# Supplementary material for: Chronically dysregulated NOTCH1 interactome in the dentate gyrus after traumatic brain injury
Source: PLoS One. 2017 Mar 8;12(3):e0172521. doi: 10.1371/journal.pone.0172521 (PMC5342204; doi:10.1371/journal.pone.0172521)
Supplement: S1 Table — Spreadsheet containing results after statistical analysis. (XLS) [file pone.0172521.s001.xls]

## Sheet: Sheet1
			TBI vs Control					TBI	TBI	TBI	TBI	TBI	TBI	Control	Control	Control	Control	Control
ProbeID	Annotation	logFC	FoldChange	AvgExpr	AvgHy3	P.Value	adj.P.Val	HC1	HC2	HC4	HC6	HC13	HC15	HC7	HC8	HC9	HC10	HC18
29529	rno-miR-369-3p	-0.545	-1.459	6.79	7.21	0.017	0.646	7.013	6.604	6.845	6.203	6.418	6.17	6.971	7.743	6.757	6.882	7.084
42829	rno-miR-127-3p	-0.525	-1.4389	9.638	9.866	0.0201	0.646	10.028	9.075	9.653	9.129	9.377	9.133	9.986	10.441	9.792	9.886	9.517
42686	rno-miR-136-3p	-0.502	-1.4162	6.511	6.936	0.0204	0.646	6.696	6.374	6.617	5.934	6.205	5.871	6.688	7.252	6.317	6.77	6.9
11065	rno-miR-335	-0.474	-1.389	6.741	6.889	0.021	0.646	6.911	6.531	6.822	6.304	6.438	6.148	6.75	7.592	6.836	7.009	6.811
11229	rno-miR-341	-0.406	-1.325	7.737	8.121	0.0286	0.646	7.953	7.425	7.773	7.398	7.544	7.221	7.965	8.458	7.72	7.864	7.783
42692	rno-miR-127-5p	-0.383	-1.3041	6.528	6.777	0.0287	0.646	6.626	6.342	6.519	6.249	6.298	6.087	6.656	7.287	6.48	6.714	6.549
10943	rno-miR-136-5p	-0.531	-1.4449	8.548	8.809	0.0291	0.646	8.706	8.392	8.699	7.928	8.313	7.8	8.552	9.452	8.342	8.994	8.847
14303	rno-miR-376a-3p	-0.444	-1.3604	7.493	7.905	0.0344	0.646	7.693	7.314	7.603	7.006	7.304	6.828	7.568	8.299	7.425	7.769	7.619
30973	rno-miR-384-3p	-0.534	-1.4479	7.857	8.149	0.0345	0.646	8.272	7.644	8.098	7.002	7.546	7.123	8.02	8.598	7.851	8.048	8.226
29852	rno-miR-9a-3p	-0.295	-1.2269	11.581	11.795	0.047	0.646	11.667	11.329	11.751	11.201	11.536	11.196	11.74	11.954	11.667	11.76	11.586
145677	rno-miR-139-5p	-0.4	-1.3195	8.557	8.815	0.0474	0.646	8.853	8.041	8.785	8.083	8.31	8.176	8.918	9.134	8.601	8.793	8.427
148644	rno-miR-551b-3p	-0.44	-1.3566	9.306	9.675	0.0484	0.646	9.569	8.999	9.306	8.832	9.174	8.758	9.698	10.193	9.264	9.504	9.071
11247	rno-miR-434-5p	-0.38	-1.3013	6.611	6.926	0.0529	0.646	6.709	6.29	6.761	6.262	6.468	6.139	6.672	7.432	6.682	6.865	6.441
42599	rno-miR-153-3p	-0.414	-1.3324	6.521	6.599	0.0533	0.646	6.718	6.366	6.64	6.063	6.286	5.923	6.526	7.203	6.192	6.941	6.869
42676	rno-miR-495	-0.366	-1.2888	6.879	7.185	0.0576	0.646	7.08	6.661	7.021	6.542	6.627	6.348	6.95	7.649	6.941	7.052	6.803
17482	rno-miR-411-5p	-0.362	-1.2852	6.733	7.044	0.0641	0.646	6.862	6.506	6.889	6.371	6.562	6.217	6.831	7.557	6.723	6.901	6.64
11227	rno-miR-329-3p	-0.323	-1.2509	8.557	8.758	0.072	0.646	8.738	8.249	8.683	8.184	8.361	8.246	8.811	9.225	8.652	8.628	8.349
11018	rno-miR-218a-5p	-0.48	-1.3947	10.401	10.522	0.0739	0.646	10.945	10.239	10.605	9.192	10.158	9.957	10.503	10.991	10.457	10.709	10.654
148229	rno-miR-3557-5p	0.903	1.87	6.537	6.302	0.0759	0.646	5.69	7.794	5.609	8.068	6.325	8.2	6.034	5.612	6.202	5.768	6.608
148507	rno-miR-539-3p	-0.391	-1.3113	6.985	7.354	0.0765	0.646	7.244	6.755	7.213	6.56	6.67	6.4	7.109	7.861	6.799	7.139	7.082
29190	rno-miR-708-5p	-0.343	-1.2684	6.703	7.029	0.0769	0.646	6.922	6.412	6.818	6.449	6.459	6.226	6.667	7.513	6.603	6.829	6.841
31026	rno-miR-101a-3p	-0.459	-1.3746	8.909	9.047	0.0785	0.646	9.21	8.834	9.122	7.965	8.699	8.369	9.071	9.64	8.477	9.303	9.304
145749	rno-miR-137-3p	-0.478	-1.3928	7.62	7.776	0.0789	0.646	8.171	7.365	7.883	6.78	7.292	6.927	7.576	8.378	7.42	7.967	8.065
17316	rno-miR-488-3p	-0.27	-1.2058	6.223	6.514	0.0797	0.646	6.39	6.078	6.333	5.924	6.014	5.865	6.386	6.725	6.215	6.391	6.136
11093	rno-miR-379-5p	-0.358	-1.2816	7.386	7.724	0.0831	0.646	7.556	7.023	7.599	7.07	7.224	6.864	7.488	8.177	7.501	7.64	7.099
148559	rno-miR-411-3p	-0.354	-1.2781	6.873	7.212	0.0872	0.646	7.095	6.562	7.086	6.437	6.718	6.374	6.825	7.692	7.013	7.062	6.739
145638	rno-miR-29a-5p	-0.345	-1.2702	6.872	7.2	0.0919	0.646	7.101	6.669	7.006	6.394	6.714	6.404	6.99	7.627	6.681	7.247	6.756
145637	rno-miR-187-3p	-0.332	-1.2588	7.693	7.941	0.0922	0.646	8.097	7.186	7.815	7.438	7.443	7.27	7.876	8.34	7.798	7.801	7.554
11020	rno-miR-22-3p	-0.299	-1.2303	10.929	11.22	0.0937	0.646	11.177	10.682	11.114	10.529	10.732	10.522	10.985	11.521	10.979	11.172	10.802
42887	rno-miR-331-3p	-0.323	-1.2509	7.608	7.879	0.0948	0.646	7.975	7.312	7.657	7.253	7.466	7.104	7.619	8.3	7.582	7.859	7.56
14304	rno-miR-376b-3p	-0.322	-1.2501	6.41	6.595	0.0959	0.646	6.769	6.156	6.571	6.006	6.18	5.9	6.433	7.048	6.305	6.509	6.635
27536	rno-miR-190a-5p	-0.311	-1.2406	5.977	6.268	0.0963	0.646	6.203	5.769	6.165	5.524	5.797	5.557	5.956	6.581	5.784	6.311	6.103
145859	rno-miR-33-5p	-0.406	-1.325	6.767	6.915	0.099	0.646	7.143	6.545	6.972	6.127	6.578	6.13	6.653	7.529	6.475	7.285	6.999
145641	rno-miR-369-5p	-0.362	-1.2852	6.896	7.22	0.0991	0.646	7.34	6.566	7.03	6.479	6.651	6.321	6.933	7.733	6.934	6.959	6.905
11246	rno-miR-434-3p	-0.365	-1.2879	9.213	9.442	0.0991	0.646	9.683	8.821	9.39	8.786	8.968	8.635	9.387	9.997	9.235	9.256	9.186
28191	rno-miR-30e-5p	-0.411	-1.3296	9.09	9.191	0.102	0.646	9.5	8.864	9.309	8.259	8.894	8.59	9.057	9.854	8.814	9.59	9.255
11238	rno-miR-380-3p	-0.259	-1.1966	5.777	6.09	0.104	0.646	5.956	5.569	5.833	5.507	5.644	5.448	5.833	6.398	5.747	5.901	5.712
148113	rno-miR-496-3p	-0.301	-1.232	6.483	6.786	0.105	0.646	6.636	6.196	6.64	6.253	6.309	6.043	6.609	7.204	6.601	6.61	6.212
168687	rno-miR-29a-3p	-0.185	-1.1368	12.147	12.165	0.106	0.646	12.108	12.07	12.156	11.941	12.129	11.974	12.256	12.424	12.304	12.191	12.067
42953	rno-miR-101b-3p	-0.344	-1.2693	7.505	7.699	0.107	0.646	7.897	7.382	7.69	6.878	7.281	6.965	7.589	8.167	7.327	7.734	7.649
145857	rno-miR-154-5p	-0.323	-1.2509	6.699	7.054	0.107	0.646	6.882	6.436	6.842	6.473	6.475	6.208	6.859	7.541	6.709	6.807	6.462
42453	rno-miR-376c-5p	-0.241	-1.1818	5.751	5.938	0.108	0.646	5.952	5.58	5.797	5.486	5.599	5.434	5.73	6.285	5.747	5.893	5.757
11066	rno-miR-337-3p	-0.257	-1.195	5.817	6.157	0.109	0.646	6.034	5.61	5.859	5.526	5.693	5.479	5.896	6.427	5.802	5.909	5.75
42800	rno-miR-582-5p	-0.286	-1.2193	5.883	6.145	0.111	0.646	6.128	5.698	6.096	5.397	5.692	5.505	5.879	6.432	5.824	6.192	5.867
11022	rno-miR-221-3p	-0.371	-1.2932	10.073	10.273	0.113	0.646	10.52	9.669	10.385	9.209	9.856	9.783	10.221	10.601	10.28	10.422	9.852
13140	rno-miR-138-5p	-0.283	-1.2167	11.193	11.455	0.114	0.646	11.502	10.891	11.405	10.758	11.035	10.794	11.278	11.691	11.26	11.442	11.064
14328	rno-miR-124-3p	-0.367	-1.2897	13.434	13.28	0.116	0.646	13.061	13.943	13.165	12.959	13.114	13.36	14.209	13.553	13.128	13.296	13.985
14271	rno-miR-539-5p	-0.343	-1.2684	7.348	7.592	0.116	0.646	7.772	6.943	7.567	6.987	7.11	6.777	7.323	8.123	7.445	7.528	7.257
10985	rno-miR-191a-5p	-0.315	-1.244	9.808	9.89	0.117	0.646	10.245	9.425	9.809	9.244	9.804	9.465	10.149	10.378	9.864	9.917	9.594
42502	rno-miR-204-3p	0.286	1.2193	7.632	7.316	0.117	0.646	7.333	7.84	7.52	8.051	7.675	8.156	7.512	7.048	7.592	7.474	7.754
148591	rno-miR-329-5p	-0.229	-1.172	7.237	7.443	0.118	0.646	7.309	7.065	7.362	7.014	7.111	6.937	7.294	7.773	7.263	7.356	7.123
42902	rno-miR-185-5p	-0.32	-1.2483	8.506	8.743	0.119	0.646	8.753	8.131	8.691	8.106	8.364	8.115	8.63	9.258	8.611	8.748	8.156
14290	rno-miR-541-5p	-0.303	-1.2337	6.539	6.95	0.119	0.646	6.676	6.213	6.681	6.347	6.381	6.112	6.596	7.364	6.656	6.635	6.273
168831	rno-miR-433-3p	-0.315	-1.244	6.9	7.379	0.126	0.646	7.144	6.525	7.034	6.723	6.717	6.397	6.966	7.707	7.047	7.067	6.573
14305	rno-miR-376b-5p	-0.286	-1.2193	6.078	6.329	0.129	0.646	6.441	5.844	6.248	5.656	5.89	5.605	6.027	6.687	6.021	6.182	6.253
145643	rno-miR-382-5p	-0.303	-1.2337	7.573	7.945	0.133	0.646	7.87	7.176	7.729	7.375	7.387	7.072	7.633	8.324	7.732	7.699	7.302
168945	rno-miR-326-3p	-0.327	-1.2544	7.835	8.157	0.135	0.646	8.392	7.512	7.94	7.463	7.623	7.191	7.917	8.538	7.823	8.006	7.786
148098	rno-miR-374-5p	-0.297	-1.2286	7.133	7.386	0.137	0.646	7.443	6.885	7.27	6.706	6.981	6.699	7.084	7.88	7.077	7.434	6.999
147199	rno-miR-27b-3p	-0.327	-1.2544	8.395	8.658	0.138	0.646	8.956	8.121	8.476	7.774	8.331	7.823	8.402	9.042	8.354	8.551	8.519
168937	rno-miR-138-1-3p	-0.262	-1.1991	6.368	6.654	0.141	0.646	6.572	6.089	6.546	6.088	6.247	5.949	6.453	6.987	6.428	6.571	6.115
42477	rno-miR-324-5p	-0.251	-1.19	5.873	6.097	0.141	0.646	6.269	5.619	5.822	5.647	5.726	5.472	5.983	6.452	5.797	5.941	5.877
42844	rno-miR-384-5p	-0.306	-1.2363	6.732	7.022	0.141	0.646	7.194	6.485	6.921	6.216	6.497	6.243	6.729	7.425	6.723	6.833	6.783
148386	rno-miR-2964	-0.195	-1.1447	11.912	11.946	0.142	0.646	12.038	11.697	12.027	11.619	11.991	11.566	11.909	12.043	11.974	12.103	12.061
11221	rno-miR-300-3p	-0.239	-1.1802	6.857	7.14	0.143	0.646	6.925	6.682	6.948	6.678	6.737	6.519	6.913	7.54	6.873	6.94	6.67
146038	rno-miR-504	-0.276	-1.2108	6.159	6.387	0.146	0.646	6.54	5.824	6.245	5.853	5.947	5.794	6.232	6.859	6.193	6.289	5.977
42706	rno-miR-325-3p	-0.162	-1.1188	8.668	8.8	0.15	0.646	8.703	8.552	8.647	8.41	8.64	8.619	8.822	8.918	8.676	8.686	8.681
145843	rno-miR-330-5p	-0.294	-1.226	6.583	6.858	0.154	0.646	7.056	6.338	6.621	6.258	6.415	6.007	6.604	7.339	6.553	6.693	6.53
11041	rno-miR-29c-3p	-0.254	-1.1925	11.2	11.327	0.157	0.646	11.496	11.102	11.442	10.714	10.99	10.765	11.194	11.654	11.149	11.512	11.185
10952	rno-miR-146a-5p	0.236	1.1777	6.241	6.429	0.161	0.646	6.745	6.205	6.535	6.198	6.405	6	5.992	6.526	6.074	6.132	5.837
42480	rno-miR-485-5p	-0.249	-1.1884	6.173	6.448	0.162	0.646	6.453	5.902	6.287	5.946	6.018	5.753	6.19	6.825	6.274	6.288	5.968
10919	rno-miR-103-3p	-0.343	-1.2684	10.009	10.145	0.164	0.646	10.689	9.623	10.321	9.222	9.808	9.455	10.177	10.558	10.027	10.166	10.052
14285	rno-miR-487b-3p	-0.301	-1.232	7.791	8.159	0.165	0.646	8.242	7.467	8.072	7.447	7.537	7.16	7.882	8.497	7.814	7.892	7.688
42669	rno-miR-505-3p	-0.24	-1.181	6.217	6.47	0.168	0.646	6.601	5.942	6.332	5.895	6.029	5.848	6.204	6.783	6.243	6.323	6.185
148260	rno-miR-664-2-5p	0.191	1.1416	6.661	6.573	0.171	0.646	6.376	6.818	6.588	7.022	6.777	6.905	6.767	6.463	6.566	6.515	6.474
42532	rno-miR-22-5p	-0.249	-1.1884	7.378	7.62	0.175	0.646	7.741	7.104	7.521	7.014	7.234	6.974	7.388	8.02	7.358	7.502	7.298
148069	rno-miR-129-1-3p/rno-miR-129-2-3p	-0.301	-1.232	8.684	8.838	0.177	0.646	9.122	8.458	8.883	8.215	8.505	8.102	8.873	9.385	8.788	8.894	8.303
168586	rno-miR-34a-5p	-0.228	-1.1712	6.738	7.121	0.179	0.646	6.798	6.739	6.649	6.476	6.696	6.449	6.814	7.442	6.758	6.879	6.421
10138	rno-miR-130a-3p	-0.279	-1.2134	8.229	8.539	0.181	0.646	8.641	7.897	8.268	7.807	8.174	7.828	8.18	9.023	8.162	8.473	8.067
146112	rno-miR-30b-5p	-0.276	-1.2108	10.441	10.424	0.181	0.646	10.873	10.451	10.509	9.742	10.337	9.982	10.249	10.962	10.454	10.757	10.539
42957	rno-miR-323-3p	-0.267	-1.2033	6.705	6.927	0.185	0.646	7.094	6.452	6.86	6.362	6.522	6.21	6.689	7.447	6.791	6.8	6.523
33902	rno-miR-128-3p	-0.225	-1.1688	10.881	11.016	0.189	0.646	11.266	10.616	10.999	10.549	10.729	10.51	10.84	11.426	10.908	10.983	10.861
145676	rno-miR-30e-3p	-0.258	-1.1958	7.802	8.088	0.191	0.646	8.134	7.529	7.987	7.438	7.694	7.326	7.884	8.515	7.858	7.893	7.563
11023	rno-miR-222-3p	-0.239	-1.1802	11.008	11.276	0.194	0.646	11.285	10.67	11.27	10.66	10.838	10.67	11.072	11.552	11.102	11.251	10.714
168872	rno-miR-24-1-5p	-0.179	-1.1321	6.198	6.42	0.195	0.646	6.231	6.156	6.336	5.881	6.139	5.955	6.227	6.671	6.184	6.243	6.154
42606	rno-miR-330-3p	-0.182	-1.1345	6.088	6.166	0.199	0.646	6.364	5.906	6.072	5.905	5.983	5.801	6.113	6.534	6.008	6.162	6.118
11102	rno-miR-410-3p	-0.27	-1.2058	6.518	6.805	0.199	0.646	7.019	6.27	6.652	6.216	6.247	5.965	6.366	7.243	6.476	6.63	6.613
145825	rno-miR-383-5p	-0.188	-1.1392	5.72	5.876	0.206	0.646	5.933	5.527	5.791	5.5	5.604	5.448	5.703	6.264	5.707	5.784	5.654
148044	rno-miR-450a-3p	0.289	1.2218	8.048	7.675	0.211	0.646	7.523	8.27	7.893	8.511	8.27	8.61	8.194	7.193	7.999	7.909	8.158
148237	rno-miR-337-5p	-0.197	-1.1463	5.782	6.055	0.218	0.646	6.113	5.557	5.834	5.567	5.646	5.439	5.79	6.319	5.804	5.851	5.682
147506	rno-miR-21-5p	-0.226	-1.1696	6.362	6.911	0.219	0.646	6.692	6.22	6.502	5.883	6.328	5.93	6.369	6.976	6.227	6.451	6.405
13143	rno-miR-301a-3p	-0.236	-1.1777	6.535	6.874	0.221	0.646	6.626	6.399	6.768	6.218	6.328	6.228	6.381	7.114	6.239	7.104	6.48
42898	rno-miR-124-5p	-0.163	-1.1196	5.935	6.129	0.222	0.646	6.162	5.743	6.035	5.703	5.856	5.668	5.905	6.25	5.935	6.108	5.923
28250	rno-miR-872-5p	-0.21	-1.1567	5.926	6.182	0.223	0.646	6.222	5.721	6.057	5.593	5.807	5.582	5.906	6.56	5.862	6.022	5.853
10923	rno-miR-107-3p	-0.281	-1.215	8.68	8.811	0.228	0.646	9.385	8.295	8.892	8.029	8.478	8.236	8.682	9.3	8.719	8.775	8.694
32884	rno-miR-342-3p	-0.253	-1.1917	7.689	7.962	0.23	0.646	8.094	7.349	7.943	7.278	7.538	7.242	7.623	8.394	7.814	7.883	7.421
148519	rno-miR-3580-3p	-0.264	-1.2008	8.025	8.181	0.234	0.646	8.689	7.711	8.18	7.532	7.858	7.458	8.063	8.624	7.907	8.097	8.155
11040	rno-miR-29b-3p	-0.241	-1.1818	11.266	11.19	0.235	0.646	11.677	11.181	11.585	10.664	11.047	10.783	11.003	11.558	11.336	11.57	11.518
145634	rno-miR-132-5p	-0.241	-1.1818	6.645	7.305	0.241	0.646	6.953	6.293	6.844	6.513	6.438	6.169	6.639	7.451	6.67	6.754	6.37
11273	rno-miR-352	-0.289	-1.2218	10.077	10.011	0.241	0.646	10.773	9.656	10.433	9.242	9.949	9.62	10.075	10.555	10.205	10.218	10.119
42925	rno-miR-409a-5p	-0.172	-1.1266	5.624	5.855	0.243	0.646	5.832	5.457	5.746	5.38	5.497	5.36	5.589	6.122	5.594	5.744	5.538
148469	rno-miR-412-5p	-0.219	-1.1639	6.199	6.405	0.244	0.646	6.698	5.929	6.302	5.778	6.119	5.773	6.184	6.753	6.142	6.249	6.265
145705	rno-miR-431	-0.184	-1.136	5.818	6.111	0.246	0.646	6.218	5.564	5.843	5.562	5.633	5.585	5.819	6.308	5.807	5.893	5.763
10937	rno-miR-132-3p	-0.252	-1.1909	7.694	8.337	0.253	0.646	8.218	7.407	7.911	7.475	7.427	7.036	7.655	8.434	7.719	7.751	7.597
19596	rno-miR-30d-5p	-0.284	-1.2176	9.136	9.089	0.259	0.646	9.901	9.123	8.776	8.799	8.927	8.515	8.744	9.793	8.999	9.506	9.413
11226	rno-miR-325-5p	-0.151	-1.1103	6.1	6.304	0.262	0.646	6.253	5.926	6.174	5.894	6.027	5.917	6.135	6.534	6.055	6.214	5.973
148271	rno-miR-328b-3p	-0.254	-1.1925	9.047	9.295	0.262	0.646	9.55	8.642	9.209	8.778	8.858	8.55	9.158	9.862	9.097	9.13	8.681
42865	rno-miR-181a-5p	-0.259	-1.1966	9.125	9.459	0.263	0.646	9.77	8.776	9.215	8.588	9.068	8.629	9.088	9.893	9.072	9.227	9.053
169053	rno-miR-130b-5p	0.186	1.1376	6.284	6.08	0.264	0.646	5.842	6.546	6.217	6.484	6.423	6.701	6.317	5.866	6.411	6.214	6.103
4700	rno-miR-140-5p	-0.227	-1.1704	6.312	6.603	0.265	0.646	6.768	6.195	6.415	5.874	6.151	5.853	6.31	7.038	6.177	6.452	6.204
18739	rno-miR-186-5p	-0.238	-1.1794	6.924	7.257	0.267	0.646	7.513	6.692	7.004	6.542	6.701	6.442	6.803	7.61	6.782	7.184	6.888
11210	rno-miR-215	0.329	1.2561	7.212	6.469	0.267	0.646	6.608	7.61	7.424	7.407	7.583	7.539	7.197	5.789	7.448	7.263	7.466
14316	rno-miR-664-3p	-0.178	-1.1313	7.817	7.984	0.268	0.646	8.168	7.582	7.858	7.579	7.722	7.508	7.916	8.321	7.755	7.927	7.652
42923	rno-miR-30c-5p	-0.19	-1.1408	11.207	11.423	0.27	0.646	11.426	10.927	11.508	10.843	11.174	10.848	11.226	11.64	11.251	11.472	10.968
17506	rno-miR-24-3p	-0.223	-1.1672	10.547	10.667	0.271	0.646	11.001	10.242	10.786	9.854	10.553	10.237	10.429	11.014	10.627	10.757	10.514
145640	rno-miR-328a-3p	-0.247	-1.1867	8.958	9.17	0.271	0.646	9.377	8.624	9.108	8.757	8.791	8.416	9.1	9.79	9.006	9.03	8.535
148304	rno-miR-212-5p	-0.175	-1.129	5.708	6.252	0.273	0.646	5.991	5.509	5.792	5.556	5.513	5.411	5.684	6.286	5.708	5.783	5.556
42475	rno-miR-221-5p	-0.132	-1.0958	6.106	6.206	0.275	0.646	6.237	5.952	6.173	5.965	6.011	5.937	6.176	6.413	6.112	6.206	5.981
42670	rno-miR-500-3p	-0.182	-1.1345	6.009	6.343	0.275	0.646	6.352	5.779	6.086	5.832	5.878	5.63	6.05	6.578	5.951	6.085	5.875
148300	rno-miR-370-5p	-0.161	-1.1181	5.708	6.058	0.276	0.646	5.966	5.575	5.786	5.414	5.663	5.405	5.681	6.15	5.583	5.829	5.735
14301	rno-miR-361-5p	-0.205	-1.1527	8	8.282	0.278	0.646	8.413	7.69	8.131	7.674	7.905	7.628	8.001	8.661	7.96	8.11	7.825
31053	rno-miR-674-3p	-0.189	-1.14	6.192	6.419	0.279	0.646	6.414	5.979	6.279	6.01	6.107	5.849	6.191	6.846	6.297	6.288	5.854
19585	rno-miR-148b-3p	-0.221	-1.1655	6.926	7.193	0.28	0.646	7.452	6.63	7.134	6.505	6.796	6.435	6.823	7.525	6.912	7.123	6.85
11260	rno-miR-151-5p	-0.234	-1.1761	7.398	7.779	0.28	0.646	7.901	7.014	7.677	7.026	7.255	6.88	7.459	8.079	7.397	7.517	7.177
19582	rno-miR-106b-5p	-0.159	-1.1165	6.895	7.242	0.283	0.646	7.012	6.8	6.94	6.667	6.853	6.663	6.907	7.429	6.772	7.094	6.706
46210	rno-miR-1249	-0.2	-1.1487	5.947	6.28	0.283	0.646	6.439	5.665	6.025	5.722	5.763	5.524	5.923	6.55	5.895	6.056	5.856
146086	rno-miR-30a-5p	-0.264	-1.2008	8.434	8.472	0.286	0.646	9.163	8.321	8.508	7.768	8.225	7.898	8.111	9.033	8.329	8.612	8.803
42933	rno-miR-466b-5p	0.335	1.2614	8.709	8.369	0.286	0.646	7.806	9.25	8.28	9.265	8.965	9.6	9.079	8.131	8.846	8.475	8.099
33596	rno-miR-126a-5p	-0.227	-1.1704	6.602	6.835	0.287	0.646	7.097	6.526	6.761	6.082	6.437	6.092	6.513	7.317	6.467	6.71	6.623
10306	rno-miR-146b-5p	-0.233	-1.1753	7.432	7.674	0.287	0.646	8.013	7.096	7.668	7.037	7.269	6.873	7.376	8.089	7.435	7.58	7.312
145708	rno-miR-324-3p	-0.199	-1.1479	6.378	6.587	0.288	0.646	6.865	6.073	6.504	6.16	6.211	5.91	6.379	6.958	6.358	6.472	6.266
42627	rno-miR-212-3p	-0.167	-1.1227	6.832	7.398	0.292	0.646	7.079	6.661	6.962	6.684	6.647	6.506	6.764	7.392	6.885	6.901	6.675
17608	rno-miR-425-5p	-0.219	-1.1639	6.42	6.696	0.292	0.646	7.004	6.111	6.582	6.005	6.248	5.973	6.433	7.06	6.393	6.499	6.311
145742	rno-miR-935	-0.216	-1.1615	6.854	7.117	0.292	0.646	7.215	6.559	6.993	6.616	6.714	6.437	6.879	7.655	6.816	6.987	6.523
46381	rno-miR-1298	0.163	1.1196	5.941	5.854	0.295	0.646	5.67	5.951	6.065	6.026	6.164	6.217	5.957	5.4	5.761	6.009	6.134
148278	rno-miR-138-2-3p	-0.164	-1.1204	6.051	6.317	0.298	0.646	6.341	5.806	6.282	5.722	5.98	5.731	5.921	6.394	6.002	6.282	6.105
33177	rno-miR-672-5p	-0.16	-1.1173	5.926	6.161	0.299	0.646	6.211	5.739	6.023	5.758	5.746	5.639	5.968	6.442	5.948	5.963	5.745
14300	rno-miR-29c-5p	-0.199	-1.1479	6.751	6.954	0.3	0.646	7.173	6.535	6.951	6.375	6.564	6.364	6.653	7.39	6.757	6.913	6.584
147198	rno-miR-26a-5p	-0.253	-1.1917	8.988	9.12	0.303	0.646	9.761	8.727	9.127	8.343	8.866	8.41	8.971	9.685	8.93	9.001	9.042
17888	rno-let-7a-1-3p/rno-let-7c-2-3p	-0.162	-1.1188	5.694	5.881	0.304	0.646	5.953	5.604	5.848	5.357	5.581	5.379	5.617	6.201	5.654	5.818	5.621
148645	rno-miR-129-5p	-0.227	-1.1704	7.607	8.021	0.305	0.646	7.995	7.291	7.83	7.329	7.502	7.072	7.673	8.396	7.67	7.738	7.174
42456	rno-miR-598-3p	-0.197	-1.1463	6.48	6.747	0.306	0.646	7.013	6.227	6.697	6.115	6.288	6.002	6.346	6.927	6.575	6.676	6.412
42770	rno-miR-665	0.536	1.4499	10.491	9.554	0.306	0.646	9.428	10.966	10.568	11.198	10.982	11.266	10.733	7.875	10.785	10.694	10.906
42852	rno-miR-760-3p	-0.143	-1.1042	5.636	5.842	0.309	0.646	5.848	5.47	5.719	5.502	5.504	5.387	5.607	6.071	5.694	5.744	5.455
145970	rno-miR-129-2-3p	-0.197	-1.1463	6.293	6.435	0.311	0.646	6.67	6.132	6.527	5.907	6.171	5.816	6.29	6.91	6.376	6.421	6.007
10967	rno-miR-16-5p	-0.215	-1.1607	10.187	10.243	0.311	0.646	10.446	9.797	10.442	9.686	10.256	9.907	10.369	10.756	10.287	10.464	9.643
4040	rno-miR-9a-5p	-0.115	-1.083	12.491	12.571	0.311	0.646	12.629	12.471	12.556	12.22	12.389	12.369	12.538	12.667	12.541	12.495	12.526
30768	rno-miR-674-5p	-0.198	-1.1471	7.141	7.34	0.319	0.651	7.526	6.835	7.279	6.902	7.043	6.722	7.073	7.874	7.199	7.255	6.843
148051	rno-miR-770-3p	-0.121	-1.0875	5.787	5.942	0.321	0.651	5.935	5.661	5.771	5.741	5.637	5.646	5.769	6.165	5.775	5.724	5.83
11277	rno-miR-7a-1-3p	-0.161	-1.1181	5.803	5.91	0.325	0.651	6.194	5.59	5.944	5.513	5.644	5.492	5.756	6.295	5.806	5.875	5.719
42950	rno-miR-24-2-5p	-0.171	-1.1258	6.188	6.479	0.326	0.651	6.435	6.052	6.344	5.879	6.129	5.822	6.158	6.839	6.184	6.249	5.975
148348	rno-miR-3573-3p	-0.157	-1.115	6.316	6.612	0.326	0.651	6.727	6.018	6.423	6.059	6.271	5.973	6.297	6.636	6.162	6.529	6.386
11014	rno-miR-214-3p	0.217	1.1623	7.331	6.871	0.333	0.651	6.737	7.511	7.313	7.644	7.563	7.809	7.506	6.475	7.299	7.288	7.493
148429	rno-miR-344b-1-3p	-0.123	-1.089	6.487	7.008	0.333	0.651	6.648	6.316	6.623	6.278	6.353	6.369	6.418	6.844	6.457	6.552	6.503
169132	rno-miR-382-3p	0.128	1.0928	6.579	6.302	0.333	0.651	6.4	6.781	6.836	6.66	6.515	6.632	6.551	6.229	6.533	6.455	6.78
11052	rno-miR-31a-5p	-0.144	-1.105	5.742	5.985	0.334	0.651	6.105	5.57	5.765	5.556	5.633	5.431	5.68	6.178	5.67	5.81	5.768
11234	rno-miR-350	-0.118	-1.0852	6.11	6.275	0.339	0.651	6.276	5.966	6.192	5.921	6.06	5.923	6.116	6.451	6.1	6.115	6.089
42866	rno-miR-451-5p	-0.312	-1.2414	6.448	7.119	0.339	0.651	6.291	6.073	6.591	5.906	6.344	6.631	6.736	7.923	6.3	6.584	5.546
145701	rno-miR-668	-0.164	-1.1204	6.081	6.301	0.342	0.651	6.581	5.906	6.116	5.726	5.885	5.823	5.839	6.382	6.109	6.085	6.435
42827	rno-miR-652-3p	-0.212	-1.1583	7.009	7.217	0.344	0.651	7.658	6.729	7.185	6.635	6.772	6.499	6.938	7.725	7.023	7.105	6.833
42708	rno-miR-99a-5p	-0.221	-1.1655	9.977	10.12	0.344	0.651	10.313	9.725	10.338	9.329	9.988	9.568	10.102	10.522	10.139	10.331	9.395
30687	rno-miR-93-5p	-0.175	-1.129	6.276	6.651	0.346	0.651	6.643	6.053	6.424	6.015	6.186	5.858	6.271	6.942	6.206	6.382	6.058
42462	rno-miR-883-5p	0.299	1.2303	9.146	8.62	0.348	0.651	8.298	9.467	8.871	9.711	9.284	10.061	9.591	8.09	9.181	8.913	9.143
148483	rno-miR-466b-1-3p	0.253	1.1917	11.511	11.072	0.351	0.653	10.824	12.016	11.15	12.026	11.685	12.054	11.87	10.626	11.595	11.311	11.463
168936	rno-miR-299a-5p	0.157	1.115	8.163	7.879	0.354	0.654	7.846	8.383	8.031	8.342	8.193	8.61	8.197	7.626	8.277	7.992	8.294
145820	rno-let-7c-5p	-0.132	-1.0958	11.784	11.927	0.356	0.654	12.064	11.628	11.961	11.434	11.76	11.497	11.662	12.031	11.952	11.846	11.792
145678	rno-miR-150-5p	-0.181	-1.1337	9.054	9.371	0.358	0.654	9.621	8.801	9.023	8.635	8.937	8.81	9.013	9.741	9.087	8.989	8.933
42586	rno-miR-466c-5p	0.333	1.2596	9.618	9.001	0.365	0.659	8.847	10.325	8.89	10.32	9.866	10.37	10.284	8.583	9.367	9.077	9.871
42724	rno-miR-34b-3p	0.113	1.0815	8.927	8.895	0.367	0.659	8.764	9.048	8.809	8.986	9.027	9.232	9.023	8.691	8.976	8.876	8.761
148417	rno-miR-1188-3p	-0.16	-1.1173	8.712	8.691	0.369	0.659	9.014	8.418	8.956	8.324	8.79	8.334	8.692	9.04	8.454	9.105	8.707
148568	rno-miR-3586-5p	0.132	1.0958	6.54	6.406	0.37	0.659	6.188	6.734	6.44	6.752	6.687	6.797	6.716	6.268	6.591	6.484	6.28
147165	rno-let-7b-5p	-0.132	-1.0958	11.705	11.895	0.376	0.661	11.963	11.478	11.849	11.44	11.774	11.37	11.8	11.976	11.909	11.734	11.469
10928	rno-miR-125a-5p	-0.146	-1.1065	11.468	11.646	0.376	0.661	11.708	11.221	11.712	11.266	11.405	11.097	11.479	11.849	11.678	11.605	11.127
148609	rno-miR-487b-5p	0.111	1.08	6.343	6.208	0.377	0.661	6.069	6.515	6.324	6.453	6.389	6.609	6.402	6.082	6.362	6.299	6.265
148337	rno-miR-3592	-0.142	-1.1034	6.781	7.056	0.384	0.667	7.104	6.687	6.985	6.373	6.662	6.491	6.623	7.226	6.704	6.895	6.848
17825	rno-miR-338-5p	-0.142	-1.1034	6.153	6.281	0.388	0.667	6.429	5.989	6.261	5.867	6.132	5.849	6.186	6.727	6.044	6.256	5.938
46206	SNORD44	0.203	1.1511	7.091	6.683	0.388	0.667	6.42	7.461	6.822	7.471	7.3	7.623	7.321	6.429	7.294	6.966	6.891
148389	rno-miR-3571	0.219	1.1639	8.918	8.423	0.389	0.667	8.361	9.441	8.576	9.126	8.971	9.627	9.172	8.141	8.944	8.591	9.143
145633	rno-let-7d-3p	-0.114	-1.0822	6.905	7.023	0.393	0.668	7.184	6.824	6.794	6.839	6.772	6.706	6.899	7.316	6.846	6.859	6.914
27544	rno-miR-363-5p	-0.144	-1.105	6.361	6.515	0.397	0.673	6.708	6.281	6.399	5.887	6.227	6.27	6.006	6.698	6.709	6.441	6.341
4390	rno-miR-7b	-0.144	-1.105	6.065	6.295	0.402	0.676	6.53	5.873	6.157	5.853	5.948	5.64	5.878	6.529	6.05	6.16	6.1
31388	rno-miR-291a-5p	-0.125	-1.0905	6.049	6.186	0.415	0.691	6.504	5.834	6.12	5.846	5.939	5.706	6.011	6.354	5.987	6.032	6.199
42626	rno-miR-30b-3p	0.152	1.1111	7.171	6.875	0.416	0.691	6.682	7.33	6.973	7.498	7.341	7.618	7.321	6.634	7.293	7.082	7.109
145846	rno-let-7e-5p	-0.131	-1.0951	10.874	11.052	0.419	0.691	11.24	10.618	11.029	10.615	10.774	10.611	10.794	11.35	10.954	10.935	10.693
42864	rno-miR-743b-3p	0.153	1.1119	6.474	6.133	0.42	0.691	6.121	6.675	6.376	6.662	6.616	6.809	6.544	5.73	6.519	6.386	6.773
29872	rno-miR-340-5p	-0.106	-1.0762	7.336	7.416	0.423	0.693	7.618	7.2	7.427	7.062	7.306	7.113	7.206	7.477	7.334	7.389	7.562
46917	rno-miR-205	-0.124	-1.0898	5.639	5.828	0.433	0.705	6.064	5.403	5.725	5.437	5.514	5.353	5.578	6.088	5.631	5.692	5.544
147366	rno-miR-320-5p	0.087	1.0622	6.069	6.012	0.438	0.707	5.919	6.173	6.049	6.184	6.051	6.277	6.128	5.887	6.107	6.032	5.956
145666	SNORD110	-0.15	-1.1096	6.546	6.905	0.439	0.707	7.122	6.343	6.594	6.298	6.435	6.074	6.32	7.111	6.504	6.694	6.51
148131	rno-miR-9b-5p	-0.19	-1.1408	7.936	8.176	0.45	0.716	8.752	7.738	8.22	7.215	7.769	7.407	7.614	8.354	7.978	8.022	8.232
148584	rno-miR-3572	0.092	1.0658	6.726	6.61	0.451	0.716	6.516	6.779	6.671	6.783	6.906	6.952	6.746	6.432	6.741	6.689	6.772
29490	rno-miR-7a-5p	-0.144	-1.105	9.231	9.494	0.451	0.716	9.569	8.965	9.488	9.007	9.118	8.843	9.147	9.941	9.151	9.291	9.018
42767	rno-miR-34c-3p	0.099	1.071	6.221	5.999	0.453	0.716	6.01	6.355	6.134	6.41	6.291	6.398	6.283	5.829	6.228	6.146	6.35
148309	rno-miR-3068-3p	-0.161	-1.1181	9.128	9.221	0.46	0.717	9.661	8.957	9.334	8.317	9.091	8.966	8.857	9.537	9.293	9.434	8.959
148369	rno-miR-652-5p	0.236	1.1777	8.942	8.426	0.46	0.717	8.201	9.534	8.272	9.677	8.992	9.62	9.399	8.081	8.938	8.632	9.018
11182	rno-miR-98-5p	-0.17	-1.1251	9.069	9.306	0.461	0.717	9.627	8.891	9.416	8.384	8.97	8.665	8.855	9.683	9.182	9.251	8.839
148207	rno-miR-465-3p	0.114	1.0822	6.34	6.138	0.472	0.728	5.977	6.556	6.215	6.517	6.468	6.618	6.521	5.852	6.392	6.285	6.341
42630	rno-miR-140-3p	-0.138	-1.1004	7.032	7.324	0.477	0.728	7.432	6.755	7.212	6.749	6.968	6.701	6.912	7.718	6.983	7.176	6.748
11202	rno-miR-151-3p	-0.102	-1.0733	5.829	6.044	0.477	0.728	6.174	5.614	5.918	5.657	5.751	5.583	5.785	6.227	5.812	5.862	5.739
11184	rno-miR-99b-5p	-0.164	-1.1204	8.407	8.767	0.481	0.728	8.586	8.046	8.722	8.055	8.472	8.115	8.458	9.175	8.58	8.594	7.677
147162	rno-let-7a-5p	-0.129	-1.0935	11.234	11.377	0.483	0.728	11.654	10.976	11.6	10.828	11.129	10.862	11.087	11.612	11.388	11.373	11.061
19603	SNORD13	-0.127	-1.092	7.089	7.403	0.484	0.728	7.594	6.963	6.965	6.854	7.092	6.717	6.774	7.603	7.09	7.293	7.03
148059	rno-miR-493-5p	-0.147	-1.1073	7.137	7.38	0.485	0.728	7.688	6.892	7.412	6.676	7.051	6.699	6.76	7.623	7.142	7.426	7.134
148017	rno-miR-743a-5p	-0.141	-1.1027	6.656	6.792	0.489	0.729	7.305	6.432	6.887	6.237	6.422	6.266	6.5	7.166	6.681	6.756	6.563
11208	rno-miR-207	0.138	1.1004	7.86	7.801	0.491	0.729	7.683	7.772	8.178	7.739	8.107	8.059	7.89	7.01	7.757	8.057	8.21
148119	rno-miR-3559-3p	0.154	1.1127	8.478	8.015	0.493	0.729	7.961	8.666	8.219	8.914	8.704	8.828	8.826	7.71	8.401	8.317	8.719
19007	SNORD3@	0.099	1.071	7.957	7.643	0.495	0.729	7.699	8.036	7.811	8.078	8.068	8.317	8.119	7.556	7.926	7.886	8.026
148326	rno-miR-344b-5p	-0.082	-1.0585	5.527	5.886	0.506	0.738	5.762	5.413	5.578	5.371	5.466	5.349	5.545	5.838	5.516	5.549	5.414
148530	rno-miR-466c-3p	0.214	1.1599	10.579	9.971	0.506	0.738	9.77	10.994	10.29	11.091	10.87	11.041	10.95	9.256	10.68	10.53	10.894
19595	rno-miR-30a-3p	-0.112	-1.0807	5.937	6.114	0.51	0.738	6.231	5.774	6.136	5.725	5.853	5.598	5.823	6.504	5.965	6.034	5.665
148280	rno-miR-466b-2-3p	0.212	1.1583	10.568	9.943	0.512	0.738	9.704	11.065	10.235	11.064	10.835	11.085	10.908	9.312	10.705	10.51	10.83
169408	rno-miR-181d-5p	-0.13	-1.0943	7.674	8.097	0.515	0.738	8.024	7.434	7.94	7.315	7.748	7.232	7.603	8.285	7.691	7.85	7.297
4610	rno-miR-126a-3p	-0.14	-1.1019	9.223	9.493	0.518	0.738	9.617	9.006	9.458	8.751	9.205	8.923	9.179	10.018	9.097	9.363	8.841
19606	SNORD12	-0.114	-1.0822	6.374	6.529	0.521	0.738	6.905	6.258	6.406	6.03	6.353	5.983	6.041	6.719	6.412	6.488	6.524
169394	rno-miR-1843-5p	-0.085	-1.0607	6.546	6.692	0.522	0.738	6.707	6.566	6.49	6.481	6.481	6.32	6.558	6.998	6.45	6.552	6.404
148175	rno-miR-1843-3p	-0.104	-1.0747	7.286	7.476	0.527	0.738	7.628	7.151	7.383	7.102	7.198	6.973	7.224	7.847	7.178	7.388	7.078
148614	rno-miR-7a-2-3p	-0.07	-1.0497	6.606	6.624	0.531	0.738	6.781	6.43	6.547	6.561	6.593	6.534	6.683	6.84	6.542	6.545	6.615
9938	rno-let-7i-5p	-0.145	-1.1057	9.79	10.028	0.532	0.738	10.349	9.557	10.042	9.247	9.746	9.403	9.963	10.439	9.757	9.938	9.249
42826	rno-miR-300-5p	0.14	1.1019	9.208	8.686	0.535	0.738	8.818	9.365	8.885	9.598	9.135	9.827	9.627	8.515	9.165	9	9.35
148477	rno-miR-1843-5p	-0.083	-1.0592	6.875	6.994	0.536	0.738	7.1	6.866	6.806	6.779	6.787	6.686	6.885	7.322	6.73	6.809	6.855
11231	rno-miR-345-5p	-0.074	-1.0526	5.935	6.092	0.542	0.738	6.134	5.836	5.956	5.806	5.878	5.799	5.87	6.235	5.831	6.058	5.882
10947	rno-miR-142-3p	-0.104	-1.0747	5.855	6.235	0.545	0.738	6.225	5.761	5.983	5.519	5.814	5.542	5.696	6.39	5.634	6.006	5.832
42792	rno-miR-29b-2-5p	-0.099	-1.071	5.89	6.01	0.545	0.738	6.291	5.68	6.066	5.62	5.759	5.655	5.725	6.359	5.881	6.006	5.75
46205	SNORD48	0.124	1.0898	7.378	6.983	0.547	0.738	6.86	7.667	7.066	7.689	7.541	7.782	7.644	6.78	7.492	7.192	7.446
42752	rno-miR-872-3p	0.069	1.049	7.365	7.349	0.549	0.738	7.223	7.412	7.368	7.494	7.363	7.522	7.502	7.072	7.322	7.386	7.356
46204	SNORD38B	-0.119	-1.086	6.546	6.827	0.554	0.738	7.138	6.379	6.579	6.244	6.527	6.082	6.217	7.133	6.562	6.649	6.493
11268	rno-miR-344a-3p	-0.086	-1.0614	5.826	6.06	0.555	0.738	6.2	5.621	5.942	5.661	5.726	5.574	5.729	6.19	5.747	5.898	5.802
11245	rno-miR-433-5p	-0.073	-1.0519	6.634	6.759	0.555	0.738	6.88	6.547	6.711	6.42	6.622	6.424	6.488	6.836	6.61	6.763	6.675
42452	rno-miR-141-5p	0.124	1.0898	6.865	6.58	0.557	0.738	6.242	7.231	6.769	6.878	7.11	7.296	7.065	6.185	7.038	6.864	6.831
146008	rno-miR-26b-5p	-0.155	-1.1134	10.197	10.069	0.558	0.738	10.886	9.976	10.56	9.151	10.229	9.959	9.849	10.656	10.355	10.41	10.137
42834	rno-miR-219-2-3p	-0.094	-1.0673	6.36	6.569	0.563	0.741	6.601	6.29	6.405	6.103	6.5	6.006	6.338	6.878	6.307	6.451	6.082
148150	rno-miR-3559-5p	0.079	1.0563	6.956	6.691	0.567	0.741	7.086	6.991	6.911	6.956	6.969	7.037	6.942	6.509	6.947	6.836	7.328
17752	rno-let-7f-5p	-0.148	-1.108	7.953	8.233	0.568	0.741	8.558	7.693	8.392	7.2	7.8	7.673	7.507	8.474	8.34	8.243	7.605
148219	rno-miR-3596a	0.074	1.0526	6.145	5.929	0.572	0.741	5.949	6.342	5.969	6.255	6.201	6.355	6.303	5.887	6.264	6.061	6.009
42723	rno-miR-195-3p	0.099	1.071	6.285	6.071	0.573	0.741	5.857	6.459	6.116	6.623	6.396	6.527	6.512	5.719	6.306	6.264	6.352
29575	rno-miR-32-3p	0.149	1.1088	10.638	10.224	0.575	0.741	9.895	11.127	10.216	11.171	10.823	11.001	11.012	9.826	10.692	10.544	10.709
42769	rno-let-7b-3p	-0.085	-1.0607	5.9	6.079	0.579	0.744	6.337	5.745	5.911	5.728	5.83	5.616	5.886	6.325	5.782	5.944	5.794
27565	rno-miR-423-5p	0.067	1.0475	7.508	7.29	0.586	0.749	7.259	7.565	7.492	7.665	7.55	7.7	7.548	7.207	7.493	7.486	7.623
10972	rno-miR-181b-5p	-0.114	-1.0822	7.203	7.569	0.59	0.752	7.641	6.966	7.457	6.853	7.251	6.742	6.995	7.852	7.289	7.384	6.809
169330	rno-miR-23b-3p	-0.095	-1.0681	10.923	11.172	0.594	0.753	11.236	10.683	11.201	10.617	10.902	10.638	10.901	11.458	10.936	11.019	10.559
145968	rno-let-7d-5p	-0.096	-1.0688	10.939	11.079	0.598	0.753	11.496	10.764	11.203	10.601	10.735	10.577	10.75	11.307	11.008	11.036	10.86
19008	SNORD2	-0.081	-1.0578	7.518	7.843	0.599	0.753	7.884	7.352	7.553	7.307	7.552	7.239	7.374	7.968	7.463	7.627	7.379
145998	rno-miR-465-5p	-0.073	-1.0519	5.827	5.946	0.603	0.753	6.237	5.72	5.841	5.642	5.747	5.574	5.68	6.087	5.731	5.894	5.943
42490	rno-miR-505-5p	0.052	1.0367	6.401	6.373	0.604	0.753	6.304	6.412	6.385	6.507	6.424	6.518	6.392	6.334	6.446	6.366	6.326
148011	rno-miR-702-3p	0.058	1.041	6.515	6.562	0.614	0.763	6.415	6.656	6.456	6.66	6.564	6.5	6.521	6.608	6.556	6.519	6.215
148439	rno-miR-2985	0.057	1.0403	6.249	6.187	0.619	0.764	6.094	6.352	6.123	6.402	6.301	6.377	6.409	6.097	6.212	6.172	6.202
14288	rno-miR-503-5p	0.057	1.0403	6.388	6.296	0.621	0.764	6.217	6.42	6.303	6.583	6.444	6.516	6.481	6.161	6.335	6.376	6.432
145663	SNORD68	-0.093	-1.0666	10.489	10.729	0.627	0.765	10.789	10.326	10.537	10.366	10.538	10.124	10.367	11.121	10.57	10.687	9.955
17896	rno-miR-21-3p	-0.058	-1.041	6.27	6.263	0.631	0.765	6.376	6.129	6.342	6.051	6.264	6.303	6.087	6.202	6.453	6.279	6.487
42730	rno-miR-423-3p	-0.071	-1.0504	5.835	6.077	0.631	0.765	6.195	5.717	5.902	5.66	5.779	5.567	5.781	6.266	5.785	5.829	5.708
169336	rno-miR-17-5p	-0.071	-1.0504	5.807	6.21	0.633	0.765	6.063	5.709	5.961	5.588	5.787	5.537	5.767	6.285	5.665	5.837	5.673
42592	rno-miR-338-3p	-0.105	-1.0755	7.751	8.005	0.633	0.765	8.041	7.619	8.129	7.134	7.813	7.486	7.466	8.388	7.684	8.102	7.401
11005	rno-miR-204-5p	-0.114	-1.0822	7.633	7.853	0.636	0.765	8.382	7.426	7.966	7.167	7.465	7.08	7.242	8.216	7.73	7.745	7.543
148068	rno-miR-758-5p	0.115	1.083	7.257	6.849	0.642	0.769	6.465	7.472	7.149	7.635	7.424	7.71	7.629	6.466	7.174	7.217	7.487
17280	rno-miR-15b-5p	-0.076	-1.0541	6.285	6.525	0.648	0.771	6.706	6.107	6.401	5.991	6.268	6.031	6.183	6.783	6.268	6.343	6.058
146012	rno-miR-1949	-0.062	-1.0439	5.73	5.963	0.653	0.771	5.975	5.636	5.859	5.583	5.667	5.488	5.715	6.131	5.669	5.774	5.529
42738	rno-miR-340-3p	-0.047	-1.0331	6.335	6.383	0.653	0.771	6.34	6.291	6.307	6.307	6.284	6.354	6.381	6.519	6.367	6.371	6.165
13150	rno-miR-322-5p	-0.052	-1.0367	6.465	6.522	0.654	0.771	6.315	6.318	6.499	6.497	6.525	6.498	6.587	6.685	6.471	6.472	6.253
27533	rno-miR-320-3p	-0.08	-1.057	6.693	6.938	0.673	0.788	7.071	6.553	6.839	6.568	6.596	6.313	6.638	7.369	6.628	6.736	6.31
28547	rno-miR-675-5p	-0.069	-1.049	7.694	7.954	0.674	0.788	8.187	7.617	7.724	7.622	7.51	7.312	7.477	8.084	7.623	7.649	7.823
145845	rno-miR-20a-5p	-0.068	-1.0483	6.126	6.606	0.676	0.788	6.435	6.024	6.283	5.899	6.122	5.809	6.074	6.651	5.992	6.205	5.895
148343	rno-miR-3568	-0.052	-1.0367	7.243	7.281	0.688	0.798	6.893	7.324	7.157	7.144	7.355	7.442	7.272	7.109	7.348	7.466	7.161
42839	rno-miR-135a-5p	0.075	1.0534	8.5	8.99	0.692	0.8	8.894	8.625	8.737	8.254	8.512	8.183	8.287	9.089	8.344	8.489	8.087
13148	rno-miR-195-5p	-0.075	-1.0534	9.09	9.129	0.699	0.805	9.409	8.832	9.35	8.827	9.079	8.84	9.096	9.769	8.988	9.151	8.652
42739	rno-miR-339-5p	-0.049	-1.0345	5.803	5.999	0.705	0.81	5.967	5.764	5.76	5.706	5.847	5.638	5.823	6.216	5.681	5.782	5.644
42703	rno-miR-490-3p	0.07	1.0497	6.518	6.193	0.715	0.817	6.157	6.622	6.367	6.735	6.699	6.717	6.725	5.819	6.492	6.425	6.936
42641	rno-miR-145-5p	0.064	1.0454	6.284	6.488	0.728	0.826	6.871	6.134	6.385	5.932	6.363	6.197	5.958	6.764	6.236	6.259	6.029
148592	rno-miR-448-5p	0.043	1.0303	6.029	5.928	0.728	0.826	5.788	6.116	5.964	6.166	6.116	6.142	6.212	5.759	6.063	6.042	5.954
148594	rno-miR-466d	0.091	1.0651	10.468	10.004	0.734	0.827	9.785	10.898	9.913	10.936	10.656	10.869	10.803	9.632	10.576	10.383	10.7
42963	rno-miR-742-3p	0.059	1.0417	7.515	7.253	0.735	0.827	7.004	7.613	7.466	7.669	7.683	7.816	7.828	7.006	7.548	7.515	7.518
148534	rno-miR-103-1-5p	-0.036	-1.0253	6.248	6.226	0.738	0.828	6.15	6.24	6.163	6.309	6.235	6.291	6.363	6.134	6.22	6.167	6.453
148340	rno-miR-181a-2-3p	0.047	1.0331	6.222	6.08	0.746	0.835	5.772	6.264	6.129	6.493	6.287	6.516	6.416	6.063	6.236	6.124	6.142
42509	rno-miR-219-5p	-0.064	-1.0454	6.103	6.191	0.764	0.851	6.515	6.089	6.368	5.702	6.149	5.62	5.74	6.524	5.707	6.585	6.135
46483	rno-miR-27a-3p	-0.065	-1.0461	7.569	7.822	0.776	0.859	8.241	7.527	7.842	6.949	7.565	7.113	7.19	8.084	7.533	7.562	7.65
29153	rno-miR-34b-5p	-0.05	-1.0353	6.125	6.317	0.779	0.859	6.352	5.912	6.237	6.348	6.054	5.712	6.011	6.681	5.988	6.308	5.775
145943	rno-miR-100-5p	-0.061	-1.0432	7.66	7.933	0.782	0.859	8.207	7.524	8.065	7.284	7.582	7.131	7.472	8.244	7.732	7.726	7.293
148025	rno-miR-374-3p	-0.028	-1.0196	6.037	6.056	0.784	0.859	5.982	6.047	6.019	6.054	6.052	5.992	6.164	6.007	5.896	6.034	6.162
28944	rno-miR-667-3p	-0.03	-1.021	8.397	8.345	0.786	0.859	8.186	8.351	8.27	8.452	8.475	8.565	8.527	8.42	8.424	8.374	8.321
168890	rno-miR-1306-5p	-0.037	-1.026	5.862	6.039	0.789	0.859	6.244	5.741	5.964	5.725	5.77	5.625	5.759	6.161	5.811	5.889	5.789
148385	rno-miR-331-5p	0.028	1.0196	7.755	7.748	0.794	0.863	7.672	7.764	7.619	7.822	7.767	7.961	7.824	7.762	7.819	7.67	7.62
145897	rno-miR-92b-3p	-0.057	-1.0403	6.629	6.79	0.797	0.863	7.368	6.31	6.652	6.567	6.637	6.083	6.616	7.269	6.468	6.503	6.441
13177	rno-miR-143-3p	-0.053	-1.0374	8.209	8.415	0.808	0.87	8.778	7.977	8.284	7.698	8.325	8.049	8.132	8.965	8.013	8.213	7.868
42682	rno-miR-25-3p	-0.042	-1.0295	5.948	6.246	0.812	0.87	6.487	5.816	6.088	5.712	5.856	5.613	5.767	6.417	5.935	5.986	5.747
148668	rno-miR-378a-3p	-0.035	-1.0246	7.409	7.623	0.814	0.87	7.533	7.269	7.548	7.373	7.381	7.253	7.395	7.891	7.403	7.455	6.996
42640	rno-miR-20b-5p	-0.032	-1.0224	5.618	5.828	0.816	0.87	5.908	5.55	5.731	5.403	5.605	5.424	5.478	5.976	5.523	5.652	5.546
148014	rno-miR-210-5p	-0.024	-1.0168	7.258	7.484	0.833	0.885	7.544	7.114	7.306	7.137	7.161	7.222	7.17	7.352	7.227	7.228	7.382
42744	rno-miR-23a-3p	0.044	1.031	9.662	10.014	0.846	0.896	10.284	9.482	10.045	9.11	9.779	9.392	9.487	10.297	9.474	9.599	9.333
30787	rno-miR-125b-5p	0.021	1.0147	12.786	12.825	0.849	0.896	12.786	12.81	12.88	12.798	12.784	12.716	12.879	12.916	12.795	12.802	12.481
11235	rno-miR-351-5p	0.019	1.0133	6.297	6.273	0.852	0.896	6.329	6.268	6.196	6.379	6.32	6.345	6.288	6.216	6.212	6.241	6.477
148099	rno-miR-344b-2-3p	-0.019	-1.0133	7.358	7.603	0.856	0.896	7.353	7.287	7.401	7.259	7.34	7.455	7.3	7.367	7.29	7.325	7.558
148139	rno-miR-3596c	0.039	1.0274	10.215	9.849	0.861	0.896	9.572	10.368	9.91	10.515	10.521	10.51	10.59	9.525	10.321	10.213	10.32
30033	rno-miR-877	-0.017	-1.0119	5.981	6.023	0.861	0.896	6.034	5.927	5.97	6.011	5.923	5.974	5.971	6.115	5.947	5.938	5.981
148359	rno-miR-3596d	-0.015	-1.0105	6.141	5.981	0.89	0.924	6.151	6.268	5.978	6.15	6.084	6.173	6.234	5.996	6.188	6.027	6.301
17898	rno-miR-99b-3p	-0.011	-1.0077	6.14	6.157	0.908	0.938	6.074	6.168	6.129	6.146	6.097	6.192	6.161	6.216	6.137	6.123	6.091
11074	rno-miR-34c-5p	0.013	1.0091	6.559	6.598	0.91	0.938	6.578	6.558	6.572	6.724	6.55	6.405	6.567	6.785	6.469	6.568	6.369
42707	rno-miR-294	0.01	1.007	6.81	6.892	0.918	0.943	6.905	6.782	6.779	6.799	6.865	6.759	6.842	6.843	6.697	6.759	6.881
42847	rno-miR-497-5p	-0.013	-1.0091	6.177	6.207	0.929	0.951	6.622	6.078	6.307	5.913	6.132	5.976	6.003	6.459	6.119	6.209	6.133
11078	rno-miR-365-3p	-0.015	-1.0105	6.697	6.847	0.944	0.963	7.363	6.597	6.887	6.364	6.616	6.316	6.466	7.342	6.597	6.686	6.437
33114	rno-miR-455-3p	0.007	1.0049	6.548	6.711	0.959	0.975	6.854	6.43	6.647	6.555	6.449	6.372	6.452	6.92	6.562	6.498	6.289
148401	rno-miR-185-3p	-0.005	-1.0035	6.917	6.776	0.967	0.98	6.667	6.927	6.899	6.969	6.953	7.07	6.97	6.592	6.958	6.842	7.236
42694	rno-miR-485-3p	-0.004	-1.0028	7.624	7.691	0.974	0.984	7.398	7.563	7.584	7.781	7.614	7.791	7.861	7.64	7.571	7.579	7.478
169075	rno-miR-92a-3p	-0.003	-1.0021	6.431	6.734	0.988	0.995	7.033	6.217	6.541	6.326	6.448	6.013	6.331	7.029	6.344	6.418	6.041
148397	rno-miR-664-1-5p	0.001	1.0007	7.475	7.646	0.994	0.997	7.765	7.321	7.498	7.482	7.453	7.334	7.222	7.885	7.495	7.579	7.191
10986	rno-miR-193-3p	-0.001	-1.0007	6.024	6.333	0.997	0.997	6.486	5.994	6.115	5.826	6.077	5.646	5.874	6.537	5.836	6.047	5.829
