# Supplementary material for: Chronically dysregulated NOTCH1 interactome in the dentate gyrus after traumatic brain injury
Source: PLoS One. 2017 Mar 8;12(3):e0172521. doi: 10.1371/journal.pone.0172521 (PMC5342204; doi:10.1371/journal.pone.0172521)
Supplement: S2 Table — Spreadsheet containing results after statistical analysis. (XLS) [file pone.0172521.s002.xls]

## Sheet: Sheet1
probeID	p.value	adj.p.val	FoldChange	gene_reference	gene_symbol	ensembl_id	gene_description	ExpressionAtlas	GeneCards	Control..mean.	TBI..mean.	LogFC	HC7	HC8	HC9	HC10	HC18	HC1	HC2	HC4	HC6	HC13	HC15
10747948	1.86761e-08	0.000218585	1.77618	NM_017009	Gfap	ENSRNOT00000034401	glial fibrillary acidic protein	http://www.ebi.ac.uk/gxa/gene/ENSRNOT00000034401	http://www.genecards.org/cgi-bin/carddisp.pl?gene=Gfap	9.43287	10.2616	0.828778	9.3935	9.44671	9.44936	9.45398	9.4208	10.2341	10.3023	10.1012	10.3633	10.3458	10.2233
10905277	8.47185e-06	0.0307933	-1.51342	NM_022499	Pvalb	ENSRNOT00000009062	parvalbumin	http://www.ebi.ac.uk/gxa/gene/ENSRNOT00000009062	http://www.genecards.org/cgi-bin/carddisp.pl?gene=Pvalb	6.1917	5.59389	-0.59781	6.03623	6.14153	6.30337	6.12819	6.34917	5.58449	5.74128	5.61127	5.46078	5.57966	5.58585
10906079	1.1416e-05	0.0307933	1.22192	NM_001108105	Mlc1	ENSRNOT00000055879	megalencephalic leukoencephalopathy with subcortical cysts 1 homolog (human)	http://www.ebi.ac.uk/gxa/gene/ENSRNOT00000055879	http://www.genecards.org/cgi-bin/carddisp.pl?gene=Mlc1	8.91748	9.20663	0.289155	8.96288	8.8972	8.92241	8.89896	8.90592	9.17833	9.23932	9.07867	9.27109	9.22959	9.24279
10774638	1.20324e-05	0.0307933	1.35445	NM_001012039	Efemp1	ENSRNOT00000041158	EGF-containing fibulin-like extracellular matrix protein 1	http://www.ebi.ac.uk/gxa/gene/ENSRNOT00000041158	http://www.genecards.org/cgi-bin/carddisp.pl?gene=Efemp1	6.50573	6.94344	0.437707	6.50046	6.51997	6.58794	6.44141	6.47888	6.90321	7.08741	6.99829	6.93281	6.95575	6.78316
10846854	1.82395e-05	0.0307933	2.39031	NM_199093	Serping1	ENSRNOT00000009817	serine (or cysteine) peptidase inhibitor, clade G, member 1	http://www.ebi.ac.uk/gxa/gene/ENSRNOT00000009817	http://www.genecards.org/cgi-bin/carddisp.pl?gene=Serping1	5.01443	6.27163	1.2572	4.95289	5.2944	4.82048	4.86552	5.13888	6.24421	6.78607	5.93835	6.11367	6.17707	6.37043
10731154	2.01308e-05	0.0307933	1.38406	NM_139193	Prlhr	ENSRNOT00000013170	prolactin releasing hormone receptor	http://www.ebi.ac.uk/gxa/gene/ENSRNOT00000013170	http://www.genecards.org/cgi-bin/carddisp.pl?gene=Prlhr	5.71104	6.17994	0.468906	5.79828	5.57058	5.89362	5.62395	5.66875	6.12897	6.2726	6.15588	6.1869	6.15801	6.1773
10829888	2.05002e-05	0.0307933	1.2152	NM_138530	Pbld	ENSRNOT00000000434	phenazine biosynthesis-like protein domain containing	http://www.ebi.ac.uk/gxa/gene/ENSRNOT00000000434	http://www.genecards.org/cgi-bin/carddisp.pl?gene=Pbld	4.99467	5.27586	0.281191	5.01823	4.99473	4.93325	4.99166	5.03547	5.26625	5.34509	5.31479	5.2757	5.30573	5.14759
10855449	2.1048e-05	0.0307933	1.68642	NM_133298	Gpnmb	ENSRNOT00000011945	glycoprotein (transmembrane) nmb	http://www.ebi.ac.uk/gxa/gene/ENSRNOT00000011945	http://www.genecards.org/cgi-bin/carddisp.pl?gene=Gpnmb	5.70967	6.46364	0.753964	5.64487	5.85514	5.6079	5.71411	5.72634	6.55013	6.7759	6.30521	6.3312	6.52333	6.29605
10791740	4.69806e-05	0.0610957	1.18152	NM_053650	Pdlim3	ENSRNOT00000067685	PDZ and LIM domain 3	http://www.ebi.ac.uk/gxa/gene/ENSRNOT00000067685	http://www.genecards.org/cgi-bin/carddisp.pl?gene=Pdlim3	4.58662	4.82726	0.240641	4.63424	4.61536	4.57115	4.58492	4.52743	4.74728	4.92609	4.83729	4.83224	4.77053	4.85014
10818708	5.82397e-05	0.0678215	1.29455	NM_013057	F3	ENSRNOT00000015836	coagulation factor III (thromboplastin, tissue factor)	http://www.ebi.ac.uk/gxa/gene/ENSRNOT00000015836	http://www.genecards.org/cgi-bin/carddisp.pl?gene=F3	6.84431	7.21676	0.37245	6.83019	6.87228	6.89178	6.72939	6.8979	7.16261	7.22144	7.10167	7.36476	7.1527	7.29739
10932534	6.3742e-05	0.0678215	1.28394	NM_207601	Plp2	ENSRNOT00000045256	proteolipid protein 2 (colonic epithelium-enriched)	http://www.ebi.ac.uk/gxa/gene/ENSRNOT00000045256	http://www.genecards.org/cgi-bin/carddisp.pl?gene=Plp2	5.6499	6.01047	0.360576	5.52125	5.59248	5.77524	5.7026	5.65792	5.98152	6.01457	5.90712	6.11498	6.06772	5.97693
10815436	7.40364e-05	0.0722102	1.26149	NM_138872	Smad9	ENSRNOT00000000102	SMAD family member 9	http://www.ebi.ac.uk/gxa/gene/ENSRNOT00000000102	http://www.genecards.org/cgi-bin/carddisp.pl?gene=Smad9	4.80349	5.13863	0.335133	4.78148	4.85	4.78393	4.76278	4.83928	5.07096	5.02982	5.04076	5.24911	5.19801	5.2431
10817057	8.44012e-05	0.0759871	1.41698	NM_012618	S100a4	ENSRNOT00000015958	S100 calcium-binding protein A4	http://www.ebi.ac.uk/gxa/gene/ENSRNOT00000015958	http://www.genecards.org/cgi-bin/carddisp.pl?gene=S100a4	5.28525	5.78807	0.502821	5.39765	5.2211	5.1881	5.42125	5.19817	5.66768	5.99035	5.63827	5.75398	5.84376	5.8344
10904653	0.000101368	0.0847436	1.20898	NM_207609	Naprt1	ENSRNOT00000010637	nicotinate phosphoribosyltransferase domain containing 1	http://www.ebi.ac.uk/gxa/gene/ENSRNOT00000010637	http://www.genecards.org/cgi-bin/carddisp.pl?gene=Naprt1	6.22435	6.49814	0.273786	6.12366	6.29403	6.19318	6.31671	6.19417	6.50214	6.39294	6.53759	6.47562	6.5267	6.55383
10738705	0.000109922	0.0857682	-1.25546	NM_001100136	Magmas	ENSRNOT00000006314	mitochondria-associated protein involved in granulocyte-macrophage colony-stimulating factor signal transduction	http://www.ebi.ac.uk/gxa/gene/ENSRNOT00000006314	http://www.genecards.org/cgi-bin/carddisp.pl?gene=Magmas	8.79494	8.46672	-0.328215	8.81475	8.76787	8.81081	8.79806	8.78319	8.34525	8.6479	8.53471	8.44854	8.44587	8.37805
10830223	0.000128509	0.0913075	1.30378	NM_030832	Fabp7	ENSRNOT00000001079	fatty acid binding protein 7, brain	http://www.ebi.ac.uk/gxa/gene/ENSRNOT00000001079	http://www.genecards.org/cgi-bin/carddisp.pl?gene=Fabp7	8.3469	8.72959	0.382699	8.40099	8.40953	8.3559	8.27327	8.2948	8.95927	8.70345	8.60397	8.69628	8.67583	8.73876
10901999	0.000137951	0.0913075	-1.14273	NM_001106782	Mrpl42	ENSRNOT00000066322	mitochondrial ribosomal protein L42	http://www.ebi.ac.uk/gxa/gene/ENSRNOT00000066322	http://www.genecards.org/cgi-bin/carddisp.pl?gene=Mrpl42	9.76101	9.56852	-0.192487	9.65031	9.77135	9.80807	9.78247	9.79284	9.63497	9.55565	9.58549	9.53343	9.54976	9.55182
10926683	0.000140623	0.0913075	1.59874	NM_001009353	Pla2g7	ENSRNOT00000038222	phospholipase A2, group VII (platelet-activating factor acetylhydrolase, plasma)	http://www.ebi.ac.uk/gxa/gene/ENSRNOT00000038222	http://www.genecards.org/cgi-bin/carddisp.pl?gene=Pla2g7	7.7503	8.42724	0.676934	7.56187	8.01585	7.7528	7.7294	7.6916	8.71752	8.38752	8.51055	8.17337	8.4674	8.30706
10817552	0.000148227	0.0913075	1.5204	NM_001008767	Txnip	ENSRNOT00000028793	thioredoxin interacting protein	http://www.ebi.ac.uk/gxa/gene/ENSRNOT00000028793	http://www.genecards.org/cgi-bin/carddisp.pl?gene=Txnip	6.48823	7.09268	0.604454	6.2481	6.57024	6.53128	6.43732	6.65419	7.06957	7.27765	6.83494	7.22805	7.15152	6.99435
10725060	0.000160643	0.0932558	1.16319	NM_001024751	Sox6	ENSRNOT00000048020	SRY (sex determining region Y)-box 6	http://www.ebi.ac.uk/gxa/gene/ENSRNOT00000048020	http://www.genecards.org/cgi-bin/carddisp.pl?gene=Sox6	6.26015	6.47824	0.218091	6.27858	6.31114	6.22278	6.2664	6.22185	6.39298	6.47486	6.46419	6.47776	6.60671	6.45295
10858408	0.000167325	0.0932558	1.55421	NM_012488	A2m	ENSRNOT00000019346	alpha-2-macroglobulin	http://www.ebi.ac.uk/gxa/gene/ENSRNOT00000019346	http://www.genecards.org/cgi-bin/carddisp.pl?gene=A2m	6.56826	7.20445	0.63618	6.38757	6.56381	6.63767	6.58885	6.66342	7.11938	7.50982	6.92587	7.16888	7.37654	7.12619
10835757	0.000175459	0.0933442	1.36301	NM_001004080	Gsn	ENSRNOT00000025857	gelsolin	http://www.ebi.ac.uk/gxa/gene/ENSRNOT00000025857	http://www.genecards.org/cgi-bin/carddisp.pl?gene=Gsn	6.90398	7.35078	0.4468	6.94722	6.94154	6.74313	6.98625	6.90175	7.19413	7.53456	7.22997	7.32105	7.49492	7.33005
10894804	0.000198284	0.0995643	-1.14479	ENSRNOT00000064242	Anks1b	ENSRNOT00000064242	ankyrin repeat and sterile alpha motif domain containing 1B	http://www.ebi.ac.uk/gxa/gene/ENSRNOT00000064242	http://www.genecards.org/cgi-bin/carddisp.pl?gene=Anks1b	7.11636	6.92129	-0.195077	7.19427	7.08885	7.10856	7.07259	7.11755	6.88713	6.88179	6.94001	6.99828	6.97248	6.84802
10786235	0.000204165	0.0995643	1.35287	ENSRNOT00000017887	Asb14	ENSRNOT00000017887	ankyrin repeat and SOCS box-containing 14	http://www.ebi.ac.uk/gxa/gene/ENSRNOT00000017887	http://www.genecards.org/cgi-bin/carddisp.pl?gene=Asb14	3.66407	4.10009	0.43602	3.6547	3.62713	3.71608	3.71465	3.6078	4.06581	4.24115	4.11593	4.29932	3.99929	3.87906
10705835	0.000214453	0.100398	-1.10824	NM_001107501	Clip3	ENSRNOT00000028247	CAP-GLY domain containing linker protein 3	http://www.ebi.ac.uk/gxa/gene/ENSRNOT00000028247	http://www.genecards.org/cgi-bin/carddisp.pl?gene=Clip3	9.86761	9.71934	-0.148264	9.88955	9.79055	9.88666	9.85534	9.91594	9.69152	9.74488	9.75819	9.69344	9.74787	9.68016
10903227	0.000229173	0.103163	1.20849	NM_031714	Hrsp12	ENSRNOT00000007430	heat-responsive protein 12	http://www.ebi.ac.uk/gxa/gene/ENSRNOT00000007430	http://www.genecards.org/cgi-bin/carddisp.pl?gene=Hrsp12	8.20847	8.48168	0.273209	8.13546	8.28577	8.12109	8.26427	8.23576	8.58317	8.53685	8.48332	8.46659	8.46488	8.35525
10727321	0.000242586	0.105157	1.75884	NM_033237	Gal	ENSRNOT00000020425	galanin prepropeptide	http://www.ebi.ac.uk/gxa/gene/ENSRNOT00000020425	http://www.genecards.org/cgi-bin/carddisp.pl?gene=Gal	5.08857	5.90319	0.814624	5.06495	4.94927	5.17961	5.11667	5.13232	5.59545	6.28308	5.5201	6.13278	5.90799	5.97975
10923393	0.000261083	0.106905	1.34168	NM_019363	Aox1	ENSRNOT00000068633	aldehyde oxidase 1	http://www.ebi.ac.uk/gxa/gene/ENSRNOT00000068633	http://www.genecards.org/cgi-bin/carddisp.pl?gene=Aox1	5.22388	5.64793	0.424046	5.19428	5.24283	5.33193	5.11921	5.23116	5.54254	5.93042	5.64262	5.65709	5.56492	5.54997
10750193	0.000267601	0.106905	1.22552	NM_001107111	Il10rb	ENSRNOT00000061345	interleukin 10 receptor, beta	http://www.ebi.ac.uk/gxa/gene/ENSRNOT00000061345	http://www.genecards.org/cgi-bin/carddisp.pl?gene=Il10rb	5.92882	6.22222	0.293396	5.88643	6.00499	5.98206	5.81923	5.9514	6.06658	6.2676	6.33057	6.26231	6.20702	6.19921
10865715	0.000274023	0.106905	1.25797	NM_053018	Cd9	ENSRNOT00000026633	CD9 molecule	http://www.ebi.ac.uk/gxa/gene/ENSRNOT00000026633	http://www.genecards.org/cgi-bin/carddisp.pl?gene=Cd9	6.81885	7.14994	0.331096	6.84618	6.82803	6.81127	6.7683	6.84045	6.97714	7.21855	7.00487	7.21358	7.22871	7.25681
10805335	0.000297979	0.111937	1.33082	NM_019346	Slc14a1	ENSRNOT00000022598	solute carrier family 14 (urea transporter), member 1	http://www.ebi.ac.uk/gxa/gene/ENSRNOT00000022598	http://www.genecards.org/cgi-bin/carddisp.pl?gene=Slc14a1	7.98676	8.39908	0.41232	7.96723	8.17944	7.88198	7.93165	7.97351	8.45901	8.60451	8.32205	8.2865	8.29082	8.4316
10885365	0.000307834	0.111937	1.11598	ENSRNOT00000058735	LOC366669	ENSRNOT00000058735	similar to mKIAA1011 protein	http://www.ebi.ac.uk/gxa/gene/ENSRNOT00000058735		6.72064	6.87895	0.158317	6.73186	6.74472	6.70607	6.67182	6.74871	6.82658	6.82133	6.906	6.94618	6.84412	6.92952
10720878	0.000315613	0.111937	1.32014	NM_031648	Fxyd1	ENSRNOT00000028624	FXYD domain-containing ion transport regulator 1	http://www.ebi.ac.uk/gxa/gene/ENSRNOT00000028624	http://www.genecards.org/cgi-bin/carddisp.pl?gene=Fxyd1	9.51288	9.91357	0.400687	9.53256	9.63471	9.44698	9.45364	9.49651	9.81943	10.1432	9.81319	9.97872	9.96176	9.76504
10847761	0.000335583	0.112933	1.32456	NM_012924	Cd44	ENSRNOT00000009000	Cd44 molecule	http://www.ebi.ac.uk/gxa/gene/ENSRNOT00000009000	http://www.genecards.org/cgi-bin/carddisp.pl?gene=Cd44	4.42315	4.82867	0.405512	4.17768	4.47249	4.52574	4.50245	4.43741	4.74526	4.85344	4.94186	4.69027	4.92578	4.81538
10824689	0.000345906	0.112933	1.19384	NM_001007636	S100a1	ENSRNOT00000017000	S100 calcium binding protein A1	http://www.ebi.ac.uk/gxa/gene/ENSRNOT00000017000	http://www.genecards.org/cgi-bin/carddisp.pl?gene=S100a1	9.54802	9.80363	0.255614	9.58022	9.57499	9.59582	9.60896	9.3801	9.77162	9.76661	9.85449	9.79401	9.88899	9.74606
10854139	0.000353496	0.112933	1.41674	NM_001191862	Flnc	ENSRNOT00000027237	filamin C, gamma	http://www.ebi.ac.uk/gxa/gene/ENSRNOT00000027237	http://www.genecards.org/cgi-bin/carddisp.pl?gene=Flnc	5.37768	5.88026	0.502574	5.41505	5.11515	5.54665	5.46606	5.3455	5.77343	6.05283	5.69028	5.90482	5.85854	6.00164
10859392	0.00036456	0.112933	1.3303	NM_134349	Mgst1	ENSRNOT00000010579	microsomal glutathione S-transferase 1	http://www.ebi.ac.uk/gxa/gene/ENSRNOT00000010579	http://www.genecards.org/cgi-bin/carddisp.pl?gene=Mgst1	5.35448	5.76624	0.411756	5.2831	5.56792	5.37639	5.31652	5.22847	5.7624	5.79388	5.6477	5.70254	5.71115	5.97975
10745595	0.000366667	0.112933	1.57173	NM_001013970	Slfn8	ENSRNOT00000055963	schlafen 8	http://www.ebi.ac.uk/gxa/gene/ENSRNOT00000055963	http://www.genecards.org/cgi-bin/carddisp.pl?gene=Slfn8	4.25216	4.90451	0.652356	3.97307	4.3901	4.21765	4.36292	4.31704	5.12635	4.82422	4.59771	5.00771	5.11565	4.75544
10838571	0.000380614	0.114223	-1.14047	ENSRNOT00000006809	Tmco5a	ENSRNOT00000006809	transmembrane and coiled-coil domains 5A	http://www.ebi.ac.uk/gxa/gene/ENSRNOT00000006809	http://www.genecards.org/cgi-bin/carddisp.pl?gene=Tmco5a	3.70193	3.5123	-0.189628	3.58911	3.74919	3.75573	3.64424	3.77137	3.50699	3.49344	3.47435	3.53962	3.52816	3.53124
10730869	0.000399762	0.114345	1.16277	NM_001164103	Add3	ENSRNOT00000044827	adducin 3 (gamma)	http://www.ebi.ac.uk/gxa/gene/ENSRNOT00000044827	http://www.genecards.org/cgi-bin/carddisp.pl?gene=Add3	8.71129	8.92886	0.217566	8.72725	8.67574	8.73924	8.69922	8.71503	9.05657	8.90717	9.00384	8.83343	8.86034	8.91181
10917162	0.00040056	0.114345	1.14419	NM_001004246	Ttc12	ENSRNOT00000011454	tetratricopeptide repeat domain 12	http://www.ebi.ac.uk/gxa/gene/ENSRNOT00000011454	http://www.genecards.org/cgi-bin/carddisp.pl?gene=Ttc12	3.8869	4.08122	0.194325	3.90685	3.80299	3.95448	3.85024	3.91992	4.00142	4.10249	4.15032	4.1306	4.03093	4.07158
10772939	0.000421125	0.117073	-1.25628	NM_001107219	Lgi2	ENSRNOT00000005168	leucine-rich repeat LGI family, member 2	http://www.ebi.ac.uk/gxa/gene/ENSRNOT00000005168	http://www.genecards.org/cgi-bin/carddisp.pl?gene=Lgi2	6.50337	6.17421	-0.329154	6.40703	6.41488	6.58706	6.43943	6.66843	6.17755	6.16377	6.31876	6.16082	6.05676	6.16761
10765650	0.00043012	0.117073	1.27821	NM_001192006	Cd84	ENSRNOT00000050547	CD84 molecule	http://www.ebi.ac.uk/gxa/gene/ENSRNOT00000050547	http://www.genecards.org/cgi-bin/carddisp.pl?gene=Cd84	6.2274	6.58153	0.354126	6.14105	6.43243	6.2635	6.07234	6.22769	6.67941	6.58902	6.59431	6.63369	6.53815	6.45458
10774015	0.000500241	0.133064	1.48664	NM_001100970	Aebp1	ENSRNOT00000018846	AE binding protein 1	http://www.ebi.ac.uk/gxa/gene/ENSRNOT00000018846	http://www.genecards.org/cgi-bin/carddisp.pl?gene=Aebp1	6.30304	6.8751	0.572054	6.36598	6.2654	6.34115	6.33838	6.20431	6.5734	7.07813	6.58847	6.95066	7.00654	7.05339
10929288	0.000537361	0.139762	1.19039	NM_019197	Serpine2	ENSRNOT00000020919	serine (or cysteine) peptidase inhibitor, clade E, member 2	http://www.ebi.ac.uk/gxa/gene/ENSRNOT00000020919	http://www.genecards.org/cgi-bin/carddisp.pl?gene=Serpine2	7.78496	8.03639	0.251432	7.77934	7.7928	7.77534	7.78909	7.78823	7.91913	8.07705	8.05546	8.1908	8.06568	7.91025
10880331	0.000596245	0.143172	1.15154	NM_001013167	Wasf2	ENSRNOT00000067801	WAS protein family, member 2	http://www.ebi.ac.uk/gxa/gene/ENSRNOT00000067801	http://www.genecards.org/cgi-bin/carddisp.pl?gene=Wasf2	6.95312	7.15669	0.203566	6.94524	6.93582	6.97185	6.9414	6.97131	7.05839	7.23996	7.05839	7.25828	7.14856	7.17655
10909038	0.00059663	0.143172	1.13428	ENSRNOT00000012248	RGD1306811	ENSRNOT00000012248	similar to hypothetical protein FLJ25530	http://www.ebi.ac.uk/gxa/gene/ENSRNOT00000012248		8.05485	8.23663	0.181776	7.99233	8.0831	8.06614	8.0677	8.065	8.17491	8.3303	8.15375	8.21642	8.23354	8.31087
10751945	0.00059905	0.143172	-1.49375	NM_012659	Sst	ENSRNOT00000002519	somatostatin	http://www.ebi.ac.uk/gxa/gene/ENSRNOT00000002519	http://www.genecards.org/cgi-bin/carddisp.pl?gene=Sst	9.7667	9.18777	-0.578935	9.65136	9.72199	9.74371	9.8258	9.89065	9.0432	9.43872	9.02238	9.51847	9.14514	8.9587
10873580	0.000599406	0.143172	1.22592	NM_017226	Padi2	ENSRNOT00000010183	peptidyl arginine deiminase, type II	http://www.ebi.ac.uk/gxa/gene/ENSRNOT00000010183	http://www.genecards.org/cgi-bin/carddisp.pl?gene=Padi2	7.64135	7.93522	0.293869	7.77835	7.51906	7.66632	7.58344	7.65956	7.82208	8.09232	7.92045	7.96703	7.92894	7.88048
10905721	0.000647497	0.151566	1.18523	NM_138515	Cyp2d4	ENSRNOT00000011880	cytochrome P450, family 2, subfamily d, polypeptide 4	http://www.ebi.ac.uk/gxa/gene/ENSRNOT00000011880	http://www.genecards.org/cgi-bin/carddisp.pl?gene=Cyp2d4	6.95811	7.20328	0.245165	7.00495	6.88663	7.03634	6.8972	6.96543	7.09723	7.29449	7.1044	7.30087	7.19405	7.22862
10868627	0.000688373	0.155955	1.63897	ENSRNOT00000019916	Glipr2	ENSRNOT00000019916	GLI pathogenesis-related 2	http://www.ebi.ac.uk/gxa/gene/ENSRNOT00000019916	http://www.genecards.org/cgi-bin/carddisp.pl?gene=Glipr2	5.34845	6.06124	0.712792	5.50683	5.44279	5.28481	5.3875	5.12033	5.85231	6.5008	5.72623	6.00816	6.01214	6.26782
10934056	0.000692897	0.155955	1.21213	NM_030863	Msn	ENSRNOT00000040148	moesin	http://www.ebi.ac.uk/gxa/gene/ENSRNOT00000040148	http://www.genecards.org/cgi-bin/carddisp.pl?gene=Msn	5.64242	5.91996	0.277547	5.5543	5.79229	5.61739	5.63692	5.61118	6.06176	5.8967	5.83346	5.88213	6.00282	5.84292
10817053	0.000724932	0.160087	1.40897	NM_053681	S100a3	ENSRNOT00000016034	S100 calcium binding protein A3	http://www.ebi.ac.uk/gxa/gene/ENSRNOT00000016034	http://www.genecards.org/cgi-bin/carddisp.pl?gene=S100a3	4.35481	4.84945	0.494637	4.33175	4.42665	4.40013	4.36751	4.24803	4.73305	5.19235	4.62314	4.88634	4.69831	4.96351
10800973	0.000808214	0.170037	1.12233	NM_001107395	Psd2	ENSRNOT00000026112	pleckstrin and Sec7 domain containing 2	http://www.ebi.ac.uk/gxa/gene/ENSRNOT00000026112	http://www.genecards.org/cgi-bin/carddisp.pl?gene=Psd2	8.45538	8.62187	0.166492	8.48934	8.47565	8.46098	8.38451	8.46643	8.55052	8.7246	8.55584	8.65327	8.63368	8.61335
10924669	0.00081163	0.170037	1.22488	ENSRNOT00000006672	LOC100364077	ENSRNOT00000006672	UTP14, U3 small nucleolar ribonucleoprotein, homolog B-like	http://www.ebi.ac.uk/gxa/gene/ENSRNOT00000006672		6.81157	7.10421	0.292641	6.78014	6.89924	6.82773	6.85531	6.6954	7.16513	6.99799	7.21419	7.11654	7.19195	6.93944
10721962	0.000817992	0.170037	1.28429	NM_030847	Emp3	ENSRNOT00000028656	epithelial membrane protein 3	http://www.ebi.ac.uk/gxa/gene/ENSRNOT00000028656	http://www.genecards.org/cgi-bin/carddisp.pl?gene=Emp3	5.17592	5.5369	0.360976	5.21272	5.04478	5.29585	5.27947	5.04681	5.40084	5.68921	5.47961	5.6235	5.41936	5.60887
10829713	0.000828103	0.170037	1.1072	NM_001108531	Bicc1	ENSRNOT00000000754	bicaudal C homolog 1 (Drosophila)	http://www.ebi.ac.uk/gxa/gene/ENSRNOT00000000754	http://www.genecards.org/cgi-bin/carddisp.pl?gene=Bicc1	5.00668	5.15359	0.146914	5.09009	4.96864	4.98805	5.05648	4.93011	5.12352	5.11853	5.17636	5.19364	5.13799	5.1715
10791474	0.000903521	0.177285	1.14232	NM_001012049	Mfap3l	ENSRNOT00000015759	microfibrillar-associated protein 3-like	http://www.ebi.ac.uk/gxa/gene/ENSRNOT00000015759	http://www.genecards.org/cgi-bin/carddisp.pl?gene=Mfap3l	9.3074	9.49937	0.191972	9.41055	9.26729	9.30346	9.32917	9.22651	9.5642	9.45936	9.44758	9.49675	9.58552	9.4428
10772863	0.000921829	0.177285	1.21414	NM_001107216	Arap2	ENSRNOT00000003014	ArfGAP with RhoGAP domain, ankyrin repeat and PH domain 2	http://www.ebi.ac.uk/gxa/gene/ENSRNOT00000003014	http://www.genecards.org/cgi-bin/carddisp.pl?gene=Arap2	6.21018	6.49011	0.279939	6.28141	6.13373	6.22208	6.0987	6.31495	6.51434	6.58689	6.40014	6.48315	6.59909	6.35708
10855506	0.000927772	0.177285	-1.24287	NM_012614	Npy	ENSRNOT00000013145	neuropeptide Y	http://www.ebi.ac.uk/gxa/gene/ENSRNOT00000013145	http://www.genecards.org/cgi-bin/carddisp.pl?gene=Npy	7.85963	7.54596	-0.31367	7.84753	7.71898	7.85803	7.85314	8.02049	7.52884	7.74455	7.56198	7.52858	7.47782	7.434
10803207	0.00093471	0.177285	1.13723	NM_001106162	Abhd3	ENSRNOT00000041878	abhydrolase domain containing 3	http://www.ebi.ac.uk/gxa/gene/ENSRNOT00000041878	http://www.genecards.org/cgi-bin/carddisp.pl?gene=Abhd3	8.20201	8.38754	0.185521	8.19595	8.06247	8.27179	8.22716	8.2527	8.3411	8.42552	8.32857	8.41188	8.41393	8.4042
10865329	0.00093914	0.177285	1.20371	NM_012907	Apobec1	ENSRNOT00000020735	apolipoprotein B mRNA editing enzyme, catalytic polypeptide 1	http://www.ebi.ac.uk/gxa/gene/ENSRNOT00000020735	http://www.genecards.org/cgi-bin/carddisp.pl?gene=Apobec1	4.20056	4.46805	0.267487	4.10929	4.23772	4.19265	4.14876	4.31439	4.34603	4.6093	4.45915	4.51363	4.5157	4.36449
10779673	0.000959441	0.178243	1.32569	NM_031832	Lgals3	ENSRNOT00000014216	lectin, galactoside-binding, soluble, 3	http://www.ebi.ac.uk/gxa/gene/ENSRNOT00000014216	http://www.genecards.org/cgi-bin/carddisp.pl?gene=Lgals3	3.55662	3.96336	0.406749	3.60548	3.40088	3.68186	3.56798	3.52688	3.97449	4.00764	3.70596	4.18567	4.03738	3.86903
10881211	0.000996262	0.180978	-1.20401	NM_001031648	Efhd2	ENSRNOT00000018864	EF-hand domain family, member D2	http://www.ebi.ac.uk/gxa/gene/ENSRNOT00000018864	http://www.genecards.org/cgi-bin/carddisp.pl?gene=Efhd2	7.40398	7.13613	-0.267844	7.46986	7.37806	7.30985	7.41708	7.44504	6.93466	7.13931	7.11519	7.19858	7.25919	7.16988
10924335	0.00100509	0.180978	1.23156	NM_080688	Plcd4	ENSRNOT00000041407	phospholipase C, delta 4	http://www.ebi.ac.uk/gxa/gene/ENSRNOT00000041407	http://www.genecards.org/cgi-bin/carddisp.pl?gene=Plcd4	6.84746	7.14795	0.300485	6.86021	6.90858	6.79138	6.80363	6.8735	7.00146	7.28292	7.01725	7.19149	7.30669	7.08786
10762304	0.00103044	0.182732	1.17184	NM_001017488	Slc24a6	ENSRNOT00000038736	solute carrier family 24 (sodium/potassium/calcium exchanger), member 6	http://www.ebi.ac.uk/gxa/gene/ENSRNOT00000038736	http://www.genecards.org/cgi-bin/carddisp.pl?gene=Slc24a6	5.51997	5.74875	0.228778	5.54995	5.4837	5.48366	5.57289	5.50965	5.69637	5.82723	5.56679	5.80759	5.79047	5.80403
10931717	0.00110089	0.192311	1.48263	NM_016994	C3		complement component 3		http://www.genecards.org/cgi-bin/carddisp.pl?gene=C3	6.78268	7.35084	0.568162	6.61994	6.89047	6.80976	6.49075	7.10246	7.35903	7.19176	7.22963	7.53991	7.23229	7.55241
10811531	0.00117753	0.200011	1.17988	NM_017353	Slc7a5	ENSRNOT00000025784	solute carrier family 7 (cationic amino acid transporter, y+ system), member 5	http://www.ebi.ac.uk/gxa/gene/ENSRNOT00000025784	http://www.genecards.org/cgi-bin/carddisp.pl?gene=Slc7a5	8.11786	8.3565	0.238638	8.03016	8.21058	8.09387	8.08459	8.17011	8.29988	8.48176	8.21448	8.40763	8.33921	8.39603
10772194	0.00118665	0.200011	1.20267	NM_133621	Hopx	ENSRNOT00000049774	HOP homeobox	http://www.ebi.ac.uk/gxa/gene/ENSRNOT00000049774	http://www.genecards.org/cgi-bin/carddisp.pl?gene=Hopx	7.08453	7.35077	0.26624	7.08658	7.17519	7.08559	7.105	6.97031	7.41863	7.50416	7.22974	7.40057	7.30697	7.24458
10792163	0.00119624	0.200011	1.12206	NM_053857	Eif4ebp1	ENSRNOT00000016885	eukaryotic translation initiation factor 4E binding protein 1	http://www.ebi.ac.uk/gxa/gene/ENSRNOT00000016885	http://www.genecards.org/cgi-bin/carddisp.pl?gene=Eif4ebp1	6.76668	6.93283	0.166148	6.80288	6.77126	6.7979	6.73161	6.72976	6.84271	6.8539	6.92651	6.95749	7.004	7.01236
10859693	0.00123635	0.203806	1.10203	NM_001107896	Ppfibp1	ENSRNOT00000044147	PTPRF interacting protein, binding protein 1 (liprin beta 1)	http://www.ebi.ac.uk/gxa/gene/ENSRNOT00000044147	http://www.genecards.org/cgi-bin/carddisp.pl?gene=Ppfibp1	6.156	6.29616	0.140164	6.15913	6.20245	6.13544	6.16205	6.1209	6.34366	6.31639	6.18153	6.30181	6.34799	6.28558
10807022	0.00127124	0.206647	1.16664	NM_012550	Ednra	ENSRNOT00000058162	endothelin receptor type A	http://www.ebi.ac.uk/gxa/gene/ENSRNOT00000058162	http://www.genecards.org/cgi-bin/carddisp.pl?gene=Ednra	5.70756	5.92992	0.222359	5.64318	5.66272	5.68807	5.8648	5.67906	5.87936	5.92037	5.85912	5.97699	6.0481	5.89561
10821243	0.00130378	0.209033	-1.15593	NM_133536	Rab3c	ENSRNOT00000015871	RAB3C, member RAS oncogene family	http://www.ebi.ac.uk/gxa/gene/ENSRNOT00000015871	http://www.genecards.org/cgi-bin/carddisp.pl?gene=Rab3c	9.08261	8.87355	-0.209055	8.97357	9.10653	9.11006	9.14367	9.07919	8.93243	8.90499	8.92406	8.84841	8.91464	8.71679
10718566	0.00139047	0.217762	-1.10461	NM_080695	Cacng7	ENSRNOT00000019683	calcium channel, voltage-dependent, gamma subunit 7	http://www.ebi.ac.uk/gxa/gene/ENSRNOT00000019683	http://www.genecards.org/cgi-bin/carddisp.pl?gene=Cacng7	9.31536	9.17182	-0.143536	9.39816	9.29275	9.26202	9.30891	9.31495	9.15075	9.23509	9.1003	9.1964	9.12938	9.21903
10797929	0.0014773	0.217762	1.33055	NM_001001511	Gcnt2	ENSRNOT00000035448	glucosaminyl (N-acetyl) transferase 2, I-branching enzyme	http://www.ebi.ac.uk/gxa/gene/ENSRNOT00000035448	http://www.genecards.org/cgi-bin/carddisp.pl?gene=Gcnt2	4.86872	5.28074	0.412019	4.72798	4.9243	4.99366	4.78043	4.91724	5.46039	5.31145	5.36377	5.05158	5.42459	5.07266
10745757	0.00147973	0.217762	-1.14416	NM_001014119	Dhrs11	ENSRNOT00000030841	dehydrogenase/reductase (SDR family) member 11	http://www.ebi.ac.uk/gxa/gene/ENSRNOT00000030841	http://www.genecards.org/cgi-bin/carddisp.pl?gene=Dhrs11	5.3896	5.19531	-0.194284	5.42214	5.41393	5.30003	5.42807	5.38381	5.05773	5.29714	5.2485	5.15599	5.22305	5.18945
10814594	0.00150085	0.217762	1.11367	NM_001106422	Tnik	ENSRNOT00000016799	TRAF2 and NCK interacting kinase	http://www.ebi.ac.uk/gxa/gene/ENSRNOT00000016799	http://www.genecards.org/cgi-bin/carddisp.pl?gene=Tnik	8.85102	9.00634	0.155317	8.80447	8.81181	8.94226	8.80482	8.89174	9.08301	8.93868	9.02534	9.00825	9.02471	8.95803
10711875	0.00152809	0.217762	1.17337	NM_012861	Mgmt	ENSRNOT00000021537	O-6-methylguanine-DNA methyltransferase	http://www.ebi.ac.uk/gxa/gene/ENSRNOT00000021537	http://www.genecards.org/cgi-bin/carddisp.pl?gene=Mgmt	4.25153	4.48218	0.230654	4.36726	4.20234	4.1419	4.32504	4.22112	4.4781	4.55902	4.42227	4.49503	4.36726	4.57142
10827068	0.00154607	0.217762	1.15958	NM_001024259	Bmpr1b	ENSRNOT00000021963	bone morphogenetic protein receptor, type IB	http://www.ebi.ac.uk/gxa/gene/ENSRNOT00000021963	http://www.genecards.org/cgi-bin/carddisp.pl?gene=Bmpr1b	5.41835	5.63195	0.213602	5.42452	5.49202	5.38801	5.43466	5.35255	5.68803	5.72447	5.70509	5.51421	5.64572	5.51421
10797566	0.0015622	0.217762	1.26101	ENSRNOT00000019473	S1pr3	ENSRNOT00000019473	sphingosine-1-phosphate receptor 3	http://www.ebi.ac.uk/gxa/gene/ENSRNOT00000019473	http://www.genecards.org/cgi-bin/carddisp.pl?gene=S1pr3	6.16393	6.49851	0.334575	5.87856	6.22045	6.24919	6.28014	6.19133	6.58831	6.54496	6.50614	6.51758	6.3552	6.47887
10826117	0.00156413	0.217762	1.1959	NM_001107717	Fndc7	ENSRNOT00000027690	fibronectin type III domain containing 7	http://www.ebi.ac.uk/gxa/gene/ENSRNOT00000027690	http://www.genecards.org/cgi-bin/carddisp.pl?gene=Fndc7	4.19532	4.45341	0.258092	4.21596	4.16958	4.16225	4.34476	4.08406	4.35957	4.52162	4.33688	4.50295	4.57492	4.42453
10865463	0.00157935	0.217762	1.16605	NM_053908	Ptpn6	ENSRNOT00000065416	protein tyrosine phosphatase, non-receptor type 6	http://www.ebi.ac.uk/gxa/gene/ENSRNOT00000065416	http://www.genecards.org/cgi-bin/carddisp.pl?gene=Ptpn6	4.99003	5.21166	0.221626	4.96299	4.88736	5.00276	4.95997	5.13708	5.14587	5.13547	5.3109	5.16263	5.25139	5.26368
10783083	0.00157977	0.217762	1.16636	NM_022591	Tep1	ENSRNOT00000012235	telomerase associated protein 1	http://www.ebi.ac.uk/gxa/gene/ENSRNOT00000012235	http://www.genecards.org/cgi-bin/carddisp.pl?gene=Tep1	5.62509	5.84709	0.222008	5.72577	5.59884	5.6438	5.50574	5.65128	5.72577	5.89754	5.76293	5.91756	5.85896	5.91982
10858655	0.00159937	0.217762	1.40352	NM_001134555	C1r	ENSRNOT00000015897	complement component 1, r subcomponent	http://www.ebi.ac.uk/gxa/gene/ENSRNOT00000015897	http://www.genecards.org/cgi-bin/carddisp.pl?gene=C1r	6.33737	6.82642	0.489047	6.32164	6.1003	6.32104	6.54243	6.40145	6.61169	6.81218	6.71857	6.93996	6.71695	7.15916
10864185	0.0016	0.217762	1.18399	NM_001107877	Adamts9	ENSRNOT00000057045	a disintegrin-like and metalloprotease (reprolysin type) with thrombospondin type 1 motif, 9	http://www.ebi.ac.uk/gxa/gene/ENSRNOT00000057045	http://www.genecards.org/cgi-bin/carddisp.pl?gene=Adamts9	5.89009	6.13375	0.243655	5.89805	5.96698	5.96366	5.80089	5.82087	6.24342	6.03773	6.02242	6.25453	6.14398	6.1004
10939430	0.00160474	0.217762	1.11257	NM_001014275	Tceal8	ENSRNOT00000017138	transcription elongation factor A (SII)-like 8	http://www.ebi.ac.uk/gxa/gene/ENSRNOT00000017138	http://www.genecards.org/cgi-bin/carddisp.pl?gene=Tceal8	6.22076	6.37466	0.153899	6.22032	6.26972	6.27199	6.13424	6.20754	6.40078	6.30175	6.43632	6.33389	6.3381	6.43714
10901531	0.0016187	0.217762	1.28809	NM_022384	Ascl1	ENSRNOT00000005674	achaete-scute complex homolog 1 (Drosophila)	http://www.ebi.ac.uk/gxa/gene/ENSRNOT00000005674	http://www.genecards.org/cgi-bin/carddisp.pl?gene=Ascl1	5.86864	6.23387	0.365231	6.08274	5.67848	5.8284	5.83558	5.918	6.08274	6.31495	6.17446	6.39867	6.12118	6.31123
10784980	0.00165046	0.218218	1.16072	NM_001005762	Sorbs3	ENSRNOT00000012056	sorbin and SH3 domain containing 3	http://www.ebi.ac.uk/gxa/gene/ENSRNOT00000012056	http://www.genecards.org/cgi-bin/carddisp.pl?gene=Sorbs3	6.81702	7.03204	0.21502	6.85585	6.82038	6.79424	6.76813	6.84652	6.98183	7.16249	6.86379	7.09742	7.03372	7.05302
10710129	0.00168505	0.218218	1.11795	NM_001013898	RGD1311703	ENSRNOT00000027702	similar to sid2057p, C11orf58	http://www.ebi.ac.uk/gxa/gene/ENSRNOT00000027702		7.142	7.30286	0.160861	7.09215	7.08761	7.23563	7.13049	7.16411	7.30331	7.29628	7.2453	7.256	7.41336	7.30292
10704198	0.00168938	0.218218	1.44591	ENSRNOT00000043603	RGD1564617	ENSRNOT00000043603	similar to large subunit ribosomal protein L36a	http://www.ebi.ac.uk/gxa/gene/ENSRNOT00000043603		4.34885	4.88082	0.531973	4.39831	4.24409	4.46383	4.29426	4.34376	4.77202	4.57055	4.66832	5.13066	5.21056	4.93283
10764034	0.00169667	0.218218	1.23186	ENSRNOT00000032489	Etnk2	ENSRNOT00000032489	ethanolamine kinase 2	http://www.ebi.ac.uk/gxa/gene/ENSRNOT00000032489	http://www.genecards.org/cgi-bin/carddisp.pl?gene=Etnk2	5.09048	5.39132	0.300844	5.21239	5.06808	5.00707	5.09086	5.07401	5.39107	5.61538	5.18873	5.3964	5.38281	5.37355
10764174	0.00182444	0.2321	-1.16329	NM_012665	Syt2	ENSRNOT00000006637	synaptotagmin II	http://www.ebi.ac.uk/gxa/gene/ENSRNOT00000006637	http://www.genecards.org/cgi-bin/carddisp.pl?gene=Syt2	4.66508	4.44687	-0.218213	4.6456	4.54858	4.67954	4.76646	4.68524	4.40279	4.54858	4.3336	4.43173	4.41595	4.54858
10837366	0.00190887	0.235824	1.1606	NM_001107743	Slc43a3	ENSRNOT00000057622	solute carrier family 43, member 3	http://www.ebi.ac.uk/gxa/gene/ENSRNOT00000057622	http://www.genecards.org/cgi-bin/carddisp.pl?gene=Slc43a3	5.69118	5.90605	0.214871	5.66852	5.82043	5.65883	5.5875	5.72059	5.86207	5.97721	5.83784	6.01281	5.9251	5.82126
10885305	0.00191636	0.235824	1.13292	ENSRNOT00000039145	Syne2	ENSRNOT00000039145	spectrin repeat containing, nuclear envelope 2	http://www.ebi.ac.uk/gxa/gene/ENSRNOT00000039145	http://www.genecards.org/cgi-bin/carddisp.pl?gene=Syne2	5.19667	5.37671	0.180042	5.2817	5.09956	5.26636	5.19689	5.13882	5.41855	5.38161	5.3806	5.45429	5.34111	5.2841
10838449	0.00194317	0.235824	-1.20514	NM_001000600	Olr796	ENSRNOT00000048907	olfactory receptor 796	http://www.ebi.ac.uk/gxa/gene/ENSRNOT00000048907	http://www.genecards.org/cgi-bin/carddisp.pl?gene=Olr796	4.05517	3.78597	-0.269206	4.0319	4.20857	4.06557	4.08093	3.88889	3.69514	3.83944	3.85641	3.65577	3.88572	3.78333
10897529	0.00196023	0.235824	1.26858	NM_019904	Lgals1	ENSRNOT00000013538	lectin, galactoside-binding, soluble, 1	http://www.ebi.ac.uk/gxa/gene/ENSRNOT00000013538	http://www.genecards.org/cgi-bin/carddisp.pl?gene=Lgals1	7.01399	7.35721	0.343211	7.05416	7.16693	7.0538	6.8389	6.95617	7.19762	7.31504	7.23151	7.39438	7.43728	7.5674
10834213	0.0019644	0.235824	1.16846	NM_172030	Entpd2	ENSRNOT00000018560	ectonucleoside triphosphate diphosphohydrolase 2	http://www.ebi.ac.uk/gxa/gene/ENSRNOT00000018560	http://www.genecards.org/cgi-bin/carddisp.pl?gene=Entpd2	7.83906	8.06366	0.224609	7.70413	7.90743	7.83049	7.84529	7.90794	7.98761	8.12525	7.94626	8.14501	8.15096	8.0269
10797949	0.00203995	0.235824	1.24385	NM_013107	Bmp6		bone morphogenetic protein 6		http://www.genecards.org/cgi-bin/carddisp.pl?gene=Bmp6	7.67341	7.98822	0.31481	7.74627	7.63847	7.77421	7.60028	7.6078	7.79013	8.08959	7.82432	8.11769	8.00633	8.10125
10724625	0.00204742	0.235824	1.22425	NM_001014244	Cyb5r2	ENSRNOT00000026744	cytochrome b5 reductase 2	http://www.ebi.ac.uk/gxa/gene/ENSRNOT00000026744	http://www.genecards.org/cgi-bin/carddisp.pl?gene=Cyb5r2	5.1589	5.45079	0.291894	5.28984	5.27752	5.15472	5.07674	4.99566	5.42967	5.58026	5.2845	5.51767	5.45383	5.43882
10826249	0.00208265	0.235824	1.1306	NM_012889	Vcam1	ENSRNOT00000019377	vascular cell adhesion molecule 1	http://www.ebi.ac.uk/gxa/gene/ENSRNOT00000019377	http://www.genecards.org/cgi-bin/carddisp.pl?gene=Vcam1	6.45499	6.63209	0.177093	6.45544	6.46896	6.47998	6.30121	6.56937	6.60354	6.65425	6.6505	6.64982	6.65098	6.58342
10846901	0.00208812	0.235824	1.22913	NM_001122975	Lrrc55	ENSRNOT00000031745	leucine rich repeat containing 55	http://www.ebi.ac.uk/gxa/gene/ENSRNOT00000031745	http://www.genecards.org/cgi-bin/carddisp.pl?gene=Lrrc55	6.31415	6.61179	0.297637	6.48417	6.33492	6.22292	6.16672	6.36202	6.70554	6.7349	6.65605	6.48585	6.60255	6.48585
10772464	0.00209171	0.235824	1.23953	NM_001170438	Nfxl1	ENSRNOT00000003131	nuclear transcription factor, X-box binding-like 1	http://www.ebi.ac.uk/gxa/gene/ENSRNOT00000003131	http://www.genecards.org/cgi-bin/carddisp.pl?gene=Nfxl1	5.3763	5.68609	0.309792	5.39369	5.38314	5.48974	5.13282	5.48209	5.72377	5.659	5.84073	5.66663	5.54741	5.67898
10935962	0.00209638	0.235824	1.19007	NM_001135878	Plxnb3	ENSRNOT00000056397	plexin B3	http://www.ebi.ac.uk/gxa/gene/ENSRNOT00000056397	http://www.genecards.org/cgi-bin/carddisp.pl?gene=Plxnb3	6.40607	6.65711	0.251044	6.29915	6.33274	6.46904	6.40492	6.52448	6.53069	6.76971	6.58099	6.6606	6.77795	6.62271
10848450	0.00209886	0.235824	1.13588	NM_053478	Plcb2	ENSRNOT00000011911	phospholipase C, beta 2	http://www.ebi.ac.uk/gxa/gene/ENSRNOT00000011911	http://www.genecards.org/cgi-bin/carddisp.pl?gene=Plcb2	4.60136	4.78517	0.183816	4.62052	4.49539	4.62495	4.58499	4.68093	4.68093	4.80802	4.74615	4.86394	4.74735	4.86465
10716803	0.00211564	0.235824	1.11785	NM_013070	Utrn	ENSRNOT00000016273	utrophin	http://www.ebi.ac.uk/gxa/gene/ENSRNOT00000016273	http://www.genecards.org/cgi-bin/carddisp.pl?gene=Utrn	6.47466	6.63538	0.160724	6.47471	6.46111	6.54918	6.38685	6.50144	6.70234	6.56171	6.70896	6.63337	6.64399	6.56193
10843438	0.00213885	0.236161	1.14492	NM_001134516	Uap1l1	ENSRNOT00000017373	UDP-N-acteylglucosamine pyrophosphorylase 1-like 1	http://www.ebi.ac.uk/gxa/gene/ENSRNOT00000017373	http://www.genecards.org/cgi-bin/carddisp.pl?gene=Uap1l1	5.36499	5.56024	0.195247	5.44116	5.44651	5.29272	5.26105	5.3835	5.49554	5.48969	5.62427	5.55043	5.65695	5.54453
10826517	0.00219073	0.238573	1.2395	NM_001106468	Usp53	ENSRNOT00000066581	ubiquitin specific peptidase 53	http://www.ebi.ac.uk/gxa/gene/ENSRNOT00000066581	http://www.genecards.org/cgi-bin/carddisp.pl?gene=Usp53	7.08351	7.39327	0.309757	7.12025	7.28219	7.05031	6.94078	7.02402	7.5747	7.32369	7.39815	7.28854	7.47854	7.296
10727429	0.00223661	0.238573	1.14471	NM_012577	Gstp1	ENSRNOT00000024601	glutathione S-transferase pi 1	http://www.ebi.ac.uk/gxa/gene/ENSRNOT00000024601	http://www.genecards.org/cgi-bin/carddisp.pl?gene=Gstp1	7.70358	7.89856	0.194985	7.722	7.76058	7.69247	7.68838	7.65446	7.7673	7.97697	7.79674	7.96915	7.89725	7.98398
10817040	0.00223716	0.238573	1.42408	NM_001191607	S100a13		S100 calcium binding protein A13		http://www.genecards.org/cgi-bin/carddisp.pl?gene=S100a13	6.46111	6.97114	0.510026	6.69682	6.2421	6.40829	6.55007	6.40828	6.68839	7.10505	6.70008	7.1874	7.03731	7.10861
10744127	0.00224223	0.238573	1.4905	NM_001031638	Cd68	ENSRNOT00000056918	Cd68 molecule	http://www.ebi.ac.uk/gxa/gene/ENSRNOT00000056918	http://www.genecards.org/cgi-bin/carddisp.pl?gene=Cd68	4.34789	4.92368	0.575792	4.15055	4.24782	4.42604	4.38746	4.52759	4.67003	5.04122	4.62868	5.34148	4.81119	5.04951
10855615	0.00228582	0.240087	1.1145	NM_032084	Chn2	ENSRNOT00000012655	chimerin (chimaerin) 2	http://www.ebi.ac.uk/gxa/gene/ENSRNOT00000012655	http://www.genecards.org/cgi-bin/carddisp.pl?gene=Chn2	7.08996	7.24635	0.156393	7.00605	7.19367	7.0797	7.09526	7.07513	7.22398	7.21487	7.1827	7.29667	7.33216	7.22772
10840613	0.00229749	0.240087	-1.1291	NM_001025020	Tmem90b	ENSRNOT00000041017	transmembrane protein 90B	http://www.ebi.ac.uk/gxa/gene/ENSRNOT00000041017	http://www.genecards.org/cgi-bin/carddisp.pl?gene=Tmem90b	7.67821	7.50303	-0.175176	7.78437	7.6201	7.71476	7.64885	7.62296	7.5037	7.49685	7.54214	7.37453	7.54149	7.55949
10792402	0.00237153	0.245632	1.11015	NM_001100570	Myst3	ENSRNOT00000037389	MYST histone acetyltransferase (monocytic leukemia) 3, KAT6A	http://www.ebi.ac.uk/gxa/gene/ENSRNOT00000037389	http://www.genecards.org/cgi-bin/carddisp.pl?gene=Myst3	7.75803	7.90878	0.150748	7.75592	7.73494	7.84331	7.71931	7.73667	7.90749	7.9063	7.98882	7.9205	7.94132	7.78824
10743199	0.00247689	0.252657	1.13197	NM_013003	Pemt	ENSRNOT00000004488	phosphatidylethanolamine N-methyltransferase	http://www.ebi.ac.uk/gxa/gene/ENSRNOT00000004488	http://www.genecards.org/cgi-bin/carddisp.pl?gene=Pemt	5.99259	6.17143	0.178838	6.06862	5.96442	5.99972	6.00598	5.92422	6.05859	6.26525	6.08076	6.19592	6.20799	6.22008
10800546	0.00248254	0.252657	1.14968	NM_001108425	Mocos	ENSRNOT00000066583	molybdenum cofactor sulfurase	http://www.ebi.ac.uk/gxa/gene/ENSRNOT00000066583	http://www.genecards.org/cgi-bin/carddisp.pl?gene=Mocos	4.52941	4.73064	0.201228	4.57766	4.32913	4.53973	4.57136	4.62917	4.69239	4.74195	4.72707	4.76509	4.71078	4.74655
10905307	0.00251587	0.253843	1.13263	NM_001034932	C1qtnf6	ENSRNOT00000009551	C1q and tumor necrosis factor related protein 6	http://www.ebi.ac.uk/gxa/gene/ENSRNOT00000009551	http://www.genecards.org/cgi-bin/carddisp.pl?gene=C1qtnf6	5.15661	5.33629	0.179678	5.07744	5.1935	5.2734	5.1768	5.0619	5.36398	5.2734	5.2734	5.32206	5.40601	5.37887
10837794	0.00260105	0.259002	1.1592	NM_001005892	Sfpi1	ENSRNOT00000016306	SFFV proviral integration 1	http://www.ebi.ac.uk/gxa/gene/ENSRNOT00000016306	http://www.genecards.org/cgi-bin/carddisp.pl?gene=Sfpi1	4.90221	5.11534	0.213129	4.97029	4.92748	4.89274	4.86993	4.85064	4.99544	5.13907	5.07902	5.20008	5.0126	5.26584
10707790	0.00262055	0.259002	1.12578	NM_012999	Pcsk6	ENSRNOT00000015845	proprotein convertase subtilisin/kexin type 6	http://www.ebi.ac.uk/gxa/gene/ENSRNOT00000015845	http://www.genecards.org/cgi-bin/carddisp.pl?gene=Pcsk6	6.02369	6.19461	0.170922	6.1219	6.09397	6.04436	5.90754	5.95067	6.22686	6.25184	6.17469	6.20965	6.1498	6.15482
10926496	0.0026334	0.259002	-1.102	BC128712	nod3l	ENSRNOT00000061185	NOD3-like protein	http://www.ebi.ac.uk/gxa/gene/ENSRNOT00000061185	http://www.genecards.org/cgi-bin/carddisp.pl?gene=nod3l	7.704	7.56388	-0.140121	7.79192	7.6402	7.76929	7.69239	7.62619	7.59061	7.59685	7.54317	7.57161	7.50256	7.57846
10794769	0.00270772	0.264093	1.13556	NM_001006966	Peci	ENSRNOT00000022022	peroxisomal D3,D2-enoyl-CoA isomerase, Ecl2	http://www.ebi.ac.uk/gxa/gene/ENSRNOT00000022022	http://www.genecards.org/cgi-bin/carddisp.pl?gene=Peci	5.81033	5.99374	0.183401	5.72971	5.89257	5.7582	5.83573	5.83546	5.95944	5.87787	6.10097	5.97672	6.06761	5.9798
10713796	0.002751	0.266097	1.27363	NM_001191951	Ahnak	ENSRNOT00000027322	AHNAK nucleoprotein	http://www.ebi.ac.uk/gxa/gene/ENSRNOT00000027322	http://www.genecards.org/cgi-bin/carddisp.pl?gene=Ahnak	5.29174	5.64069	0.348951	5.32192	5.17622	5.31612	5.23491	5.40955	5.37391	5.66478	5.49009	5.76353	5.74996	5.80187
10837881	0.0027953	0.266418	1.23962	NM_031322	Lrp4	ENSRNOT00000021353	low density lipoprotein receptor-related protein 4	http://www.ebi.ac.uk/gxa/gene/ENSRNOT00000021353	http://www.genecards.org/cgi-bin/carddisp.pl?gene=Lrp4	7.35892	7.66882	0.309897	7.38115	7.24036	7.5617	7.18653	7.42487	7.57095	7.81757	7.54075	7.72421	7.70298	7.65645
10804316	0.00279985	0.266418	1.19022	NM_001170534	Mcc		mutated in colorectal cancers		http://www.genecards.org/cgi-bin/carddisp.pl?gene=Mcc	5.96474	6.21597	0.251234	5.91133	5.82695	5.93117	6.09685	6.05741	6.22819	6.25857	6.18245	6.09685	6.37086	6.15893
10849707	0.00284875	0.268885	1.16038	NM_001014182	Mall	ENSRNOT00000021082	mal, T-cell differentiation protein-like	http://www.ebi.ac.uk/gxa/gene/ENSRNOT00000021082	http://www.genecards.org/cgi-bin/carddisp.pl?gene=Mall	4.95083	5.16544	0.214603	5.07021	4.80833	5.01563	4.90068	4.95932	5.14574	5.28824	5.12695	5.21616	5.13135	5.08418
10783147	0.00289122	0.270711	1.16362	NM_001100510	Osgep	ENSRNOT00000012790	O-sialoglycoprotein endopeptidase	http://www.ebi.ac.uk/gxa/gene/ENSRNOT00000012790	http://www.genecards.org/cgi-bin/carddisp.pl?gene=Osgep	4.91212	5.13074	0.218621	4.83008	4.85522	5.07672	4.85529	4.94327	5.07672	5.01002	5.12601	5.18713	5.16028	5.22426
10863215	0.00316368	0.293871	1.20624	NM_053555	Vamp5	ENSRNOT00000016984	vesicle-associated membrane protein 5	http://www.ebi.ac.uk/gxa/gene/ENSRNOT00000016984	http://www.genecards.org/cgi-bin/carddisp.pl?gene=Vamp5	6.42022	6.69073	0.270513	6.5244	6.50201	6.42869	6.24169	6.4043	6.58535	6.8536	6.579	6.77731	6.62446	6.72467
10800924	0.00324562	0.299109	1.11309	NM_001007145	Ctnna1	ENSRNOT00000008041	catenin (cadherin associated protein), alpha 1	http://www.ebi.ac.uk/gxa/gene/ENSRNOT00000008041	http://www.genecards.org/cgi-bin/carddisp.pl?gene=Ctnna1	7.20644	7.36101	0.154573	7.10979	7.31165	7.21932	7.14069	7.25074	7.36361	7.29248	7.35729	7.42737	7.387	7.33831
10824140	0.00328636	0.300497	1.677	NM_001107702	Fcrls	ENSRNOT00000021938	Fc receptor-like S, scavenger receptor	http://www.ebi.ac.uk/gxa/gene/ENSRNOT00000021938	http://www.genecards.org/cgi-bin/carddisp.pl?gene=Fcrls	4.584	5.32988	0.745883	4.57773	4.53157	4.38363	4.3817	5.04534	4.98531	5.71765	5.05039	5.62494	5.03922	5.56178
10902931	0.00336926	0.301954	-1.113	NM_199395	Geft	ENSRNOT00000067969	RhoA/RAC/CDC42 exchange factor	http://www.ebi.ac.uk/gxa/gene/ENSRNOT00000067969	http://www.genecards.org/cgi-bin/carddisp.pl?gene=Geft	8.16557	8.01111	-0.154456	8.15832	8.11555	8.16881	8.21262	8.17254	8.026	8.1135	8.09672	7.95104	7.96109	7.91831
10791902	0.00341402	0.301954	1.19752	NM_022619	Slc7a2	ENSRNOT00000015127	solute carrier family 7 (cationic amino acid transporter, y+ system), member 2	http://www.ebi.ac.uk/gxa/gene/ENSRNOT00000015127	http://www.genecards.org/cgi-bin/carddisp.pl?gene=Slc7a2	6.45627	6.71632	0.260051	6.26225	6.62203	6.41707	6.45159	6.52839	6.78591	6.62203	6.82699	6.62837	6.74388	6.69072
10765996	0.00345922	0.301954	1.1028	NM_001107198	Exo1	ENSRNOT00000005314	exonuclease 1	http://www.ebi.ac.uk/gxa/gene/ENSRNOT00000005314	http://www.genecards.org/cgi-bin/carddisp.pl?gene=Exo1	3.39529	3.53646	0.141176	3.50745	3.29848	3.38532	3.39326	3.39193	3.56051	3.50767	3.58396	3.55715	3.46287	3.54662
10793140	0.00346382	0.301954	1.22927	NM_012974	Lamb2		laminin, beta 2		http://www.genecards.org/cgi-bin/carddisp.pl?gene=Lamb2	6.34634	6.64414	0.297799	6.39188	6.3562	6.36715	6.22853	6.38796	6.42308	6.66015	6.49727	6.68138	6.82609	6.77687
10846295	0.00349157	0.301954	1.24883	NM_001029918	Ttc30a1	ENSRNOT00000050515	tetratricopeptide repeat domain 30A1	http://www.ebi.ac.uk/gxa/gene/ENSRNOT00000050515	http://www.genecards.org/cgi-bin/carddisp.pl?gene=Ttc30a1	3.97896	4.29954	0.32058	3.92655	3.8785	4.11844	3.83335	4.13797	4.33853	4.13801	4.48439	4.38074	4.1712	4.2844
10835158	0.00351868	0.301954	1.21104	NM_001013081	Phyhd1	ENSRNOT00000022552	phytanoyl-CoA dioxygenase domain containing 1	http://www.ebi.ac.uk/gxa/gene/ENSRNOT00000022552	http://www.genecards.org/cgi-bin/carddisp.pl?gene=Phyhd1	6.53175	6.808	0.276249	6.4625	6.61777	6.48986	6.40635	6.68225	6.69399	6.95416	6.75008	6.76006	6.9609	6.7288
10827079	0.0035302	0.301954	1.15388	NM_053326	Pdlim5	ENSRNOT00000022387	PDZ and LIM domain 5	http://www.ebi.ac.uk/gxa/gene/ENSRNOT00000022387	http://www.genecards.org/cgi-bin/carddisp.pl?gene=Pdlim5	6.48433	6.69082	0.20649	6.4258	6.40368	6.4407	6.52097	6.6305	6.65101	6.57826	6.70803	6.80014	6.64521	6.76228
10793953	0.00355258	0.301954	1.21393	NM_001013137	Cxcl14	ENSRNOT00000066984	chemokine (C-X-C motif) ligand 14	http://www.ebi.ac.uk/gxa/gene/ENSRNOT00000066984	http://www.genecards.org/cgi-bin/carddisp.pl?gene=Cxcl14	7.66459	7.94427	0.279683	7.65001	7.62542	7.73871	7.54545	7.76336	7.88761	7.72997	8.0044	8.13522	7.905	8.00344
10924667	0.00358532	0.301954	1.32738	ENSRNOT00000006672	LOC100364077	ENSRNOT00000006672	UTP14, U3 small nucleolar ribonucleoprotein, homolog B-like	http://www.ebi.ac.uk/gxa/gene/ENSRNOT00000006672		8.32786	8.73644	0.408581	8.50088	8.00785	8.4004	8.19842	8.53173	8.62281	8.76923	8.65248	8.87756	8.87355	8.623
10738415	0.00358822	0.301954	1.10055	NM_001009625	Ifi35	ENSRNOT00000028067	interferon-induced protein 35	http://www.ebi.ac.uk/gxa/gene/ENSRNOT00000028067	http://www.genecards.org/cgi-bin/carddisp.pl?gene=Ifi35	4.27709	4.41531	0.138223	4.21873	4.247	4.29572	4.24233	4.38167	4.36561	4.43648	4.4694	4.36561	4.37574	4.47903
10898229	0.00360044	0.301954	1.10363	NM_001134780	Parvb	ENSRNOT00000015665	parvin, beta	http://www.ebi.ac.uk/gxa/gene/ENSRNOT00000015665	http://www.genecards.org/cgi-bin/carddisp.pl?gene=Parvb	7.59804	7.7403	0.142259	7.59714	7.65493	7.60372	7.55515	7.57927	7.66578	7.7417	7.68189	7.85227	7.80225	7.6979
10920089	0.00364665	0.301954	1.20073	NM_001079942	Sema3b	ENSRNOT00000066296	sema domain, immunoglobulin domain (Ig), short basic domain, secreted, (semaphorin) 3B	http://www.ebi.ac.uk/gxa/gene/ENSRNOT00000066296	http://www.genecards.org/cgi-bin/carddisp.pl?gene=Sema3b	5.44153	5.70545	0.263918	5.61105	5.32669	5.45286	5.3453	5.47176	5.68546	5.92107	5.67878	5.61763	5.69536	5.63442
10779907	0.00369393	0.301954	1.14456	ENSRNOT00000060519	LOC690384	ENSRNOT00000060519	similar to ribosomal protein L31	http://www.ebi.ac.uk/gxa/gene/ENSRNOT00000060519		3.28186	3.47665	0.194792	3.23065	3.25648	3.32026	3.25338	3.34853	3.34418	3.47138	3.54753	3.3704	3.52592	3.6005
10876769	0.00369498	0.301954	1.17914	NM_178095	Abca1	ENSRNOT00000064280	ATP-binding cassette, sub-family A (ABC1), member 1	http://www.ebi.ac.uk/gxa/gene/ENSRNOT00000064280	http://www.genecards.org/cgi-bin/carddisp.pl?gene=Abca1	7.22339	7.46112	0.237731	7.2539	7.22779	7.30605	7.0924	7.2368	7.52802	7.60893	7.31951	7.52114	7.45731	7.33179
10928636	0.00370931	0.301954	-1.15256	NM_021687	Erbb4	ENSRNOT00000019283	v-erb-a erythroblastic leukemia viral oncogene homolog 4 (avian)	http://www.ebi.ac.uk/gxa/gene/ENSRNOT00000019283	http://www.genecards.org/cgi-bin/carddisp.pl?gene=Erbb4	7.13237	6.92753	-0.20484	7.02846	7.17441	7.12349	7.06371	7.2718	7.02846	7.02846	6.87446	6.8948	6.88503	6.85399
10881293	0.00371865	0.301954	1.18361	NM_019358	Pdpn	ENSRNOT00000020316	podoplanin	http://www.ebi.ac.uk/gxa/gene/ENSRNOT00000020316	http://www.genecards.org/cgi-bin/carddisp.pl?gene=Pdpn	7.67391	7.9171	0.243191	7.69763	7.68936	7.59782	7.70569	7.67906	7.76082	7.93889	7.8512	8.15655	7.87157	7.92358
10721261	0.00374088	0.301954	1.30392	ENSRNOT00000047473	LOC687856	ENSRNOT00000047473	similar to Myeloid cell surface antigen CD33 precursor (Siglec-3)	http://www.ebi.ac.uk/gxa/gene/ENSRNOT00000047473		5.91882	6.30167	0.382851	5.86917	6.1248	5.92069	5.63789	6.04155	6.13106	6.47062	6.19239	6.40443	6.20548	6.40606
10836788	0.00382711	0.306798	1.1735	NM_001011954	Cybrd1	ENSRNOT00000012942	cytochrome b reductase 1	http://www.ebi.ac.uk/gxa/gene/ENSRNOT00000012942	http://www.genecards.org/cgi-bin/carddisp.pl?gene=Cybrd1	4.63135	4.86217	0.230815	4.63135	4.47089	4.72198	4.57662	4.7559	4.77914	4.88414	4.75827	4.97128	4.84823	4.93194
10928902	0.00400545	0.317479	1.1402	NM_001007713	Tmbim1	ENSRNOT00000019848	transmembrane BAX inhibitor motif containing 1	http://www.ebi.ac.uk/gxa/gene/ENSRNOT00000019848	http://www.genecards.org/cgi-bin/carddisp.pl?gene=Tmbim1	6.79171	6.981	0.189289	6.71162	6.9404	6.76366	6.75222	6.79065	7.11293	7.00931	6.90177	6.94247	6.99217	6.92735
10935038	0.00401461	0.317479	1.22774	NM_001037554	Bex4	ENSRNOT00000031636	brain expressed gene 4	http://www.ebi.ac.uk/gxa/gene/ENSRNOT00000031636	http://www.genecards.org/cgi-bin/carddisp.pl?gene=Bex4	5.51197	5.80798	0.296007	5.48377	5.31697	5.75077	5.59899	5.40936	5.6977	5.79607	5.79877	5.94824	5.78935	5.81775
10769422	0.00407889	0.318455	1.1079	NM_153821	Prrx1	ENSRNOT00000004950	paired related homeobox 1	http://www.ebi.ac.uk/gxa/gene/ENSRNOT00000004950	http://www.genecards.org/cgi-bin/carddisp.pl?gene=Prrx1	7.11867	7.26649	0.147825	7.18943	7.08577	7.17435	7.10001	7.04378	7.17295	7.31431	7.20737	7.33686	7.31111	7.25637
10855576	0.00411968	0.318455	1.13283	NM_001004199	Tax1bp1	ENSRNOT00000011371	Tax1 (human T-cell leukemia virus type I) binding protein 1	http://www.ebi.ac.uk/gxa/gene/ENSRNOT00000011371	http://www.genecards.org/cgi-bin/carddisp.pl?gene=Tax1bp1	7.44945	7.62939	0.179937	7.46713	7.34363	7.4172	7.42057	7.59872	7.72671	7.58556	7.66072	7.57863	7.65359	7.57112
10856884	0.00412614	0.318455	-1.10839	NM_001106603	Cct7	ENSRNOT00000021030	chaperonin containing Tcp1, subunit 7 (eta)	http://www.ebi.ac.uk/gxa/gene/ENSRNOT00000021030	http://www.genecards.org/cgi-bin/carddisp.pl?gene=Cct7	8.57398	8.42551	-0.14847	8.49069	8.50586	8.60714	8.61417	8.65204	8.35722	8.43506	8.36588	8.41455	8.48767	8.49267
10916060	0.00413578	0.318455	-1.13212	NM_031630	Ddx25	ENSRNOT00000017307	DEAD (Asp-Glu-Ala-Asp) box polypeptide 25	http://www.ebi.ac.uk/gxa/gene/ENSRNOT00000017307	http://www.genecards.org/cgi-bin/carddisp.pl?gene=Ddx25	6.7317	6.55267	-0.179027	6.74432	6.72472	6.74635	6.68246	6.76064	6.46126	6.58989	6.67007	6.64426	6.41809	6.53245
10797722	0.0042073	0.321845	1.25329	NM_175582	Id4	ENSRNOT00000021550	inhibitor of DNA binding 4	http://www.ebi.ac.uk/gxa/gene/ENSRNOT00000021550	http://www.genecards.org/cgi-bin/carddisp.pl?gene=Id4	6.63046	6.95617	0.325715	6.81562	6.61442	6.67442	6.46346	6.58437	6.75965	6.81562	6.91385	7.04291	7.1424	7.06261
10769771	0.00443615	0.33639	1.22641	NM_175756	Fcgr2b	ENSRNOT00000058497	Fc fragment of IgG, low affinity IIb, receptor (CD32)	http://www.ebi.ac.uk/gxa/gene/ENSRNOT00000058497	http://www.genecards.org/cgi-bin/carddisp.pl?gene=Fcgr2b	4.96833	5.26278	0.294445	4.87151	5.15925	5.07775	4.85832	4.87483	5.19504	5.44425	5.3571	5.22094	5.11135	5.24799
10913714	0.00445493	0.33639	-1.11138	NM_001108783	Ccdc12	ENSRNOT00000028426	coiled-coil domain containing 12	http://www.ebi.ac.uk/gxa/gene/ENSRNOT00000028426	http://www.genecards.org/cgi-bin/carddisp.pl?gene=Ccdc12	7.15578	7.00343	-0.152356	7.17684	7.19693	7.15921	7.07971	7.16621	6.93846	7.07971	7.09411	6.89051	6.98553	7.03222
10729635	0.00451957	0.339084	1.15077	NM_001107583	Gldc	ENSRNOT00000067612	glycine dehydrogenase (decarboxylating)	http://www.ebi.ac.uk/gxa/gene/ENSRNOT00000067612	http://www.genecards.org/cgi-bin/carddisp.pl?gene=Gldc	6.75099	6.95359	0.202601	6.87448	6.58424	6.72551	6.73076	6.83995	6.84123	7.02543	6.93497	6.97918	6.97664	6.96408
10893258	0.00458718	0.339994	1.11399	NM_017125	Cd63	ENSRNOT00000010180	Cd63 molecule	http://www.ebi.ac.uk/gxa/gene/ENSRNOT00000010180	http://www.genecards.org/cgi-bin/carddisp.pl?gene=Cd63	7.2043	7.36004	0.155739	7.21354	7.32779	7.08393	7.25042	7.14583	7.35276	7.40692	7.36864	7.37815	7.36019	7.29358
10907211	0.00463565	0.339994	1.14494	NM_001191615	Lima1	ENSRNOT00000066908	LIM domain and actin binding 1	http://www.ebi.ac.uk/gxa/gene/ENSRNOT00000066908	http://www.genecards.org/cgi-bin/carddisp.pl?gene=Lima1	5.97914	6.17441	0.195272	5.96114	5.98361	6.03551	5.96425	5.9512	6.0493	6.23885	6.20963	6.32277	6.03605	6.18989
10878170	0.00467815	0.339994	1.23572	NM_175766	Cyp2j3	ENSRNOT00000013087	cytochrome P450, family 2, subfamily j, polypeptide 3	http://www.ebi.ac.uk/gxa/gene/ENSRNOT00000013087	http://www.genecards.org/cgi-bin/carddisp.pl?gene=Cyp2j3	6.75749	7.06285	0.305355	6.65865	6.92924	6.76753	6.67651	6.75554	7.21677	7.06761	7.18914	6.99753	7.11158	6.79447
10853719	0.00467846	0.339994	-1.21252	NM_012994	Nxph1	ENSRNOT00000011833	neurexophilin 1	http://www.ebi.ac.uk/gxa/gene/ENSRNOT00000011833	http://www.genecards.org/cgi-bin/carddisp.pl?gene=Nxph1	6.7274	6.44939	-0.278008	6.79795	6.74927	6.63102	6.60407	6.8547	6.54491	6.43656	6.29265	6.52944	6.28873	6.60407
10909210	0.00470133	0.339994	1.17258	NM_198755	Vwa5a	ENSRNOT00000000211	von Willebrand factor A domain containing 5A	http://www.ebi.ac.uk/gxa/gene/ENSRNOT00000000211	http://www.genecards.org/cgi-bin/carddisp.pl?gene=Vwa5a	4.5332	4.76289	0.229684	4.61708	4.56733	4.51169	4.45086	4.51905	4.77244	4.71879	4.96203	4.63488	4.84129	4.64788
10712687	0.00471523	0.339994	-1.11984	BC098053	RGD1311946	ENSRNOT00000034240	similar to RIKEN cDNA 1810055G02	http://www.ebi.ac.uk/gxa/gene/ENSRNOT00000034240		7.45461	7.29132	-0.163288	7.44674	7.39053	7.5131	7.37205	7.55065	7.23302	7.24474	7.3108	7.29949	7.24489	7.41501
10769929	0.00478722	0.339994	-1.28207	NM_001105970	Nhlh1	ENSRNOT00000006862	nescient helix loop helix 1	http://www.ebi.ac.uk/gxa/gene/ENSRNOT00000006862	http://www.genecards.org/cgi-bin/carddisp.pl?gene=Nhlh1	7.22239	6.86391	-0.35848	7.44278	7.0112	7.12595	7.30704	7.22498	6.76479	6.80155	7.01069	7.02932	6.63923	6.93787
10760644	0.00479016	0.339994	-1.22507	NM_001105913	Elfn1	ENSRNOT00000033551	extracellular leucine-rich repeat and fibronectin type III domain containing 1	http://www.ebi.ac.uk/gxa/gene/ENSRNOT00000033551	http://www.genecards.org/cgi-bin/carddisp.pl?gene=Elfn1	6.49804	6.20518	-0.292859	6.62546	6.34335	6.49208	6.53147	6.49783	5.99253	6.2176	6.23351	6.41101	6.29286	6.08355
10872972	0.00479662	0.339994	1.4208	NM_013058	Id3	ENSRNOT00000035788	inhibitor of DNA binding 3	http://www.ebi.ac.uk/gxa/gene/ENSRNOT00000035788	http://www.genecards.org/cgi-bin/carddisp.pl?gene=Id3	6.55618	7.06288	0.5067	6.50781	6.68126	6.56317	6.40243	6.62621	6.76948	7.161	6.64289	7.34351	7.19254	7.26784
10786028	0.00486258	0.339994	1.18291	NM_001109386	Gpr183	ENSRNOT00000034560	G protein-coupled receptor 183	http://www.ebi.ac.uk/gxa/gene/ENSRNOT00000034560	http://www.genecards.org/cgi-bin/carddisp.pl?gene=Gpr183	5.71496	5.9573	0.242334	5.67505	5.78917	5.66989	5.80194	5.63876	5.91088	5.96826	5.97355	5.78189	5.93191	6.1773
10911296	0.00489919	0.339994	1.10029	NM_001106835	Bnip2	ENSRNOT00000064312	BCL2/adenovirus E1B interacting protein 2	http://www.ebi.ac.uk/gxa/gene/ENSRNOT00000064312	http://www.genecards.org/cgi-bin/carddisp.pl?gene=Bnip2	7.09795	7.23582	0.137878	7.15724	7.12377	7.12068	6.99382	7.09421	7.21693	7.15794	7.30054	7.31037	7.24109	7.18807
10789199	0.00490786	0.339994	1.12552	NM_012511	Atp7b	ENSRNOT00000058072	ATPase, Cu++ transporting, beta polypeptide	http://www.ebi.ac.uk/gxa/gene/ENSRNOT00000058072	http://www.genecards.org/cgi-bin/carddisp.pl?gene=Atp7b	5.27092	5.44151	0.170591	5.38614	5.13758	5.27983	5.28941	5.26162	5.43299	5.55011	5.38026	5.47445	5.43097	5.38026
10923177	0.00491167	0.339994	1.44283	ENSRNOT00000059159	LOC685203	ENSRNOT00000059159	hypothetical protein LOC685203	http://www.ebi.ac.uk/gxa/gene/ENSRNOT00000059159		6.53126	7.06016	0.528905	6.78661	6.34889	6.45881	6.41587	6.64612	6.69471	7.25323	6.74311	7.16436	7.16733	7.33824
10878895	0.0049423	0.339994	-1.10796	NM_031000	Akr1a1	ENSRNOT00000023072	aldo-keto reductase family 1, member A1 (aldehyde reductase)	http://www.ebi.ac.uk/gxa/gene/ENSRNOT00000023072	http://www.genecards.org/cgi-bin/carddisp.pl?gene=Akr1a1	9.84952	9.70161	-0.147912	9.82509	9.93476	9.83286	9.82775	9.82713	9.7608	9.7608	9.7608	9.64848	9.70682	9.57195
10848503	0.00497154	0.339994	-1.1411	NM_001014046	Fam82a2	ENSRNOT00000016356	family with sequence similarity 82, member A2	http://www.ebi.ac.uk/gxa/gene/ENSRNOT00000016356	http://www.genecards.org/cgi-bin/carddisp.pl?gene=Fam82a2	6.92543	6.735	-0.190424	6.87306	6.94948	6.96028	6.8419	7.00242	6.72495	6.8315	6.86748	6.60669	6.70147	6.67792
10714456	0.0049965	0.339994	1.14149	NM_001037793	Dock8	ENSRNOT00000015668	dedicator of cytokinesis 8	http://www.ebi.ac.uk/gxa/gene/ENSRNOT00000015668	http://www.genecards.org/cgi-bin/carddisp.pl?gene=Dock8	5.24118	5.4321	0.190922	5.16655	5.31518	5.28274	5.23467	5.20677	5.36064	5.41814	5.32479	5.61873	5.43061	5.43971
10806351	0.00502816	0.340171	-1.14677	NM_001109127	Cbln1	ENSRNOT00000000011	cerebellin 1 precursor	http://www.ebi.ac.uk/gxa/gene/ENSRNOT00000000011	http://www.genecards.org/cgi-bin/carddisp.pl?gene=Cbln1	4.74303	4.54545	-0.197582	4.93029	4.62755	4.76183	4.68503	4.71045	4.57294	4.49289	4.57536	4.63333	4.47776	4.5204
10762426	0.00509847	0.34069	1.18969	NM_057130	Hrk	ENSRNOT00000001487	harakiri, BCL2 interacting protein (contains only BH3 domain)	http://www.ebi.ac.uk/gxa/gene/ENSRNOT00000001487	http://www.genecards.org/cgi-bin/carddisp.pl?gene=Hrk	7.34284	7.59343	0.250591	7.20565	7.39482	7.47997	7.33195	7.30181	7.66122	7.55089	7.38194	7.63565	7.73095	7.59995
10736697	0.00515837	0.34069	1.09803	NM_031530	Ccl2	ENSRNOT00000009448	chemokine (C-C motif) ligand 2	http://www.ebi.ac.uk/gxa/gene/ENSRNOT00000009448	http://www.genecards.org/cgi-bin/carddisp.pl?gene=Ccl2	4.39677	4.53169	0.134921	4.42008	4.37532	4.4561	4.41902	4.31333	4.6175	4.5874	4.47482	4.47128	4.4774	4.56175
10875631	0.00516835	0.34069	1.09245	NM_057197	Decr1	ENSRNOT00000011330	2,4-dienoyl CoA reductase 1, mitochondrial	http://www.ebi.ac.uk/gxa/gene/ENSRNOT00000011330	http://www.genecards.org/cgi-bin/carddisp.pl?gene=Decr1	4.82297	4.95054	0.127565	4.76097	4.77404	4.78691	4.90481	4.88811	4.88212	4.92135	4.96418	5.02007	4.94124	4.97426
10866019	0.00521269	0.34069	1.10771	NM_001173386	Clec7a	ENSRNOT00000052373	C-type lectin domain family 7, member a	http://www.ebi.ac.uk/gxa/gene/ENSRNOT00000052373	http://www.genecards.org/cgi-bin/carddisp.pl?gene=Clec7a	3.48803	3.63561	0.147586	3.35528	3.57399	3.49753	3.52654	3.4868	3.63358	3.61519	3.72825	3.57399	3.64593	3.61675
10727759	0.00523695	0.34069	-1.10162	NM_134406	Pacs1	ENSRNOT00000027632	phosphofurin acidic cluster sorting protein 1	http://www.ebi.ac.uk/gxa/gene/ENSRNOT00000027632	http://www.genecards.org/cgi-bin/carddisp.pl?gene=Pacs1	7.56539	7.42577	-0.139621	7.55351	7.47676	7.55208	7.64015	7.60446	7.36757	7.49217	7.49217	7.40042	7.3447	7.45759
10798780	0.00525873	0.34069	1.11588	NM_013164	Zeb1	ENSRNOT00000046013	zinc finger E-box binding homeobox 1	http://www.ebi.ac.uk/gxa/gene/ENSRNOT00000046013	http://www.genecards.org/cgi-bin/carddisp.pl?gene=Zeb1	7.22512	7.3833	0.158187	7.28429	7.27354	7.2201	7.19921	7.14844	7.28429	7.35618	7.50594	7.43285	7.40721	7.31334
10758368	0.00528014	0.34069	1.1153	NM_001105929	Zcchc8	ENSRNOT00000001668	zinc finger, CCHC domain containing 8	http://www.ebi.ac.uk/gxa/gene/ENSRNOT00000001668	http://www.genecards.org/cgi-bin/carddisp.pl?gene=Zcchc8	6.77595	6.93338	0.157428	6.65786	6.90588	6.76865	6.79819	6.74917	7.00594	6.9368	6.97621	6.92619	6.87199	6.88314
10904464	0.00532988	0.34069	1.25356	ENSRNOT00000040236	RGD1559695	ENSRNOT00000040236	similar to FLJ43860 protein	http://www.ebi.ac.uk/gxa/gene/ENSRNOT00000040236		5.00888	5.33491	0.326026	5.12749	4.99614	5.04181	4.75278	5.1262	5.18735	5.28319	5.19464	5.49176	5.33705	5.51546
10872836	0.00534331	0.34069	1.16514	NM_133417	Syf2	ENSRNOT00000024271	SYF2 homolog, RNA splicing factor (S. cerevisiae)	http://www.ebi.ac.uk/gxa/gene/ENSRNOT00000024271	http://www.genecards.org/cgi-bin/carddisp.pl?gene=Syf2	7.07907	7.29957	0.2205	7.18955	6.90673	7.12262	6.98516	7.1913	7.1913	7.2789	7.37703	7.34073	7.2567	7.35278
10934608	0.00536659	0.34069	1.18252	ENSRNOT00000038868	RGD1562655	ENSRNOT00000038868	similar to toll-like receptor 13	http://www.ebi.ac.uk/gxa/gene/ENSRNOT00000038868		5.07228	5.31414	0.241859	5.22384	5.18554	5.02549	4.90856	5.018	5.22384	5.235	5.35251	5.46788	5.3202	5.28543
10770976	0.00539281	0.34069	-1.13433	NM_022864	Cplx1	ENSRNOT00000061720	complexin 1	http://www.ebi.ac.uk/gxa/gene/ENSRNOT00000061720	http://www.genecards.org/cgi-bin/carddisp.pl?gene=Cplx1	8.8049	8.62306	-0.181844	8.89596	8.71924	8.78227	8.77794	8.84909	8.50622	8.74028	8.52065	8.66868	8.67193	8.63059
10844251	0.00540841	0.34069	1.14309	NM_138914	Fnbp1	ENSRNOT00000048428	formin binding protein 1	http://www.ebi.ac.uk/gxa/gene/ENSRNOT00000048428	http://www.genecards.org/cgi-bin/carddisp.pl?gene=Fnbp1	8.39314	8.58608	0.192934	8.29798	8.35863	8.41884	8.43021	8.46005	8.57912	8.73331	8.48621	8.54974	8.68205	8.48605
10843793	0.00546911	0.34069	1.16049	NM_001105721	Notch1	ENSRNOT00000026212	Notch homolog 1, translocation-associated (Drosophila)	http://www.ebi.ac.uk/gxa/gene/ENSRNOT00000026212	http://www.genecards.org/cgi-bin/carddisp.pl?gene=Notch1	7.2057	7.42043	0.214737	7.27565	7.07855	7.2995	7.16686	7.20792	7.29158	7.41571	7.30117	7.538	7.47058	7.50557
10921772	0.0054694	0.34069	-1.22594	NM_031836	Vegfa	ENSRNOT00000026637	vascular endothelial growth factor A	http://www.ebi.ac.uk/gxa/gene/ENSRNOT00000026637	http://www.genecards.org/cgi-bin/carddisp.pl?gene=Vegfa	8.23123	7.93735	-0.293884	8.23893	8.15389	8.24965	8.28508	8.22861	7.63491	7.84143	7.95072	8.05707	8.09302	8.04695
10819489	0.00547246	0.34069	1.15895	NM_001108569	Gbp5	ENSRNOT00000037339	guanylate binding protein 5	http://www.ebi.ac.uk/gxa/gene/ENSRNOT00000037339	http://www.genecards.org/cgi-bin/carddisp.pl?gene=Gbp5	4.76159	4.97442	0.212824	4.80821	4.79818	4.79998	4.65268	4.74892	5.10741	4.93755	4.89787	4.89026	4.87784	5.13559
10810743	0.00557713	0.345369	1.18446	NM_019229	Slc12a4	ENSRNOT00000026730	solute carrier family 12 (potassium/chloride transporters), member 4	http://www.ebi.ac.uk/gxa/gene/ENSRNOT00000026730	http://www.genecards.org/cgi-bin/carddisp.pl?gene=Slc12a4	5.83361	6.07783	0.244226	5.83555	5.90841	5.8462	5.70456	5.87332	5.86461	6.14567	5.9941	6.2214	6.17728	6.06393
10934118	0.0056091	0.34552	-1.1408	NM_012502	Ar	ENSRNOT00000009129	androgen receptor	http://www.ebi.ac.uk/gxa/gene/ENSRNOT00000009129	http://www.genecards.org/cgi-bin/carddisp.pl?gene=Ar	5.75655	5.5665	-0.190044	5.61632	5.71384	5.7868	5.80045	5.86532	5.65696	5.6237	5.61529	5.55365	5.49468	5.45474
10889789	0.00567771	0.347916	1.12021	ENSRNOT00000068077	Prkd1	ENSRNOT00000068077	protein kinase D1	http://www.ebi.ac.uk/gxa/gene/ENSRNOT00000068077	http://www.genecards.org/cgi-bin/carddisp.pl?gene=Prkd1	5.40595	5.56972	0.163768	5.37535	5.49961	5.45133	5.417	5.28647	5.53801	5.50363	5.66182	5.52996	5.65544	5.52945
10890886	0.00577097	0.350285	1.36729	NM_017172	Zfp36l1	ENSRNOT00000041735	zinc finger protein 36, C3H type-like 1	http://www.ebi.ac.uk/gxa/gene/ENSRNOT00000041735	http://www.genecards.org/cgi-bin/carddisp.pl?gene=Zfp36l1	7.26444	7.71576	0.451321	7.4311	7.15934	7.36415	7.123	7.24459	7.41755	7.85491	7.42845	8.03959	7.6935	7.86053
10928549	0.00590066	0.350285	-1.30423	NM_033095	Crygd	ENSRNOT00000050886	crystallin, gamma D	http://www.ebi.ac.uk/gxa/gene/ENSRNOT00000050886	http://www.genecards.org/cgi-bin/carddisp.pl?gene=Crygd	5.25186	4.86866	-0.3832	5.17635	5.27925	5.15218	5.39983	5.25171	5.1835	4.87249	4.97958	4.64003	4.59712	4.93925
10720215	0.00596441	0.350285	1.14544	NM_133290	Zfp36	ENSRNOT00000026661	zinc finger protein 36	http://www.ebi.ac.uk/gxa/gene/ENSRNOT00000026661	http://www.genecards.org/cgi-bin/carddisp.pl?gene=Zfp36	4.95985	5.15575	0.195902	5.05195	4.96205	4.99372	4.858	4.93355	5.0218	5.31421	5.16009	5.08188	5.21954	5.137
10808112	0.00598453	0.350285	-1.19852	NM_001107432	Cntnap4	ENSRNOT00000066057	contactin associated protein-like 4	http://www.ebi.ac.uk/gxa/gene/ENSRNOT00000066057	http://www.genecards.org/cgi-bin/carddisp.pl?gene=Cntnap4	5.91118	5.64992	-0.261257	5.7708	5.91527	6.14186	5.86022	5.86775	5.7708	5.62555	5.50471	5.72722	5.70994	5.56132
10745745	0.00598653	0.350285	1.17058	NM_145880	Lhx1	ENSRNOT00000003799	LIM homeobox 1	http://www.ebi.ac.uk/gxa/gene/ENSRNOT00000003799	http://www.genecards.org/cgi-bin/carddisp.pl?gene=Lhx1	3.74683	3.97405	0.227224	3.81045	3.72691	3.81787	3.78109	3.59783	3.93732	3.84887	3.91685	4.18612	3.95461	4.00056
10823838	0.00601123	0.350285	1.10991	NM_001108551	Tmem144	ENSRNOT00000013499	transmembrane protein 144	http://www.ebi.ac.uk/gxa/gene/ENSRNOT00000013499	http://www.genecards.org/cgi-bin/carddisp.pl?gene=Tmem144	5.46289	5.61333	0.150449	5.41394	5.54264	5.5409	5.46546	5.35149	5.70554	5.551	5.55839	5.64267	5.60777	5.61464
10826137	0.00602039	0.350285	1.09557	NM_001163568	Fam102b	ENSRNOT00000039225	family with sequence similarity 102, member B	http://www.ebi.ac.uk/gxa/gene/ENSRNOT00000039225	http://www.genecards.org/cgi-bin/carddisp.pl?gene=Fam102b	7.77323	7.90491	0.13168	7.80803	7.69605	7.77859	7.74715	7.83632	7.81517	7.87001	8.00741	7.94478	7.89762	7.89446
10842795	0.00602134	0.350285	-1.10407	NM_031708	Adrm1	ENSRNOT00000010087	adhesion regulating molecule 1	http://www.ebi.ac.uk/gxa/gene/ENSRNOT00000010087	http://www.genecards.org/cgi-bin/carddisp.pl?gene=Adrm1	8.07957	7.93674	-0.142831	8.16505	8.07006	8.05753	7.97861	8.12659	7.84466	7.93657	7.92518	8.01701	7.90569	7.99131
10891160	0.00603069	0.350285	1.35909	NM_173118	Npc2	ENSRNOT00000016076	Niemann-Pick disease, type C2	http://www.ebi.ac.uk/gxa/gene/ENSRNOT00000016076	http://www.genecards.org/cgi-bin/carddisp.pl?gene=Npc2	7.92507	8.3677	0.442636	7.87824	7.99199	7.9982	7.74104	8.01586	8.09028	8.53108	8.0234	8.63093	8.38518	8.54535
10843333	0.0060371	0.350285	1.09312	NM_001107817	Cobra1	ENSRNOT00000012978	cofactor of BRCA1	http://www.ebi.ac.uk/gxa/gene/ENSRNOT00000012978	http://www.genecards.org/cgi-bin/carddisp.pl?gene=Cobra1	7.30512	7.43357	0.128452	7.35551	7.22442	7.28509	7.30783	7.35275	7.34973	7.4547	7.44875	7.5216	7.36975	7.45691
10758134	0.00610891	0.350285	1.16733	NM_017314	Ubc	ENSRNOT00000045162	ubiquitin C	http://www.ebi.ac.uk/gxa/gene/ENSRNOT00000045162	http://www.genecards.org/cgi-bin/carddisp.pl?gene=Ubc	8.3611	8.58432	0.223216	8.37798	8.28175	8.25313	8.37581	8.51683	8.50047	8.54498	8.57256	8.77522	8.49715	8.61551
10777108	0.00615325	0.350285	-1.19263	NM_012880	Sod3	ENSRNOT00000005155	superoxide dismutase 3, extracellular	http://www.ebi.ac.uk/gxa/gene/ENSRNOT00000005155	http://www.genecards.org/cgi-bin/carddisp.pl?gene=Sod3	7.10932	6.85518	-0.254144	7.11862	7.26	7.09348	7.01699	7.05753	6.70827	6.87398	6.96715	7.0088	6.67789	6.89499
10809538	0.0061558	0.350285	1.10379	NM_001109380	Capns2		calpain, small subunit 2		http://www.genecards.org/cgi-bin/carddisp.pl?gene=Capns2	5.49229	5.63476	0.142465	5.54656	5.47766	5.53759	5.50325	5.39641	5.58327	5.74542	5.68011	5.62537	5.54656	5.62784
10871957	0.0062153	0.350285	1.10226	NM_001106685	Csf3r	ENSRNOT00000011694	colony stimulating factor 3 receptor (granulocyte)	http://www.ebi.ac.uk/gxa/gene/ENSRNOT00000011694	http://www.genecards.org/cgi-bin/carddisp.pl?gene=Csf3r	5.35967	5.50013	0.140468	5.37515	5.31899	5.4667	5.31533	5.32216	5.40027	5.54286	5.4367	5.51661	5.56203	5.54234
10932836	0.00624067	0.350285	1.16599	L36030	Gucy2f	ENSRNOT00000060001	guanylate cyclase 2F	http://www.ebi.ac.uk/gxa/gene/ENSRNOT00000060001	http://www.genecards.org/cgi-bin/carddisp.pl?gene=Gucy2f	5.2809	5.50246	0.221559	5.41122	5.3	5.26341	5.12049	5.30938	5.43257	5.50925	5.68106	5.38527	5.52546	5.48113
10701839	0.00625975	0.350285	-1.21048	NM_012799	Nmbr	ENSRNOT00000016215	neuromedin B receptor	http://www.ebi.ac.uk/gxa/gene/ENSRNOT00000016215	http://www.genecards.org/cgi-bin/carddisp.pl?gene=Nmbr	5.72771	5.45213	-0.275576	5.75175	5.66504	5.66713	5.74204	5.81257	5.6238	5.47512	5.6238	5.3918	5.40586	5.19241
10863831	0.00626079	0.350285	1.12703	NM_001173382	Aplf	ENSRNOT00000041234	aprataxin and PNKP like factor	http://www.ebi.ac.uk/gxa/gene/ENSRNOT00000041234	http://www.genecards.org/cgi-bin/carddisp.pl?gene=Aplf	5.23485	5.40738	0.172528	5.14763	5.31654	5.29515	5.23524	5.17967	5.32729	5.36576	5.31654	5.44694	5.53991	5.44782
10796445	0.00627027	0.350285	1.52456	NM_031140	Vim	ENSRNOT00000024430	vimentin	http://www.ebi.ac.uk/gxa/gene/ENSRNOT00000024430	http://www.genecards.org/cgi-bin/carddisp.pl?gene=Vim	7.67673	8.28513	0.608398	7.48629	8.31576	7.58265	7.68077	7.3182	8.53716	8.41891	8.22051	8.13751	8.29504	8.10166
10885404	0.00628502	0.350285	1.1089	BC079166	RGD1309051	ENSRNOT00000058642	similar to chromosome 14 open reading frame 50	http://www.ebi.ac.uk/gxa/gene/ENSRNOT00000058642		5.02316	5.17228	0.149128	4.96308	5.11285	4.96627	5.06871	5.00488	5.10282	5.12465	5.28424	5.10846	5.1994	5.21413
10726999	0.00642445	0.35362	1.28969	NM_031511	Igf2	ENSRNOT00000050760	insulin-like growth factor 2	http://www.ebi.ac.uk/gxa/gene/ENSRNOT00000050760	http://www.genecards.org/cgi-bin/carddisp.pl?gene=Igf2	5.82407	6.1911	0.367027	5.85487	5.81774	5.96273	5.773	5.71202	6.03224	6.25408	5.83436	6.38096	6.28311	6.36184
10715875	0.00643635	0.35362	1.13992	NM_080890	As3mt	ENSRNOT00000027223	arsenic (+3 oxidation state) methyltransferase	http://www.ebi.ac.uk/gxa/gene/ENSRNOT00000027223	http://www.genecards.org/cgi-bin/carddisp.pl?gene=As3mt	5.51819	5.70711	0.188929	5.55821	5.55907	5.352	5.511	5.61064	5.68971	5.64917	5.85107	5.74122	5.66235	5.64917
10865613	0.00646203	0.35362	-1.10797	NM_001047098	Cops7a	ENSRNOT00000022874	COP9 constitutive photomorphogenic homolog subunit 7A (Arabidopsis)	http://www.ebi.ac.uk/gxa/gene/ENSRNOT00000022874	http://www.genecards.org/cgi-bin/carddisp.pl?gene=Cops7a	8.63342	8.48549	-0.147922	8.55676	8.71701	8.61379	8.67873	8.6008	8.51383	8.45887	8.6128	8.4001	8.48478	8.4426
10749325	0.00646571	0.35362	-1.11773	NM_130744	Cygb	ENSRNOT00000016067	cytoglobin	http://www.ebi.ac.uk/gxa/gene/ENSRNOT00000016067	http://www.genecards.org/cgi-bin/carddisp.pl?gene=Cygb	7.08738	6.9268	-0.160574	7.03573	7.00559	7.13671	7.18272	7.07612	6.80595	7.002	6.89518	6.96112	6.89097	7.00559
10903896	0.00649833	0.353751	1.2499	NM_133521	Fbxo32	ENSRNOT00000010361	F-box protein 32	http://www.ebi.ac.uk/gxa/gene/ENSRNOT00000010361	http://www.genecards.org/cgi-bin/carddisp.pl?gene=Fbxo32	6.33425	6.65606	0.321818	6.1154	6.38993	6.50948	6.30657	6.34985	6.78042	6.84992	6.5385	6.71229	6.62572	6.42954
10821276	0.0065456	0.354	1.13209	NM_053887	Map3k1	ENSRNOT00000017968	mitogen activated protein kinase kinase kinase 1	http://www.ebi.ac.uk/gxa/gene/ENSRNOT00000017968	http://www.genecards.org/cgi-bin/carddisp.pl?gene=Map3k1	5.41882	5.59781	0.178993	5.42355	5.35396	5.49591	5.32332	5.49737	5.56397	5.58622	5.46956	5.67907	5.57509	5.71298
10745533	0.00659428	0.354	-1.13496	NM_001034014	Accn1	ENSRNOT00000009348	amiloride-sensitive cation channel 1, neuronal	http://www.ebi.ac.uk/gxa/gene/ENSRNOT00000009348	http://www.genecards.org/cgi-bin/carddisp.pl?gene=Accn1	6.868	6.68535	-0.182647	6.80759	6.83137	6.93095	6.78843	6.98166	6.62757	6.66227	6.6093	6.69626	6.85253	6.66419
10932016	0.00662576	0.354	-1.12524	NM_001173429	Sept6	ENSRNOT00000067942	septin 6	http://www.ebi.ac.uk/gxa/gene/ENSRNOT00000067942	http://www.genecards.org/cgi-bin/carddisp.pl?gene=Sept6	6.60013	6.42989	-0.170232	6.67559	6.68005	6.53151	6.52269	6.59079	6.51863	6.34258	6.53659	6.35239	6.44222	6.38695
10744700	0.00664273	0.354	1.11195	NM_053508	Tekt1	ENSRNOT00000066740	tektin 1	http://www.ebi.ac.uk/gxa/gene/ENSRNOT00000066740	http://www.genecards.org/cgi-bin/carddisp.pl?gene=Tekt1	3.89909	4.05219	0.153097	3.98745	3.90049	3.92823	3.84428	3.83499	3.9812	4.06332	4.06304	4.19424	4.03012	3.9812
10726404	0.00665413	0.354	1.11389	NM_001014026	Clrn3	ENSRNOT00000031397	clarin 3	http://www.ebi.ac.uk/gxa/gene/ENSRNOT00000031397	http://www.genecards.org/cgi-bin/carddisp.pl?gene=Clrn3	3.64213	3.79774	0.155604	3.69797	3.56821	3.68474	3.70125	3.55849	3.73966	3.83988	3.83833	3.73114	3.90626	3.73114
10856415	0.00670994	0.355354	1.2165	NM_001013086	Capg	ENSRNOT00000018562	capping protein (actin filament), gelsolin-like	http://www.ebi.ac.uk/gxa/gene/ENSRNOT00000018562	http://www.genecards.org/cgi-bin/carddisp.pl?gene=Capg	5.2202	5.50294	0.282736	5.24487	5.36122	5.211	5.16259	5.12131	5.42232	5.43078	5.32291	5.45928	5.62226	5.76008
10776671	0.00676376	0.355615	1.14735	NM_001191935	Grxcr1	ENSRNOT00000059439	glutaredoxin, cysteine rich 1	http://www.ebi.ac.uk/gxa/gene/ENSRNOT00000059439	http://www.genecards.org/cgi-bin/carddisp.pl?gene=Grxcr1	3.75255	3.95085	0.198299	3.61174	3.85464	3.72863	3.83584	3.73189	3.92782	4.05412	4.07232	3.85464	3.89838	3.89779
10896086	0.00677565	0.355615	1.14145	NM_001130550	Pop1	ENSRNOT00000007190	processing of precursor 1, ribonuclease P/MRP subunit (S. cerevisiae)	http://www.ebi.ac.uk/gxa/gene/ENSRNOT00000007190	http://www.genecards.org/cgi-bin/carddisp.pl?gene=Pop1	4.50375	4.69462	0.190866	4.4521	4.35103	4.57805	4.60448	4.53309	4.68643	4.60786	4.71292	4.73496	4.61161	4.81392
10761992	0.00686382	0.35682	1.19514	NM_019256	P2rx7	ENSRNOT00000001746	purinergic receptor P2X, ligand-gated ion channel, 7	http://www.ebi.ac.uk/gxa/gene/ENSRNOT00000001746	http://www.genecards.org/cgi-bin/carddisp.pl?gene=P2rx7	5.82547	6.08265	0.257175	5.73593	5.79782	5.94266	5.66527	5.9857	5.98755	6.19862	6.03637	6.21887	5.95535	6.09915
10788101	0.00689801	0.35682	1.11957	NM_001109111	Wwc2	ENSRNOT00000017966	WW and C2 domain containing 2	http://www.ebi.ac.uk/gxa/gene/ENSRNOT00000017966	http://www.genecards.org/cgi-bin/carddisp.pl?gene=Wwc2	5.85003	6.01297	0.162943	5.85036	5.77547	5.90773	5.78066	5.93591	5.93535	6.09106	6.12792	6.01189	5.97513	5.93647
10731025	0.0069668	0.35682	1.1025	ENSRNOT00000023113	Afap1l2	ENSRNOT00000023113	actin filament associated protein 1-like 2	http://www.ebi.ac.uk/gxa/gene/ENSRNOT00000023113	http://www.genecards.org/cgi-bin/carddisp.pl?gene=Afap1l2	5.38614	5.52692	0.140783	5.421	5.31637	5.3681	5.45207	5.37315	5.41693	5.47551	5.57752	5.60787	5.59187	5.49181
10825869	0.00697023	0.35682	1.15755	NM_023981	Csf1	ENSRNOT00000025222	colony stimulating factor 1 (macrophage)	http://www.ebi.ac.uk/gxa/gene/ENSRNOT00000025222	http://www.genecards.org/cgi-bin/carddisp.pl?gene=Csf1	6.75863	6.96971	0.211079	6.71001	6.67849	6.9335	6.70971	6.76145	6.89107	7.13908	6.86145	7.0092	6.97086	6.94661
10846301	0.00697099	0.35682	1.14241	NM_001127481	Pde11a	ENSRNOT00000008301	phosphodiesterase 11A	http://www.ebi.ac.uk/gxa/gene/ENSRNOT00000008301	http://www.genecards.org/cgi-bin/carddisp.pl?gene=Pde11a	6.0124	6.20449	0.192086	5.98649	5.95557	6.09281	5.98745	6.0397	6.02648	6.16997	6.3552	6.26745	6.16139	6.24645
10811900	0.00698152	0.35682	1.19066	NM_134432	Agt	ENSRNOT00000024917	angiotensinogen (serpin peptidase inhibitor, clade A, member 8)	http://www.ebi.ac.uk/gxa/gene/ENSRNOT00000024917	http://www.genecards.org/cgi-bin/carddisp.pl?gene=Agt	8.43266	8.68442	0.251765	8.45082	8.45554	8.42797	8.33963	8.48932	8.48418	8.75736	8.49621	8.75384	8.81385	8.80109
10837424	0.00704799	0.358651	1.17755	NM_031349	Aplnr	ENSRNOT00000012379	apelin receptor	http://www.ebi.ac.uk/gxa/gene/ENSRNOT00000012379	http://www.genecards.org/cgi-bin/carddisp.pl?gene=Aplnr	4.83042	5.06621	0.235792	4.96788	4.64622	4.90867	4.86629	4.76305	4.96788	5.20679	4.96788	5.15676	5.03072	5.06725
10731783	0.00708414	0.358814	-1.28519	NM_001100136	Magmas	ENSRNOT00000006314	mitochondria-associated protein involved in granulocyte-macrophage colony-stimulating factor signal transduction	http://www.ebi.ac.uk/gxa/gene/ENSRNOT00000006314	http://www.genecards.org/cgi-bin/carddisp.pl?gene=Magmas	7.41943	7.05744	-0.361983	7.37158	7.58872	7.29917	7.41605	7.42161	7.01192	7.33365	7.24133	6.75622	7.08088	6.92067
10749975	0.00711251	0.358814	1.38018	NR_031856	Mir99a		microRNA mir-99a		http://www.genecards.org/cgi-bin/carddisp.pl?gene=Mir99a	6.83833	7.30319	0.464857	6.89417	6.48549	6.96583	6.73306	7.11309	6.93983	7.51947	7.24973	7.30592	7.33039	7.47378
10742348	0.00715164	0.35924	1.23221	NM_001012007	Irgm	ENSRNOT00000045545	immunity-related GTPase family, M	http://www.ebi.ac.uk/gxa/gene/ENSRNOT00000045545	http://www.genecards.org/cgi-bin/carddisp.pl?gene=Irgm	5.11287	5.41411	0.301244	5.13065	5.37009	5.05095	4.9948	5.01782	5.27016	5.30862	5.30862	5.53237	5.47036	5.59454
10806927	0.00718288	0.359267	1.19443	NM_001108444	Gab1	ENSRNOT00000024390	GRB2-associated binding protein 1	http://www.ebi.ac.uk/gxa/gene/ENSRNOT00000024390	http://www.genecards.org/cgi-bin/carddisp.pl?gene=Gab1	7.34705	7.60337	0.256324	7.45398	7.25385	7.37326	7.33015	7.32401	7.47696	7.84196	7.45398	7.6715	7.66822	7.50762
10911287	0.00738683	0.366122	1.14816	NM_019905	Anxa2	ENSRNOT00000038677	annexin A2	http://www.ebi.ac.uk/gxa/gene/ENSRNOT00000038677	http://www.genecards.org/cgi-bin/carddisp.pl?gene=Anxa2	4.93896	5.13828	0.199322	4.99062	4.97345	5.06421	4.7458	4.9207	5.09338	5.06421	5.18582	5.18017	5.23444	5.07166
10917986	0.00742887	0.366122	1.13832	NM_001109636	Tmem202	ENSRNOT00000030199	transmembrane protein 202	http://www.ebi.ac.uk/gxa/gene/ENSRNOT00000030199	http://www.genecards.org/cgi-bin/carddisp.pl?gene=Tmem202	3.98114	4.16804	0.186905	4.07099	3.89516	4.07099	3.97985	3.88869	4.08976	4.21744	4.05743	4.23583	4.28308	4.12472
10919681	0.00743633	0.366122	1.1148	NM_001014097	Cdv3	ENSRNOT00000044956	carnitine deficiency-associated gene expressed in ventricle 3 homolog (mouse)	http://www.ebi.ac.uk/gxa/gene/ENSRNOT00000044956	http://www.genecards.org/cgi-bin/carddisp.pl?gene=Cdv3	7.06668	7.22347	0.156786	7.15347	7.05085	6.9609	7.15347	7.01473	7.30886	7.13261	7.28802	7.20392	7.22631	7.18109
10782080	0.00744506	0.366122	1.14758	NM_001107287	Farp1	ENSRNOT00000015271	FERM, RhoGEF (Arhgef) and pleckstrin domain protein 1 (chondrocyte-derived)	http://www.ebi.ac.uk/gxa/gene/ENSRNOT00000015271	http://www.genecards.org/cgi-bin/carddisp.pl?gene=Farp1	7.24743	7.44603	0.198597	7.24323	7.11707	7.30213	7.21724	7.3575	7.34789	7.41777	7.35322	7.57922	7.5543	7.42378
10812526	0.00756759	0.36926	1.18586	NM_001106402	Lhfpl2		lipoma HMGIC fusion partner-like 2		http://www.genecards.org/cgi-bin/carddisp.pl?gene=Lhfpl2	6.83797	7.08391	0.245938	7.05858	6.73823	6.86983	6.6894	6.8338	6.97028	7.09604	7.03252	7.24719	7.04391	7.11349
10769807	0.0076159	0.36926	-1.1332	NM_001005534	Sdhc	ENSRNOT00000004228	succinate dehydrogenase complex, subunit C, integral membrane protein	http://www.ebi.ac.uk/gxa/gene/ENSRNOT00000004228	http://www.genecards.org/cgi-bin/carddisp.pl?gene=Sdhc	9.44596	9.26555	-0.180406	9.42091	9.60394	9.4431	9.41021	9.35162	9.33488	9.30329	9.2873	9.20022	9.33256	9.13506
10819305	0.0076256	0.36926	1.22029	NM_001004228	Emcn	ENSRNOT00000035700	endomucin	http://www.ebi.ac.uk/gxa/gene/ENSRNOT00000035700	http://www.genecards.org/cgi-bin/carddisp.pl?gene=Emcn	5.7191	6.00632	0.287228	5.74938	5.8475	5.74898	5.49626	5.75337	5.88193	5.8475	6.07503	6.24663	5.97793	6.00893
10831090	0.00764148	0.36926	1.37805	NM_001002807	Clic1	ENSRNOT00000042972	chloride intracellular channel 1	http://www.ebi.ac.uk/gxa/gene/ENSRNOT00000042972	http://www.genecards.org/cgi-bin/carddisp.pl?gene=Clic1	5.55365	6.01628	0.462629	5.63215	5.48042	5.53418	5.545	5.57651	5.62805	6.20609	5.71717	6.37988	5.98438	6.18211
10916201	0.00769308	0.36926	-1.37834	NM_001108135	Robo3	ENSRNOT00000064141	roundabout homolog 3 (Drosophila)	http://www.ebi.ac.uk/gxa/gene/ENSRNOT00000064141	http://www.genecards.org/cgi-bin/carddisp.pl?gene=Robo3	6.40972	5.94678	-0.462936	6.71003	6.06858	6.44059	6.46885	6.36055	5.74044	6.2062	6.19753	5.89189	5.94678	5.69785
10858854	0.00769817	0.36926	1.10439	NM_001106621	Mrpl51	ENSRNOT00000025970	mitochondrial ribosomal protein L51	http://www.ebi.ac.uk/gxa/gene/ENSRNOT00000025970	http://www.genecards.org/cgi-bin/carddisp.pl?gene=Mrpl51	8.21322	8.35647	0.143252	8.30932	8.10168	8.20102	8.17235	8.28174	8.29215	8.31635	8.37654	8.45011	8.34638	8.35731
10879446	0.00789923	0.377357	1.15424	NM_001107973	Dem1	ENSRNOT00000056644	defects in morphology 1 homolog (S. cerevisiae)	http://www.ebi.ac.uk/gxa/gene/ENSRNOT00000056644	http://www.genecards.org/cgi-bin/carddisp.pl?gene=Dem1	5.01569	5.22262	0.206937	5.05311	4.84429	5.01234	5.05555	5.11314	5.10787	5.27896	5.2522	5.33588	5.09223	5.2686
10931172	0.00818828	0.389576	1.14078	XM_002727520	LOC100364132		rCG42947-like			5.20529	5.39531	0.190018	5.04167	5.21095	5.19714	5.25514	5.32156	5.30347	5.3615	5.41819	5.54871	5.36876	5.37122
10709274	0.00837652	0.396914	1.16534	ENSRNOT00000000474	Numa1	ENSRNOT00000000474	nuclear mitotic apparatus protein 1	http://www.ebi.ac.uk/gxa/gene/ENSRNOT00000000474	http://www.genecards.org/cgi-bin/carddisp.pl?gene=Numa1	6.7755	6.99626	0.220754	6.76121	6.61612	6.79418	6.78178	6.92423	6.79796	7.01928	6.97219	7.11327	7.02593	7.04892
10819523	0.00841033	0.396914	1.10816	NM_133624	Gbp2	ENSRNOT00000022899	guanylate binding protein 2	http://www.ebi.ac.uk/gxa/gene/ENSRNOT00000022899	http://www.genecards.org/cgi-bin/carddisp.pl?gene=Gbp2	4.84639	4.99455	0.148166	4.91855	4.91855	4.74228	4.8797	4.77286	5.0171	5.07509	5.00759	4.91855	4.91855	5.03045
10840890	0.00848239	0.397971	1.11145	NM_012797	Id1	ENSRNOT00000029660	inhibitor of DNA binding 1	http://www.ebi.ac.uk/gxa/gene/ENSRNOT00000029660	http://www.genecards.org/cgi-bin/carddisp.pl?gene=Id1	5.43696	5.58941	0.152447	5.36021	5.36799	5.50974	5.50974	5.43715	5.50974	5.49725	5.56352	5.63137	5.67404	5.66055
10801872	0.00851767	0.397971	-1.11664	NM_001134696	Ctxn3	ENSRNOT00000037529	cortexin 3	http://www.ebi.ac.uk/gxa/gene/ENSRNOT00000037529	http://www.genecards.org/cgi-bin/carddisp.pl?gene=Ctxn3	3.9088	3.74964	-0.15916	3.95223	3.85073	3.81259	3.89875	4.02968	3.65016	3.69113	3.81259	3.81259	3.81259	3.71876
10868186	0.00856582	0.397971	-1.11324	NM_012784	Cnr1	ENSRNOT00000010850	cannabinoid receptor 1 (brain)	http://www.ebi.ac.uk/gxa/gene/ENSRNOT00000010850	http://www.genecards.org/cgi-bin/carddisp.pl?gene=Cnr1	8.13001	7.97525	-0.154761	8.12653	8.02349	8.19713	8.08807	8.21483	8.02128	7.95378	7.93008	8.04559	8.0422	7.85857
10747506	0.00860696	0.397971	1.1159	NM_012747	Stat3	ENSRNOT00000026760	signal transducer and activator of transcription 3	http://www.ebi.ac.uk/gxa/gene/ENSRNOT00000026760	http://www.genecards.org/cgi-bin/carddisp.pl?gene=Stat3	7.19827	7.35647	0.158204	7.06117	7.30627	7.30057	7.16785	7.15547	7.41328	7.40973	7.30057	7.34976	7.35395	7.31152
10733553	0.00861678	0.397971	1.10664	NM_012591	Irf1	ENSRNOT00000010968	interferon regulatory factor 1	http://www.ebi.ac.uk/gxa/gene/ENSRNOT00000010968	http://www.genecards.org/cgi-bin/carddisp.pl?gene=Irf1	5.22148	5.36767	0.146187	5.16059	5.2004	5.31097	5.12215	5.31329	5.31606	5.38518	5.2894	5.44558	5.36595	5.40383
10904880	0.0086444	0.397971	1.14813	NM_053904	Oplah	ENSRNOT00000016424	5-oxoprolinase (ATP-hydrolysing)	http://www.ebi.ac.uk/gxa/gene/ENSRNOT00000016424	http://www.genecards.org/cgi-bin/carddisp.pl?gene=Oplah	6.58925	6.78853	0.199281	6.68456	6.43539	6.55745	6.64979	6.61904	6.68869	6.67229	6.82192	6.85592	6.92747	6.76488
10861662	0.00869163	0.397971	1.10948	NM_138848	Podxl	ENSRNOT00000016991	podocalyxin-like	http://www.ebi.ac.uk/gxa/gene/ENSRNOT00000016991	http://www.genecards.org/cgi-bin/carddisp.pl?gene=Podxl	7.3682	7.51809	0.149889	7.26267	7.42822	7.43205	7.29723	7.42085	7.40985	7.51567	7.48287	7.59918	7.52561	7.57537
10787212	0.00870475	0.397971	1.13544	NM_012984	Myo9b	ENSRNOT00000022153	myosin IXb	http://www.ebi.ac.uk/gxa/gene/ENSRNOT00000022153	http://www.genecards.org/cgi-bin/carddisp.pl?gene=Myo9b	7.21226	7.39551	0.183256	7.28155	7.01827	7.32383	7.20242	7.23522	7.32383	7.36243	7.36183	7.48847	7.44554	7.39099
10920745	0.00877992	0.399845	1.19773	NM_031132	Tgfbr2	ENSRNOT00000037883	transforming growth factor, beta receptor II	http://www.ebi.ac.uk/gxa/gene/ENSRNOT00000037883	http://www.genecards.org/cgi-bin/carddisp.pl?gene=Tgfbr2	6.58144	6.84174	0.260306	6.72484	6.58999	6.62478	6.40846	6.55912	6.72359	6.97266	6.68548	7.03528	6.78001	6.85345
10851599	0.00900612	0.40735	1.20857	NM_012649	Sdc4	ENSRNOT00000019386	syndecan 4	http://www.ebi.ac.uk/gxa/gene/ENSRNOT00000019386	http://www.genecards.org/cgi-bin/carddisp.pl?gene=Sdc4	7.96094	8.23424	0.2733	7.99789	7.85891	8.00406	7.93714	8.00669	7.9869	8.25378	8.06697	8.43441	8.30091	8.36247
10770666	0.00903064	0.40735	-1.09222	NM_206851	Smyd2	ENSRNOT00000004783	SET and MYND domain containing 2	http://www.ebi.ac.uk/gxa/gene/ENSRNOT00000004783	http://www.genecards.org/cgi-bin/carddisp.pl?gene=Smyd2	8.66367	8.53641	-0.127265	8.67979	8.6854	8.60066	8.70832	8.6442	8.59245	8.5249	8.64877	8.50564	8.5199	8.42681
10931222	0.00904912	0.40735	1.30144	NM_001007557	Emr1		EGF-like module containing, mucin-like, hormone receptor-like 1		http://www.genecards.org/cgi-bin/carddisp.pl?gene=Emr1	5.18127	5.56138	0.380105	4.95744	5.39202	5.31132	4.93228	5.31329	5.62485	5.47087	5.39794	5.74395	5.39202	5.73862
10906802	0.00913236	0.409069	1.09827	ENSRNOT00000030943	Senp1	ENSRNOT00000030943	SUMO1/sentrin specific peptidase 1	http://www.ebi.ac.uk/gxa/gene/ENSRNOT00000030943	http://www.genecards.org/cgi-bin/carddisp.pl?gene=Senp1	6.35487	6.49011	0.135238	6.28426	6.29569	6.43785	6.3043	6.45226	6.43785	6.51899	6.4479	6.5637	6.52384	6.44839
10824517	0.00915721	0.409069	-1.09838	NM_019297	Chrnb2	ENSRNOT00000028200	cholinergic receptor, nicotinic, beta 2 (neuronal)	http://www.ebi.ac.uk/gxa/gene/ENSRNOT00000028200	http://www.genecards.org/cgi-bin/carddisp.pl?gene=Chrnb2	8.53847	8.40309	-0.135381	8.50656	8.46815	8.50417	8.57832	8.63514	8.3424	8.42932	8.47146	8.39425	8.47323	8.30785
10817046	0.00919938	0.40939	1.15861	NM_001108557	S100a16	ENSRNOT00000016499	S100 calcium binding protein A16	http://www.ebi.ac.uk/gxa/gene/ENSRNOT00000016499	http://www.genecards.org/cgi-bin/carddisp.pl?gene=S100a16	6.53338	6.74578	0.212399	6.62424	6.39588	6.64819	6.49401	6.5046	6.64819	6.77818	6.58589	6.82173	6.76648	6.87423
10709565	0.00933735	0.411348	-1.20695	NM_013165	Cckbr	ENSRNOT00000024077	cholecystokinin B receptor	http://www.ebi.ac.uk/gxa/gene/ENSRNOT00000024077	http://www.genecards.org/cgi-bin/carddisp.pl?gene=Cckbr	6.57415	6.30279	-0.271362	6.67841	6.60023	6.53664	6.47225	6.58321	6.39304	6.21302	6.50291	6.13049	6.45737	6.1199
10866760	0.00933966	0.411348	1.10316	NM_013040	Abcc9	ENSRNOT00000055540	ATP-binding cassette, sub-family C (CFTR/MRP), member 9	http://www.ebi.ac.uk/gxa/gene/ENSRNOT00000055540	http://www.genecards.org/cgi-bin/carddisp.pl?gene=Abcc9	5.63687	5.77851	0.141643	5.60713	5.69883	5.58194	5.57991	5.71653	5.84999	5.71653	5.8937	5.71653	5.7414	5.75291
10936034	0.00936587	0.411348	1.12025	NM_001109534	Tktl1	ENSRNOT00000056323	transketolase-like 1	http://www.ebi.ac.uk/gxa/gene/ENSRNOT00000056323	http://www.genecards.org/cgi-bin/carddisp.pl?gene=Tktl1	3.91071	4.07453	0.16382	3.89805	3.94268	3.96538	3.87336	3.87406	4.12668	3.9884	4.20845	4.16359	3.98505	3.975
10904462	0.00938397	0.411348	1.17376	ENSRNOT00000040236	RGD1559695	ENSRNOT00000040236	similar to FLJ43860 protein	http://www.ebi.ac.uk/gxa/gene/ENSRNOT00000040236		4.7582	4.98933	0.231135	4.91911	4.5846	4.7757	4.62042	4.89115	5.05365	4.9715	4.97212	4.90871	4.92668	5.10333
10922964	0.00942775	0.411725	1.40179	ENSRNOT00000036990	RGD1305645	ENSRNOT00000036990	similar to RIKEN cDNA 1500015O10	http://www.ebi.ac.uk/gxa/gene/ENSRNOT00000036990		3.97843	4.4657	0.487268	3.92421	4.25936	3.87273	3.9863	3.84953	4.97029	4.59811	4.51025	4.2547	4.24485	4.21598
10937862	0.00946405	0.411774	1.09163	NM_001104643	Rs1	ENSRNOT00000040912	retinoschisin	http://www.ebi.ac.uk/gxa/gene/ENSRNOT00000040912	http://www.genecards.org/cgi-bin/carddisp.pl?gene=Rs1	3.64931	3.7758	0.126489	3.61709	3.60538	3.69693	3.70814	3.61901	3.73294	3.69693	3.9043	3.80005	3.7843	3.73627
10707275	0.009532	0.413194	-1.15253	NM_031069	Nell1	ENSRNOT00000021340	NEL-like 1 (chicken)	http://www.ebi.ac.uk/gxa/gene/ENSRNOT00000021340	http://www.genecards.org/cgi-bin/carddisp.pl?gene=Nell1	7.70593	7.50112	-0.204807	7.6335	7.67613	7.65954	7.71945	7.84101	7.49573	7.68218	7.55658	7.43856	7.50341	7.33027
10868481	0.0096366	0.413277	1.09039	ENSRNOT00000030116	LOC691125	ENSRNOT00000030116	similar to Probable phospholipid-transporting ATPase ID (ATPase class I type 8B member 2)	http://www.ebi.ac.uk/gxa/gene/ENSRNOT00000030116		3.63016	3.755	0.12484	3.66664	3.5941	3.59275	3.68905	3.60823	3.66524	3.88071	3.79018	3.72389	3.71421	3.75575
10913010	0.00964536	0.413277	1.12612	NM_207616	Hyal1	ENSRNOT00000021408	hyaluronoglucosaminidase 1	http://www.ebi.ac.uk/gxa/gene/ENSRNOT00000021408	http://www.genecards.org/cgi-bin/carddisp.pl?gene=Hyal1	6.11543	6.28679	0.171367	5.99318	6.21482	6.04776	6.08847	6.2329	6.2329	6.26251	6.38176	6.36567	6.2329	6.24503
10858707	0.00967355	0.413277	1.22046	NM_001007648	Cdca3	ENSRNOT00000020803	cell division cycle associated 3	http://www.ebi.ac.uk/gxa/gene/ENSRNOT00000020803	http://www.genecards.org/cgi-bin/carddisp.pl?gene=Cdca3	3.91013	4.19755	0.287428	3.94667	3.73862	4.06997	4.00182	3.79355	3.99418	4.14918	4.16159	4.383	4.13322	4.36415
10931154	0.00969545	0.413277	1.23728	NM_031853	Dbi		diazepam binding inhibitor (GABA receptor modulator, acyl-Coenzyme A binding protein)		http://www.genecards.org/cgi-bin/carddisp.pl?gene=Dbi	7.05589	7.36306	0.30717	7.02283	7.02923	7.08763	6.98556	7.15417	7.51218	7.25262	7.11831	7.58101	7.52648	7.18774
10850362	0.00971045	0.413277	1.11022	ENSRNOT00000007888	Rrbp1	ENSRNOT00000007888	ribosome binding protein 1	http://www.ebi.ac.uk/gxa/gene/ENSRNOT00000007888	http://www.genecards.org/cgi-bin/carddisp.pl?gene=Rrbp1	6.60297	6.75381	0.150843	6.57735	6.667	6.58495	6.57382	6.61174	6.67723	6.69684	6.667	6.8063	6.7578	6.91771
10758663	0.0097772	0.41337	1.14151	NM_032416	Aldh2	ENSRNOT00000001816	aldehyde dehydrogenase 2 family (mitochondrial)	http://www.ebi.ac.uk/gxa/gene/ENSRNOT00000001816	http://www.genecards.org/cgi-bin/carddisp.pl?gene=Aldh2	6.29533	6.48627	0.190938	6.35411	6.39832	6.22251	6.28033	6.22137	6.39832	6.67806	6.39832	6.47308	6.42787	6.54197
10787017	0.00982389	0.41337	1.24218	XM_002725158	LOC290577		hypothetical LOC290577			6.10308	6.41596	0.312878	6.15982	6.01083	6.11128	6.19076	6.04271	6.29461	6.24518	6.38277	6.57997	6.25377	6.73943
10868935	0.00982406	0.41337	1.14321	NM_001106654	Sec61b	ENSRNOT00000008329	Sec61 beta subunit	http://www.ebi.ac.uk/gxa/gene/ENSRNOT00000008329	http://www.genecards.org/cgi-bin/carddisp.pl?gene=Sec61b	7.15188	7.34496	0.193086	7.22897	7.00624	7.15193	7.12948	7.24276	7.17152	7.32651	7.30675	7.43976	7.42033	7.40489
10810736	0.00988833	0.41337	1.34434	NM_017024	Lcat	ENSRNOT00000026585	lecithin cholesterol acyltransferase	http://www.ebi.ac.uk/gxa/gene/ENSRNOT00000026585	http://www.genecards.org/cgi-bin/carddisp.pl?gene=Lcat	6.59801	7.02491	0.426899	6.33481	6.93303	6.593	6.57109	6.55813	7.43715	7.0131	6.86613	6.95572	7.04571	6.83164
10859774	0.00988924	0.41337	1.17222	ENSRNOT00000055437	RGD1309621	ENSRNOT00000055437	similar to hypothetical protein FLJ10652	http://www.ebi.ac.uk/gxa/gene/ENSRNOT00000055437		6.35838	6.58762	0.229246	6.4095	6.1658	6.40882	6.31689	6.49088	6.49649	6.57061	6.72744	6.69974	6.58297	6.44848
10731506	0.0100258	0.417588	1.10425	NM_001002855	Prm3	ENSRNOT00000003451	protamine 3	http://www.ebi.ac.uk/gxa/gene/ENSRNOT00000003451	http://www.genecards.org/cgi-bin/carddisp.pl?gene=Prm3	5.45723	5.6003	0.143072	5.5053	5.38619	5.38407	5.5053	5.5053	5.5007	5.61341	5.54849	5.71561	5.65627	5.56735
10895443	0.0100689	0.417896	-1.20903	NM_139216	Kcnc2	ENSRNOT00000005690	potassium voltage gated channel, Shaw-related subfamily, member 2	http://www.ebi.ac.uk/gxa/gene/ENSRNOT00000005690	http://www.genecards.org/cgi-bin/carddisp.pl?gene=Kcnc2	7.35462	7.08077	-0.27385	7.20668	7.35296	7.36456	7.30849	7.54043	7.21409	7.12562	7.21409	6.90673	7.15136	6.87274
10780873	0.0102364	0.421566	1.15026	NM_001191686	Spata13	ENSRNOT00000018407	spermatogenesis associated 13	http://www.ebi.ac.uk/gxa/gene/ENSRNOT00000018407	http://www.genecards.org/cgi-bin/carddisp.pl?gene=Spata13	6.15012	6.35208	0.201964	6.30235	6.04081	6.07227	6.11461	6.22054	6.28405	6.30124	6.27192	6.51737	6.42693	6.31098
10894999	0.0102528	0.421566	1.11327	NM_001108084	Tmcc3	ENSRNOT00000010316	transmembrane and coiled-coil domain family 3	http://www.ebi.ac.uk/gxa/gene/ENSRNOT00000010316	http://www.genecards.org/cgi-bin/carddisp.pl?gene=Tmcc3	7.27315	7.42794	0.154798	7.35631	7.13431	7.27569	7.2773	7.32211	7.31542	7.49053	7.40374	7.50762	7.47038	7.37997
10713538	0.0102739	0.421566	1.1328	NM_017060	Pla2g16	ENSRNOT00000032879	phospholipase A2, group XVI	http://www.ebi.ac.uk/gxa/gene/ENSRNOT00000032879	http://www.genecards.org/cgi-bin/carddisp.pl?gene=Pla2g16	5.88553	6.06542	0.179892	5.68229	5.97341	6.00479	5.9166	5.85053	6.10348	6.0429	6.1256	6.04116	6.0788	6.00056
10796941	0.0103014	0.421566	1.15861	BC085936	Fam75a4	ENSRNOT00000047043	family with sequence similarity 75, member A4	http://www.ebi.ac.uk/gxa/gene/ENSRNOT00000047043	http://www.genecards.org/cgi-bin/carddisp.pl?gene=Fam75a4	4.7291	4.9415	0.212395	4.76725	4.7493	4.86241	4.5571	4.70944	4.95721	4.86241	5.14717	4.86987	4.90372	4.9086
10847572	0.0104867	0.42711	1.2361	NM_031797	Cd82	ENSRNOT00000000052	Cd82 molecule	http://www.ebi.ac.uk/gxa/gene/ENSRNOT00000000052	http://www.genecards.org/cgi-bin/carddisp.pl?gene=Cd82	6.48183	6.78762	0.305791	6.63106	6.36292	6.44189	6.40835	6.56492	6.48671	6.91726	6.64035	6.87855	6.83887	6.96397
10862527	0.0105469	0.42711	1.17162	NM_130413	Skap2	ENSRNOT00000016608	src kinase associated phosphoprotein 2	http://www.ebi.ac.uk/gxa/gene/ENSRNOT00000016608	http://www.genecards.org/cgi-bin/carddisp.pl?gene=Skap2	5.55134	5.77985	0.228505	5.52583	5.69936	5.39529	5.49929	5.63696	5.74845	5.67009	5.87934	5.67009	5.95675	5.75437
10840942	0.0105606	0.42711	1.10791	NM_001014051	Ttll9	ENSRNOT00000064196	tubulin tyrosine ligase-like family, member 9	http://www.ebi.ac.uk/gxa/gene/ENSRNOT00000064196	http://www.genecards.org/cgi-bin/carddisp.pl?gene=Ttll9	5.6559	5.80374	0.147836	5.62009	5.59053	5.7201	5.63261	5.71617	5.69338	5.73167	5.84914	5.88172	5.75988	5.90663
10857655	0.0105829	0.42711	1.09223	NM_001008562	Lmcd1	ENSRNOT00000007523	LIM and cysteine-rich domains 1	http://www.ebi.ac.uk/gxa/gene/ENSRNOT00000007523	http://www.genecards.org/cgi-bin/carddisp.pl?gene=Lmcd1	6.02737	6.15466	0.127283	5.95831	6.00226	6.10947	5.97517	6.09166	6.09299	6.25433	6.19474	6.14168	6.09166	6.15255
10912245	0.0106579	0.428658	1.23438	NM_001012000	Plscr4	ENSRNOT00000010765	phospholipid scramblase 4	http://www.ebi.ac.uk/gxa/gene/ENSRNOT00000010765	http://www.genecards.org/cgi-bin/carddisp.pl?gene=Plscr4	4.42527	4.72905	0.303783	4.33787	4.58859	4.42352	4.49392	4.28246	4.7096	4.54502	5.00033	4.86445	4.7099	4.54502
10820586	0.0107312	0.429233	1.1916	NM_012950	F2r	ENSRNOT00000024278	coagulation factor II (thrombin) receptor	http://www.ebi.ac.uk/gxa/gene/ENSRNOT00000024278	http://www.genecards.org/cgi-bin/carddisp.pl?gene=F2r	5.89053	6.14343	0.2529	5.66106	6.03513	5.89715	5.93657	5.92274	5.9909	6.35288	6.15453	6.18596	6.10828	6.06803
10725078	0.0107707	0.429233	1.12203	NM_001144861	Plekha7	ENSRNOT00000064706	pleckstrin homology domain containing, family A member 7	http://www.ebi.ac.uk/gxa/gene/ENSRNOT00000064706	http://www.genecards.org/cgi-bin/carddisp.pl?gene=Plekha7	5.40243	5.56855	0.166114	5.46385	5.34633	5.45686	5.37527	5.36986	5.41629	5.47821	5.62779	5.70379	5.59549	5.58971
10928533	0.0107938	0.429233	1.16893	NM_173838	Fzd5	ENSRNOT00000019698	frizzled homolog 5 (Drosophila)	http://www.ebi.ac.uk/gxa/gene/ENSRNOT00000019698	http://www.genecards.org/cgi-bin/carddisp.pl?gene=Fzd5	5.33086	5.55605	0.225188	5.34944	5.20849	5.37372	5.37363	5.34902	5.34832	5.61962	5.70946	5.52234	5.44599	5.69056
10811571	0.0108372	0.429233	1.10541	NM_024160	Cyba	ENSRNOT00000017564	cytochrome b-245, alpha polypeptide	http://www.ebi.ac.uk/gxa/gene/ENSRNOT00000017564	http://www.genecards.org/cgi-bin/carddisp.pl?gene=Cyba	5.52713	5.67171	0.144579	5.59417	5.5947	5.54767	5.46031	5.43883	5.58307	5.59841	5.70403	5.78872	5.66522	5.69083
10887062	0.0108607	0.429233	-1.323	NR_032125	Mir494		microRNA mir-494		http://www.genecards.org/cgi-bin/carddisp.pl?gene=Mir494	5.04753	4.64371	-0.403817	4.77498	5.3768	5.00554	5.07558	5.00474	4.95163	4.41931	4.81494	4.6077	4.58177	4.48691
10839947	0.0108922	0.429233	-1.18175	NM_001013206	Mrps26	ENSRNOT00000028828	mitochondrial ribosomal protein S26	http://www.ebi.ac.uk/gxa/gene/ENSRNOT00000028828	http://www.genecards.org/cgi-bin/carddisp.pl?gene=Mrps26	8.01989	7.77897	-0.240919	8.04042	8.23595	7.94539	8.03768	7.84	7.78027	7.89643	7.89768	7.72406	7.74483	7.63054
10718111	0.0111189	0.436448	1.13389	NM_001101008	LOC683722	ENSRNOT00000017590	similar to Fgfr1 oncogene partner	http://www.ebi.ac.uk/gxa/gene/ENSRNOT00000017590		5.38739	5.56866	0.181275	5.24155	5.47284	5.44494	5.27413	5.50349	5.57592	5.50349	5.68783	5.57661	5.51938	5.54875
10752352	0.0111499	0.436448	1.10861	NM_001135778	Prodh	ENSRNOT00000002576	proline dehydrogenase	http://www.ebi.ac.uk/gxa/gene/ENSRNOT00000002576	http://www.genecards.org/cgi-bin/carddisp.pl?gene=Prodh	7.35816	7.50691	0.148753	7.21148	7.43978	7.43746	7.27622	7.42585	7.57329	7.48788	7.45903	7.50608	7.52782	7.48737
10932634	0.0113167	0.4415	-1.10237	NM_001191730	Shroom4		shroom family member 4		http://www.genecards.org/cgi-bin/carddisp.pl?gene=Shroom4	5.07092	4.93032	-0.140602	5.04109	5.03151	5.08446	5.00019	5.19737	4.83906	4.90343	5.00019	5.00019	4.8669	4.97215
10903292	0.0113595	0.441701	1.32744	XM_002729803	RGD1565493		similar to DKFZP434I092 protein			4.0682	4.47684	0.408646	3.79024	4.13975	4.20497	4.17466	4.03136	4.71721	4.61402	4.56258	4.55964	4.36831	4.0393
10783933	0.0115245	0.446347	1.11907	NM_019285	Adcy4	ENSRNOT00000027719	adenylate cyclase 4	http://www.ebi.ac.uk/gxa/gene/ENSRNOT00000027719	http://www.genecards.org/cgi-bin/carddisp.pl?gene=Adcy4	5.22521	5.38751	0.162298	5.22649	5.12541	5.29932	5.16172	5.3131	5.33943	5.29693	5.40763	5.51871	5.3131	5.44924
10814847	0.0115553	0.446347	1.1116	NM_001109181	Sox2	ENSRNOT00000016236	SRY (sex determining region Y)-box 2	http://www.ebi.ac.uk/gxa/gene/ENSRNOT00000016236	http://www.genecards.org/cgi-bin/carddisp.pl?gene=Sox2	7.47749	7.63013	0.152642	7.56278	7.38327	7.52331	7.48499	7.4331	7.55497	7.71292	7.53714	7.7475	7.58615	7.64212
10900628	0.0116794	0.449658	1.16928	NM_001108067	Hmha1	ENSRNOT00000060648	histocompatibility (minor) HA-1	http://www.ebi.ac.uk/gxa/gene/ENSRNOT00000060648	http://www.genecards.org/cgi-bin/carddisp.pl?gene=Hmha1	4.55302	4.77864	0.225623	4.55869	4.42926	4.60974	4.64051	4.5269	4.68734	4.7982	4.60189	4.94045	4.70183	4.94216
10772466	0.0117223	0.44983	1.14669	NM_001170438	Nfxl1	ENSRNOT00000003131	nuclear transcription factor, X-box binding-like 1	http://www.ebi.ac.uk/gxa/gene/ENSRNOT00000003131	http://www.genecards.org/cgi-bin/carddisp.pl?gene=Nfxl1	5.88395	6.08142	0.197471	5.99746	5.9413	5.77293	5.69889	6.00919	6.09847	6.11772	6.00919	6.09215	6.01132	6.15968
10706088	0.0117757	0.450386	1.27617	NM_199499	Lgi4	ENSRNOT00000028632	leucine-rich repeat LGI family, member 4	http://www.ebi.ac.uk/gxa/gene/ENSRNOT00000028632	http://www.genecards.org/cgi-bin/carddisp.pl?gene=Lgi4	7.75874	8.11056	0.35182	7.9059	7.59776	7.77733	7.7307	7.78201	7.91457	8.34886	7.75228	8.23393	8.20447	8.20924
10703838	0.0118138	0.450386	-1.09468	ENSRNOT00000050180	LOC100363005	ENSRNOT00000050180	rCG32052-like	http://www.ebi.ac.uk/gxa/gene/ENSRNOT00000050180		9.88215	9.75163	-0.130515	9.81934	9.79088	9.93707	9.8875	9.97595	9.65498	9.81934	9.77681	9.78587	9.70533	9.76748
10927842	0.0120064	0.456244	1.14828	NM_032612	Stat1	ENSRNOT00000019465	signal transducer and activator of transcription 1	http://www.ebi.ac.uk/gxa/gene/ENSRNOT00000019465	http://www.genecards.org/cgi-bin/carddisp.pl?gene=Stat1	6.42747	6.62694	0.19947	6.49535	6.61023	6.3607	6.32668	6.34442	6.53994	6.5974	6.53108	6.63418	6.70658	6.75248
10846652	0.0121023	0.458399	-1.13881	NM_001107736	Zfp385b	ENSRNOT00000025803	zinc finger protein 385B	http://www.ebi.ac.uk/gxa/gene/ENSRNOT00000025803	http://www.genecards.org/cgi-bin/carddisp.pl?gene=Zfp385b	7.07698	6.88945	-0.18753	7.08828	6.97116	6.96921	7.09898	7.25727	6.80049	7.00267	6.86718	6.94805	6.9122	6.8061
10924446	0.0122283	0.461679	-1.09379	ENSRNOT00000057330	Fam134a	ENSRNOT00000057330	family with sequence similarity 134, member A	http://www.ebi.ac.uk/gxa/gene/ENSRNOT00000057330	http://www.genecards.org/cgi-bin/carddisp.pl?gene=Fam134a	8.43008	8.30074	-0.129341	8.45911	8.47664	8.38043	8.43959	8.3946	8.27755	8.41683	8.25088	8.23805	8.22508	8.39603
10769629	0.0122963	0.462754	-1.16046	NM_001191594	Mgst3	ENSRNOT00000005719	microsomal glutathione S-transferase 3	http://www.ebi.ac.uk/gxa/gene/ENSRNOT00000005719	http://www.genecards.org/cgi-bin/carddisp.pl?gene=Mgst3	9.31891	9.10421	-0.214703	9.0948	9.2963	9.37909	9.44457	9.37978	9.0401	9.08955	9.23134	8.97257	9.12332	9.16836
10704536	0.0123753	0.464233	1.21681	NM_001013895	Prkd2	ENSRNOT00000022360	protein kinase D2	http://www.ebi.ac.uk/gxa/gene/ENSRNOT00000022360	http://www.genecards.org/cgi-bin/carddisp.pl?gene=Prkd2	6.91476	7.19786	0.2831	6.70309	6.78321	7.04462	7.04462	6.99829	7.03063	7.19329	7.03173	7.24735	7.34096	7.34323
10765469	0.012447	0.465432	-1.47872	ENSRNOT00000048692	Sh2d1b	ENSRNOT00000048692	SH2 domain containing 1B	http://www.ebi.ac.uk/gxa/gene/ENSRNOT00000048692	http://www.genecards.org/cgi-bin/carddisp.pl?gene=Sh2d1b	5.56134	4.99699	-0.564346	5.14564	6.18697	5.42488	5.38073	5.66847	4.86937	5.24905	5.22419	4.81277	4.91889	4.90769
10775606	0.0127096	0.4704	1.13016	ENSRNOT00000060868	Bmp2k	ENSRNOT00000060868	BMP-2 inducible kinase	http://www.ebi.ac.uk/gxa/gene/ENSRNOT00000060868	http://www.genecards.org/cgi-bin/carddisp.pl?gene=Bmp2k	7.48748	7.66402	0.176533	7.53302	7.43944	7.54405	7.41463	7.50627	7.69944	7.74482	7.6403	7.77007	7.68094	7.44851
10828229	0.0127226	0.4704	1.2839	NM_001002805	C4-2	ENSRNOT00000031704	complement component 4, gene 2	http://www.ebi.ac.uk/gxa/gene/ENSRNOT00000031704	http://www.genecards.org/cgi-bin/carddisp.pl?gene=C4-2	6.23242	6.59295	0.36053	6.34873	6.26913	6.19035	6.10175	6.25212	6.36985	6.58658	6.23495	6.84487	6.76959	6.75183
10763552	0.0127274	0.4704	1.08788	NM_001024997	Ccdc93	ENSRNOT00000003435	coiled-coil domain containing 93	http://www.ebi.ac.uk/gxa/gene/ENSRNOT00000003435	http://www.genecards.org/cgi-bin/carddisp.pl?gene=Ccdc93	6.31739	6.43892	0.121526	6.30123	6.35038	6.32796	6.22328	6.38411	6.43603	6.38411	6.47218	6.5548	6.41796	6.36842
10830008	0.0127407	0.4704	1.10155	ENSRNOT00000000683	Tbata	ENSRNOT00000000683	thymus, brain and testes associated	http://www.ebi.ac.uk/gxa/gene/ENSRNOT00000000683	http://www.genecards.org/cgi-bin/carddisp.pl?gene=Tbata	3.65814	3.79768	0.139536	3.7601	3.7303	3.64852	3.6303	3.52148	3.78488	3.82064	3.87318	3.82945	3.72648	3.75142
10884585	0.012825	0.471358	-1.10564	NM_022618	Akap6	ENSRNOT00000006562	A kinase (PRKA) anchor protein 6	http://www.ebi.ac.uk/gxa/gene/ENSRNOT00000006562	http://www.genecards.org/cgi-bin/carddisp.pl?gene=Akap6	8.68315	8.53827	-0.144884	8.60361	8.73097	8.65215	8.68205	8.74697	8.554	8.60279	8.59988	8.38971	8.61176	8.47146
10928602	0.0128858	0.471358	1.14469	NM_012819	Acadl	ENSRNOT00000017686	acyl-Coenzyme A dehydrogenase, long-chain	http://www.ebi.ac.uk/gxa/gene/ENSRNOT00000017686	http://www.genecards.org/cgi-bin/carddisp.pl?gene=Acadl	6.40993	6.60489	0.194963	6.2662	6.51133	6.42201	6.41999	6.43012	6.62638	6.78783	6.68041	6.52333	6.50208	6.50934
10865630	0.0128874	0.471358	1.12878	ENSRNOT00000025889	Ncapd2	ENSRNOT00000025889	non-SMC condensin I complex, subunit D2	http://www.ebi.ac.uk/gxa/gene/ENSRNOT00000025889	http://www.genecards.org/cgi-bin/carddisp.pl?gene=Ncapd2	5.41578	5.59055	0.174769	5.46161	5.2836	5.48309	5.37993	5.47067	5.43845	5.71967	5.55657	5.67562	5.54979	5.60322
10764983	0.0130396	0.473269	-1.08794	NM_001105963	Mrps14	ENSRNOT00000003460	mitochondrial ribosomal protein S14	http://www.ebi.ac.uk/gxa/gene/ENSRNOT00000003460	http://www.genecards.org/cgi-bin/carddisp.pl?gene=Mrps14	7.02296	6.90136	-0.121603	7.03408	7.07614	7.02424	6.95423	7.02611	6.9642	6.9642	6.78635	6.82421	6.95877	6.91041
10789819	0.0130421	0.473269	-1.09969	NM_175595	Cacna2d3	ENSRNOT00000048043	calcium channel, voltage-dependent, alpha2/delta subunit 3	http://www.ebi.ac.uk/gxa/gene/ENSRNOT00000048043	http://www.genecards.org/cgi-bin/carddisp.pl?gene=Cacna2d3	8.77945	8.64236	-0.137091	8.66547	8.75666	8.78061	8.81296	8.88157	8.68218	8.66239	8.70067	8.56747	8.69652	8.54495
10764032	0.0130842	0.473269	1.22691	ENSRNOT00000032489	Etnk2	ENSRNOT00000032489	ethanolamine kinase 2	http://www.ebi.ac.uk/gxa/gene/ENSRNOT00000032489	http://www.genecards.org/cgi-bin/carddisp.pl?gene=Etnk2	5.06216	5.35719	0.295029	4.7902	5.24983	5.06207	4.99552	5.21319	5.24983	5.60936	5.35591	5.24983	5.31567	5.36253
10859237	0.0131394	0.473269	1.13939	NM_001024338	Bcl2l14	ENSRNOT00000032229	Bcl2-like 14 (apoptosis facilitator)	http://www.ebi.ac.uk/gxa/gene/ENSRNOT00000032229	http://www.genecards.org/cgi-bin/carddisp.pl?gene=Bcl2l14	4.11992	4.30818	0.188261	4.18801	4.18351	4.09985	4.10243	4.0258	4.2628	4.24309	4.50698	4.35525	4.15033	4.33063
10747633	0.0131503	0.473269	1.16567	NM_001033683	Vat1	ENSRNOT00000028084	vesicle amine transport protein 1 homolog (T californica)	http://www.ebi.ac.uk/gxa/gene/ENSRNOT00000028084	http://www.genecards.org/cgi-bin/carddisp.pl?gene=Vat1	6.57077	6.79193	0.221164	6.61792	6.52177	6.62302	6.54594	6.54518	6.59224	6.89154	6.67468	7.01355	6.84129	6.73829
10776320	0.0131823	0.473269	1.08537	NM_031788	Rest	ENSRNOT00000002837	RE1-silencing transcription factor	http://www.ebi.ac.uk/gxa/gene/ENSRNOT00000002837	http://www.genecards.org/cgi-bin/carddisp.pl?gene=Rest	4.79331	4.91149	0.11818	4.85758	4.88928	4.75576	4.69831	4.76559	4.90845	4.96138	4.90931	4.97172	4.86047	4.85758
10823432	0.0133078	0.476312	1.13926	NM_001191707	Plch1	ENSRNOT00000013280	phospholipase C, eta 1	http://www.ebi.ac.uk/gxa/gene/ENSRNOT00000013280	http://www.genecards.org/cgi-bin/carddisp.pl?gene=Plch1	4.3127	4.5008	0.1881	4.28899	4.4176	4.29898	4.18268	4.37526	4.6362	4.39744	4.50402	4.60759	4.4966	4.36297
10850934	0.0134191	0.477339	-1.15216	NM_001098724	Necab3	ENSRNOT00000022115	N-terminal EF-hand calcium binding protein 3	http://www.ebi.ac.uk/gxa/gene/ENSRNOT00000022115	http://www.genecards.org/cgi-bin/carddisp.pl?gene=Necab3	6.82093	6.6166	-0.204337	6.80995	6.67435	6.90836	6.90857	6.80344	6.63874	6.63854	6.7381	6.47033	6.47578	6.7381
10774267	0.0134545	0.477339	-1.17395	ENSRNOT00000006897	LOC100364156	ENSRNOT00000006897	V-set and transmembrane domain containing 2A-like	http://www.ebi.ac.uk/gxa/gene/ENSRNOT00000006897		9.3157	9.08434	-0.231366	9.18468	9.5302	9.26726	9.36759	9.22877	9.1725	9.05439	9.26199	8.95232	9.05487	9.00995
10738636	0.0134713	0.477339	1.11016	NM_001013861	RGD1307851	ENSRNOT00000003892	similar to RIKEN cDNA 4933439F11	http://www.ebi.ac.uk/gxa/gene/ENSRNOT00000003892		4.22785	4.37862	0.150773	4.29885	4.17652	4.17177	4.15808	4.33403	4.32234	4.32326	4.49488	4.36195	4.30608	4.46323
10878554	0.0135292	0.477339	1.09856	NM_001191761	Dmrtb1	ENSRNOT00000057341	DMRT-like family B with proline-rich C-terminal, 1	http://www.ebi.ac.uk/gxa/gene/ENSRNOT00000057341	http://www.genecards.org/cgi-bin/carddisp.pl?gene=Dmrtb1	4.72242	4.85804	0.135619	4.8067	4.71022	4.62305	4.6807	4.79142	4.75413	4.91132	4.9269	4.79142	4.86582	4.89863
10754426	0.0135425	0.477339	1.12383	NM_001103351	Parp9	ENSRNOT00000030975	poly (ADP-ribose) polymerase family, member 9	http://www.ebi.ac.uk/gxa/gene/ENSRNOT00000030975	http://www.genecards.org/cgi-bin/carddisp.pl?gene=Parp9	4.58228	4.75071	0.168428	4.5456	4.64681	4.59039	4.5374	4.59123	4.79025	4.56751	4.89444	4.69566	4.72208	4.83434
10732789	0.0135886	0.477339	1.10998	NM_001108272	Pank3	ENSRNOT00000059780	pantothenate kinase 3	http://www.ebi.ac.uk/gxa/gene/ENSRNOT00000059780	http://www.genecards.org/cgi-bin/carddisp.pl?gene=Pank3	7.38666	7.53719	0.150531	7.30978	7.46664	7.35283	7.3784	7.42563	7.68876	7.45459	7.58159	7.42663	7.54985	7.52169
10727065	0.013622	0.477339	-1.30002	NM_001100521	Phlda2	ENSRNOT00000027972	pleckstrin homology-like domain, family A, member 2	http://www.ebi.ac.uk/gxa/gene/ENSRNOT00000027972	http://www.genecards.org/cgi-bin/carddisp.pl?gene=Phlda2	5.35626	4.97773	-0.37853	5.08595	5.29213	5.23541	5.46178	5.706	4.94451	4.78844	5.24041	4.82974	5.12459	4.93865
10798331	0.0137429	0.478827	1.14142	NM_001100512	Gpld1	ENSRNOT00000024196	glycosylphosphatidylinositol specific phospholipase D1	http://www.ebi.ac.uk/gxa/gene/ENSRNOT00000024196	http://www.genecards.org/cgi-bin/carddisp.pl?gene=Gpld1	6.68424	6.87507	0.190834	6.66859	6.58674	6.70306	6.67849	6.78433	6.80271	7.02798	6.70293	6.81949	6.90611	6.99122
10778137	0.0137939	0.478827	-1.11034	NM_012607	Nefh	ENSRNOT00000011604	neurofilament, heavy polypeptide	http://www.ebi.ac.uk/gxa/gene/ENSRNOT00000011604	http://www.genecards.org/cgi-bin/carddisp.pl?gene=Nefh	6.57799	6.42699	-0.151003	6.52015	6.53631	6.49208	6.63188	6.70954	6.42139	6.56729	6.43603	6.35973	6.37763	6.39987
10877585	0.0138111	0.478827	1.08831	NM_173134	Cdk5rap2	ENSRNOT00000007710	CDK5 regulatory subunit associated protein 2	http://www.ebi.ac.uk/gxa/gene/ENSRNOT00000007710	http://www.genecards.org/cgi-bin/carddisp.pl?gene=Cdk5rap2	5.15514	5.27723	0.12209	5.07989	5.22731	5.22731	5.07569	5.16551	5.23092	5.38624	5.29215	5.27053	5.23715	5.24638
10759616	0.013861	0.478827	1.14177	NM_031126	Stxbp2	ENSRNOT00000001322	syntaxin binding protein 2	http://www.ebi.ac.uk/gxa/gene/ENSRNOT00000001322	http://www.genecards.org/cgi-bin/carddisp.pl?gene=Stxbp2	4.73605	4.92732	0.19127	4.71242	4.6588	4.82343	4.63348	4.85211	4.83517	4.7826	4.99551	4.94511	5.08272	4.92279
10932162	0.013869	0.478827	1.09653	NR_031935	Mir222		microRNA mir-222		http://www.genecards.org/cgi-bin/carddisp.pl?gene=Mir222	4.80874	4.94169	0.132942	4.70772	4.74715	4.88303	4.77056	4.93527	4.90812	4.93642	4.90812	5.01379	4.97555	4.90812
10910936	0.0139485	0.480158	1.1381	NM_001007803	Clpx	ENSRNOT00000048302	ClpX caseinolytic peptidase X homolog (E. coli)	http://www.ebi.ac.uk/gxa/gene/ENSRNOT00000048302	http://www.genecards.org/cgi-bin/carddisp.pl?gene=Clpx	6.3233	6.50992	0.186623	6.29785	6.29253	6.32732	6.26448	6.43431	6.74713	6.42905	6.44305	6.45786	6.53721	6.44522
10836638	0.0140969	0.483842	-1.14134	NM_001134504	Klhl23	ENSRNOT00000010508	kelch-like 23 (Drosophila)	http://www.ebi.ac.uk/gxa/gene/ENSRNOT00000010508	http://www.genecards.org/cgi-bin/carddisp.pl?gene=Klhl23	8.03008	7.83936	-0.190728	8.11674	8.0587	8.07185	7.95157	7.95157	7.95157	7.8761	7.95165	7.62309	7.82394	7.80978
10813894	0.014291	0.485778	1.13329	NM_001107657	Myo10	ENSRNOT00000065897	myosin X	http://www.ebi.ac.uk/gxa/gene/ENSRNOT00000065897	http://www.genecards.org/cgi-bin/carddisp.pl?gene=Myo10	7.01844	7.19897	0.18052	6.96665	7.05076	7.11237	6.99486	6.96758	7.11237	7.28267	7.21956	7.37914	7.14783	7.05222
10899496	0.0143204	0.485778	-1.09513	NM_001126282	Mfsd5	ENSRNOT00000017110	major facilitator superfamily domain containing 5	http://www.ebi.ac.uk/gxa/gene/ENSRNOT00000017110	http://www.genecards.org/cgi-bin/carddisp.pl?gene=Mfsd5	7.42047	7.28937	-0.131096	7.33687	7.56197	7.42328	7.41201	7.36819	7.28775	7.33391	7.36819	7.24759	7.28862	7.21015
10865740	0.0143858	0.485778	-1.14628	NM_001100752	Ndufa9	ENSRNOT00000037176	NADH dehydrogenase (ubiquinone) 1 alpha subcomplex, 9	http://www.ebi.ac.uk/gxa/gene/ENSRNOT00000037176	http://www.genecards.org/cgi-bin/carddisp.pl?gene=Ndufa9	8.42399	8.22703	-0.196964	8.3199	8.65683	8.38762	8.39582	8.35979	8.32473	8.19674	8.32708	8.1328	8.21053	8.17028
10840741	0.0144041	0.485778	-1.0856	NM_013102	Fkbp1a	ENSRNOT00000012608	FK506 binding protein 1a	http://www.ebi.ac.uk/gxa/gene/ENSRNOT00000012608	http://www.genecards.org/cgi-bin/carddisp.pl?gene=Fkbp1a	10.326	10.2075	-0.118487	10.3218	10.4595	10.2472	10.3058	10.2955	10.1917	10.2496	10.2828	10.1465	10.1814	10.1928
10890206	0.0144327	0.485778	1.14456	ENSRNOT00000047597	Rpl10l	ENSRNOT00000047597	ribosomal protein L10-like	http://www.ebi.ac.uk/gxa/gene/ENSRNOT00000047597	http://www.genecards.org/cgi-bin/carddisp.pl?gene=Rpl10l	4.37159	4.56638	0.194795	4.3004	4.28752	4.33683	4.44301	4.49019	4.3999	4.55216	4.72718	4.51433	4.53024	4.67449
10859227	0.0144805	0.485778	1.10432	NM_001037353	Etv6	ENSRNOT00000007889	ets variant 6	http://www.ebi.ac.uk/gxa/gene/ENSRNOT00000007889	http://www.genecards.org/cgi-bin/carddisp.pl?gene=Etv6	5.51084	5.654	0.143162	5.56776	5.35865	5.57033	5.51625	5.54118	5.58831	5.6959	5.58831	5.69944	5.60236	5.74967
10901823	0.0144986	0.485778	1.13047	NM_012887	Tmpo	ENSRNOT00000012715	thymopoietin	http://www.ebi.ac.uk/gxa/gene/ENSRNOT00000012715	http://www.genecards.org/cgi-bin/carddisp.pl?gene=Tmpo	6.04437	6.22129	0.176924	5.88782	6.05018	6.13488	6.09079	6.05818	6.28688	6.12062	6.38171	6.19459	6.21358	6.13037
10787684	0.0145506	0.485778	-1.52675	ENSRNOT00000065345	Yjefn3	ENSRNOT00000065345	YjeF N-terminal domain containing 3	http://www.ebi.ac.uk/gxa/gene/ENSRNOT00000065345	http://www.genecards.org/cgi-bin/carddisp.pl?gene=Yjefn3	7.95737	7.34691	-0.610466	7.74486	8.32119	7.86012	8.06001	7.80068	7.8243	7.02885	7.87529	7.14338	7.19429	7.01534
10780261	0.0145747	0.485778	1.11463	NM_001106034	Cmtm5		CKLF-like MARVEL transmembrane domain containing 5		http://www.genecards.org/cgi-bin/carddisp.pl?gene=Cmtm5	9.40056	9.55712	0.156567	9.45325	9.35682	9.40148	9.44365	9.34759	9.43655	9.61864	9.40791	9.65682	9.62514	9.59768
10740037	0.0146066	0.485778	1.29623	ENSRNOT00000004904	Rnf213	ENSRNOT00000004904	ring finger protein 213	http://www.ebi.ac.uk/gxa/gene/ENSRNOT00000004904	http://www.genecards.org/cgi-bin/carddisp.pl?gene=Rnf213	5.40319	5.77751	0.374324	5.06355	5.55184	5.45989	5.55487	5.38578	5.60145	5.63707	5.74675	5.72982	5.77186	6.17813
10829993	0.0146099	0.485778	1.21844	NM_001044300	MGC112715	ENSRNOT00000057752	platelet receptor Gi24	http://www.ebi.ac.uk/gxa/gene/ENSRNOT00000057752	http://www.genecards.org/cgi-bin/carddisp.pl?gene=MGC112715	7.6277	7.91274	0.285034	7.61249	7.48171	7.73224	7.61693	7.69515	7.73944	7.90473	7.66337	8.0659	7.93302	8.16996
10829176	0.0147603	0.486716	1.12462	ENSRNOT00000001583	Rrp1b	ENSRNOT00000001583	ribosomal RNA processing 1 homolog B (S. cerevisiae)	http://www.ebi.ac.uk/gxa/gene/ENSRNOT00000001583	http://www.genecards.org/cgi-bin/carddisp.pl?gene=Rrp1b	5.03106	5.2005	0.16944	5.01267	5.049	5.08024	4.87685	5.13652	5.20937	5.19969	5.17408	5.36514	5.10177	5.15292
10838259	0.0148117	0.486716	1.22555	NM_013001	Pax6	ENSRNOT00000005882	paired box 6	http://www.ebi.ac.uk/gxa/gene/ENSRNOT00000005882	http://www.genecards.org/cgi-bin/carddisp.pl?gene=Pax6	5.67977	5.9732	0.293431	5.77062	5.63383	5.63825	5.60193	5.75422	5.88497	6.20397	5.87708	6.17448	6.03472	5.66398
10714136	0.0150828	0.486716	1.10416	NM_001009649	Lpxn	ENSRNOT00000017109	leupaxin	http://www.ebi.ac.uk/gxa/gene/ENSRNOT00000017109	http://www.genecards.org/cgi-bin/carddisp.pl?gene=Lpxn	5.05434	5.19729	0.142954	5.12125	5.08505	5.14275	4.95087	4.97177	5.12125	5.25064	5.12125	5.25757	5.16002	5.27302
10886185	0.015114	0.486716	-1.12111	NM_001109507	LOC688717	ENSRNOT00000016479	similar to CG33714-PB, isoform B	http://www.ebi.ac.uk/gxa/gene/ENSRNOT00000016479		6.98329	6.81836	-0.164929	6.91556	6.91556	6.96508	6.94566	7.17461	6.86943	6.81892	6.70672	6.75497	6.86837	6.89177
10706712	0.0151189	0.486716	1.11515	NM_001106260	Nosip	ENSRNOT00000027882	nitric oxide synthase interacting protein	http://www.ebi.ac.uk/gxa/gene/ENSRNOT00000027882	http://www.genecards.org/cgi-bin/carddisp.pl?gene=Nosip	6.29514	6.45238	0.157239	6.35965	6.15514	6.2167	6.35395	6.39027	6.34895	6.54008	6.46081	6.47005	6.39027	6.50412
10749663	0.0151203	0.486716	1.10417	NM_012998	P4hb	ENSRNOT00000054958	prolyl 4-hydroxylase, beta polypeptide	http://www.ebi.ac.uk/gxa/gene/ENSRNOT00000054958	http://www.genecards.org/cgi-bin/carddisp.pl?gene=P4hb	7.97912	8.12208	0.142963	7.95257	7.91552	7.9739	8.04581	8.00779	7.98179	8.11361	8.2187	8.22366	8.04581	8.14889
10802040	0.0151356	0.486716	1.12316	NM_031525	Pdgfrb	ENSRNOT00000068535	platelet derived growth factor receptor, beta polypeptide	http://www.ebi.ac.uk/gxa/gene/ENSRNOT00000068535	http://www.genecards.org/cgi-bin/carddisp.pl?gene=Pdgfrb	7.07241	7.23998	0.167568	7.16157	7.1684	7.1025	6.92612	7.00347	7.2277	7.34096	7.1492	7.14451	7.27707	7.30044
10811663	0.0151389	0.486716	1.1017	NM_001047851	Galns	ENSRNOT00000019528	galactosamine (N-acetyl)-6-sulfate sulfatase	http://www.ebi.ac.uk/gxa/gene/ENSRNOT00000019528	http://www.genecards.org/cgi-bin/carddisp.pl?gene=Galns	6.02539	6.16513	0.139738	6.09951	6.00848	5.99947	5.91999	6.09951	6.09951	6.14225	6.30689	6.19539	6.14723	6.09951
10910619	0.0151827	0.486716	1.11193	NM_001195564	RGD1560011		similar to Nuclear membrane binding protein NUCLING, Uaca			4.16885	4.32191	0.153065	4.29788	4.09286	4.21945	4.09081	4.14323	4.24197	4.23667	4.34681	4.43801	4.38152	4.28648
10861383	0.0152388	0.486716	-1.16559	NM_022202	Grm8	ENSRNOT00000031714	glutamate receptor, metabotropic 8	http://www.ebi.ac.uk/gxa/gene/ENSRNOT00000031714	http://www.genecards.org/cgi-bin/carddisp.pl?gene=Grm8	4.59186	4.37079	-0.221064	4.73968	4.54231	4.44953	4.4869	4.74087	4.28404	4.26678	4.48611	4.46541	4.27248	4.44994
10868940	0.0152458	0.486716	-1.12645	NM_031628	Nr4a3	ENSRNOT00000008302	nuclear receptor subfamily 4, group A, member 3	http://www.ebi.ac.uk/gxa/gene/ENSRNOT00000008302	http://www.genecards.org/cgi-bin/carddisp.pl?gene=Nr4a3	7.94115	7.76936	-0.171786	8.05108	7.98868	7.86714	7.84981	7.94902	7.73493	7.95711	7.80661	7.68313	7.7503	7.68409
10889929	0.0152494	0.486716	1.11261	ENSRNOT00000047882	RGD1559724	ENSRNOT00000047882	similar to 40S ribosomal protein S19	http://www.ebi.ac.uk/gxa/gene/ENSRNOT00000047882		3.71809	3.87204	0.153946	3.65869	3.78979	3.83374	3.75307	3.55517	3.83374	3.94671	3.8618	3.82044	3.9358	3.83374
10861976	0.0152868	0.486716	1.2775	NM_173045	Zc3hav1	ENSRNOT00000018782	zinc finger CCCH type, antiviral 1	http://www.ebi.ac.uk/gxa/gene/ENSRNOT00000018782	http://www.genecards.org/cgi-bin/carddisp.pl?gene=Zc3hav1	5.01628	5.3696	0.353323	4.80128	5.39578	5.04915	5.09452	4.74065	5.40708	5.36828	5.50827	5.19279	5.27513	5.46604
10846076	0.0153271	0.486716	1.10311	NM_001127486	RGD1308818	ENSRNOT00000043462	similar to hypothetical protein, CCDC173	http://www.ebi.ac.uk/gxa/gene/ENSRNOT00000043462		3.31226	3.45384	0.141574	3.25142	3.39775	3.30516	3.24315	3.36383	3.40755	3.48241	3.61634	3.39775	3.39775	3.42121
10866835	0.0153644	0.486716	1.10521	NM_001106627	Casc1	ENSRNOT00000030680	cancer susceptibility candidate 1	http://www.ebi.ac.uk/gxa/gene/ENSRNOT00000030680	http://www.genecards.org/cgi-bin/carddisp.pl?gene=Casc1	5.56086	5.70518	0.144318	5.57382	5.44203	5.68059	5.62914	5.47873	5.64508	5.65922	5.73025	5.65719	5.78435	5.75498
10810029	0.0153718	0.486716	1.2181	NM_138539	Dnase2a	ENSRNOT00000014887	deoxyribonuclease II alpha	http://www.ebi.ac.uk/gxa/gene/ENSRNOT00000014887	http://www.genecards.org/cgi-bin/carddisp.pl?gene=Dnase2a	6.5967	6.88133	0.284633	6.62987	6.55132	6.69071	6.44225	6.66934	6.57284	6.93496	6.75978	7.07558	6.88526	7.05957
10758930	0.0153818	0.486716	1.28987	NM_053612	Hspb8	ENSRNOT00000039275	heat shock protein B8	http://www.ebi.ac.uk/gxa/gene/ENSRNOT00000039275	http://www.genecards.org/cgi-bin/carddisp.pl?gene=Hspb8	5.04463	5.41185	0.367228	4.95511	5.03883	5.18089	4.94632	5.10198	5.34813	5.29092	4.98612	5.66964	5.63258	5.54374
10921880	0.0154017	0.486716	1.12381	NM_053527	Cdc5l	ENSRNOT00000027264	CDC5 cell division cycle 5-like (S. pombe)	http://www.ebi.ac.uk/gxa/gene/ENSRNOT00000027264	http://www.genecards.org/cgi-bin/carddisp.pl?gene=Cdc5l	6.90222	7.07062	0.168397	6.83951	6.93019	6.94294	6.81892	6.97954	7.16083	7.05185	7.19135	6.97954	7.12617	6.91396
10887110	0.0154282	0.486716	-1.33978	NR_032274	Mir410		microRNA mir-410		http://www.genecards.org/cgi-bin/carddisp.pl?gene=Mir410	5.32243	4.90043	-0.421999	4.78112	5.58428	5.47632	5.37099	5.39944	5.01808	5.0036	5.03534	4.81007	4.84626	4.68924
10818573	0.0154718	0.486781	-1.18994	NM_145777	Olfm3	ENSRNOT00000024243	olfactomedin 3	http://www.ebi.ac.uk/gxa/gene/ENSRNOT00000024243	http://www.genecards.org/cgi-bin/carddisp.pl?gene=Olfm3	5.09469	4.8438	-0.250884	5.09589	5.26749	4.99666	5.06456	5.04883	4.90582	4.97848	4.99819	4.89875	4.65361	4.62797
10835624	0.0155971	0.487011	1.10462	NM_001108580	Ptrh1	ENSRNOT00000039151	peptidyl-tRNA hydrolase 1 homolog (S. cerevisiae)	http://www.ebi.ac.uk/gxa/gene/ENSRNOT00000039151	http://www.genecards.org/cgi-bin/carddisp.pl?gene=Ptrh1	5.35221	5.49577	0.143555	5.38272	5.24308	5.41649	5.30229	5.41649	5.41649	5.47728	5.55829	5.39251	5.52759	5.60244
10768138	0.0155984	0.487011	1.12134	NM_138507	Ptprc	ENSRNOT00000064785	protein tyrosine phosphatase, receptor type, C	http://www.ebi.ac.uk/gxa/gene/ENSRNOT00000064785	http://www.genecards.org/cgi-bin/carddisp.pl?gene=Ptprc	4.19566	4.36088	0.165218	4.29621	4.23394	4.16477	4.14832	4.13505	4.33836	4.23803	4.42083	4.53882	4.2817	4.34751
10758272	0.015604	0.487011	-1.19429	NM_001113751	Cdk2ap1	ENSRNOT00000001419	CDK2-associated protein 1	http://www.ebi.ac.uk/gxa/gene/ENSRNOT00000001419	http://www.genecards.org/cgi-bin/carddisp.pl?gene=Cdk2ap1	9.44468	9.18853	-0.256151	9.3421	9.60353	9.43759	9.49808	9.3421	9.3567	9.21002	9.37328	9.0129	9.18775	8.99054
10794866	0.0157816	0.491244	1.10619	NM_001031642	Serpinb1a	ENSRNOT00000059854	serine (or cysteine) proteinase inhibitor, clade B, member 1a	http://www.ebi.ac.uk/gxa/gene/ENSRNOT00000059854	http://www.genecards.org/cgi-bin/carddisp.pl?gene=Serpinb1a	5.07188	5.21749	0.145604	5.05513	4.96758	5.08494	5.08133	5.17045	5.16021	5.14282	5.18599	5.38443	5.22711	5.20437
10814707	0.0158725	0.492763	-1.15879	NM_176861	Kcnmb2	ENSRNOT00000013410	potassium large conductance calcium-activated channel, subfamily M, beta member 2	http://www.ebi.ac.uk/gxa/gene/ENSRNOT00000013410	http://www.genecards.org/cgi-bin/carddisp.pl?gene=Kcnmb2	4.51251	4.29988	-0.212625	4.49163	4.49021	4.53035	4.50565	4.5447	4.47568	4.41412	4.03273	4.36633	4.24304	4.2674
10929298	0.0159209	0.492915	1.08421	ENSRNOT00000030626	Fam124b	ENSRNOT00000030626	family with sequence similarity 124B	http://www.ebi.ac.uk/gxa/gene/ENSRNOT00000030626	http://www.genecards.org/cgi-bin/carddisp.pl?gene=Fam124b	4.01719	4.13383	0.116642	4.05925	4.0768	3.88252	4.05925	4.00813	4.05652	4.12057	4.19026	4.18978	4.12846	4.11741
10921030	0.015995	0.492915	-1.14396	NM_012829	Cck	ENSRNOT00000026159	cholecystokinin	http://www.ebi.ac.uk/gxa/gene/ENSRNOT00000026159	http://www.genecards.org/cgi-bin/carddisp.pl?gene=Cck	7.59893	7.4049	-0.19403	7.50458	7.68382	7.4908	7.63701	7.67844	7.22475	7.51936	7.54643	7.37869	7.41536	7.34479
10863218	0.0160101	0.492915	1.18694	NM_031827	Vamp8	ENSRNOT00000017301	vesicle-associated membrane protein 8	http://www.ebi.ac.uk/gxa/gene/ENSRNOT00000017301	http://www.genecards.org/cgi-bin/carddisp.pl?gene=Vamp8	5.24335	5.49059	0.247245	5.37763	4.96929	5.26716	5.3401	5.26257	5.37367	5.43222	5.60418	5.66771	5.42898	5.43679
10780199	0.0160458	0.492915	1.08985	NM_001108375	Mrpl52	ENSRNOT00000058801	mitochondrial ribosomal protein L52	http://www.ebi.ac.uk/gxa/gene/ENSRNOT00000058801	http://www.genecards.org/cgi-bin/carddisp.pl?gene=Mrpl52	8.17592	8.30005	0.124127	8.09848	8.20342	8.18281	8.23212	8.16278	8.41886	8.23212	8.3426	8.22546	8.23212	8.34915
10905264	0.0161508	0.494842	-1.24951	NM_053351	Cacng2	ENSRNOT00000008414	calcium channel, voltage-dependent, gamma subunit 2	http://www.ebi.ac.uk/gxa/gene/ENSRNOT00000008414	http://www.genecards.org/cgi-bin/carddisp.pl?gene=Cacng2	8.42598	8.10461	-0.321363	8.31679	8.50312	8.27263	8.57229	8.46505	8.26979	8.14527	8.30497	7.77869	8.21925	7.9097
10811581	0.0163678	0.50012	1.1359	NM_001107439	Snai3	ENSRNOT00000018387	snail homolog 3 (Drosophila)	http://www.ebi.ac.uk/gxa/gene/ENSRNOT00000018387	http://www.genecards.org/cgi-bin/carddisp.pl?gene=Snai3	4.34605	4.52988	0.183831	4.4291	4.19261	4.39217	4.37992	4.33645	4.37609	4.50963	4.68796	4.60913	4.45061	4.54587
10703983	0.0164086	0.50012	-1.15659	NM_139261	Hspbp1	ENSRNOT00000024251	HSPA (heat shock 70kDa) binding protein, cytoplasmic cochaperone 1	http://www.ebi.ac.uk/gxa/gene/ENSRNOT00000024251	http://www.genecards.org/cgi-bin/carddisp.pl?gene=Hspbp1	7.95126	7.74138	-0.209884	7.99844	8.05044	7.86307	7.94181	7.90253	7.86035	7.74795	7.96099	7.62294	7.64179	7.61423
10739471	0.0164608	0.500409	1.12403	ENSRNOT00000047491	Igsf7	ENSRNOT00000047491	immunoglobulin superfamily, member 7	http://www.ebi.ac.uk/gxa/gene/ENSRNOT00000047491	http://www.genecards.org/cgi-bin/carddisp.pl?gene=Igsf7	4.59226	4.76094	0.168682	4.54598	4.49973	4.62099	4.57989	4.71471	4.80719	4.95419	4.69652	4.69652	4.69652	4.71471
10761128	0.0165228	0.500992	1.18049	NM_031970	Hspb1	ENSRNOT00000031555	heat shock protein 1	http://www.ebi.ac.uk/gxa/gene/ENSRNOT00000031555	http://www.genecards.org/cgi-bin/carddisp.pl?gene=Hspb1	5.44374	5.68313	0.23939	5.34405	5.35552	5.4789	5.44563	5.59459	5.59459	5.64187	5.59459	5.60573	5.99542	5.66657
10728346	0.0166103	0.501526	1.12345	NM_001127543	Fermt3	ENSRNOT00000028737	fermitin family homolog 3 (Drosophila)	http://www.ebi.ac.uk/gxa/gene/ENSRNOT00000028737	http://www.genecards.org/cgi-bin/carddisp.pl?gene=Fermt3	5.07162	5.23955	0.167932	5.14776	5.03546	4.97919	5.02619	5.1695	5.10919	5.34779	5.25128	5.28655	5.3245	5.11801
10709540	0.0166261	0.501526	1.10142	NM_001001032	Olr188	ENSRNOT00000023293	olfactory receptor 188	http://www.ebi.ac.uk/gxa/gene/ENSRNOT00000023293	http://www.genecards.org/cgi-bin/carddisp.pl?gene=Olr188	3.36031	3.49968	0.139367	3.35351	3.42236	3.42236	3.25579	3.34754	3.50794	3.42236	3.62216	3.44379	3.42236	3.57947
10832441	0.0167889	0.505134	1.10695	NM_013191	S100b	ENSRNOT00000001743	S100 calcium binding protein B	http://www.ebi.ac.uk/gxa/gene/ENSRNOT00000001743	http://www.genecards.org/cgi-bin/carddisp.pl?gene=S100b	9.72483	9.87142	0.14659	9.80645	9.6004	9.81078	9.77358	9.63293	9.81078	9.95248	9.87892	9.81078	9.9453	9.83025
10726679	0.0168578	0.505387	1.20069	NM_030833	Ifitm2	ENSRNOT00000020216	interferon induced transmembrane protein 2	http://www.ebi.ac.uk/gxa/gene/ENSRNOT00000020216	http://www.genecards.org/cgi-bin/carddisp.pl?gene=Ifitm2	4.89801	5.16187	0.263865	4.96381	4.95914	5.01127	4.63159	4.92422	4.98221	5.32165	5.11062	5.12194	5.0781	5.35672
10775628	0.0168836	0.505387	1.12255	NM_012823	Anxa3	ENSRNOT00000065429	annexin A3	http://www.ebi.ac.uk/gxa/gene/ENSRNOT00000065429	http://www.genecards.org/cgi-bin/carddisp.pl?gene=Anxa3	6.70558	6.87236	0.166784	6.5979	6.8853	6.67923	6.61892	6.74652	6.79808	6.77365	6.93482	6.94162	6.86852	6.91746
10719967	0.0169702	0.506683	-1.12885	NM_017355	Rab4b	ENSRNOT00000002052	RAB4B, member RAS oncogene family	http://www.ebi.ac.uk/gxa/gene/ENSRNOT00000002052	http://www.genecards.org/cgi-bin/carddisp.pl?gene=Rab4b	7.55809	7.38323	-0.174857	7.51459	7.67	7.51975	7.61991	7.4662	7.4662	7.37594	7.53289	7.21518	7.37064	7.33855
10936086	0.0170275	0.5071	1.17138	NM_001134599	Flna	ENSRNOT00000068489	filamin A, alpha	http://www.ebi.ac.uk/gxa/gene/ENSRNOT00000068489	http://www.genecards.org/cgi-bin/carddisp.pl?gene=Flna	5.77025	5.99846	0.228208	5.71614	5.78916	5.75016	5.73811	5.85769	5.8603	5.97522	5.82587	5.93623	6.1429	6.25023
10722694	0.0170925	0.507742	1.10857	NM_001134858	Synm	ENSRNOT00000050832	synemin, intermediate filament protein	http://www.ebi.ac.uk/gxa/gene/ENSRNOT00000050832	http://www.genecards.org/cgi-bin/carddisp.pl?gene=Synm	6.14645	6.29515	0.148697	6.28711	5.9715	6.17002	6.1452	6.15841	6.28622	6.29152	6.2327	6.36928	6.33535	6.2558
10867389	0.0172757	0.509684	1.16828	NM_001127495	Rgs20	ENSRNOT00000010682	regulator of G-protein signaling 20	http://www.ebi.ac.uk/gxa/gene/ENSRNOT00000010682	http://www.genecards.org/cgi-bin/carddisp.pl?gene=Rgs20	6.51035	6.73473	0.22438	6.64982	6.46389	6.55288	6.49915	6.38602	6.64267	6.67091	6.64333	7.02567	6.70054	6.72528
10918955	0.0173093	0.509684	1.15566	NM_145682	Filip1	ENSRNOT00000015365	filamin A interacting protein 1	http://www.ebi.ac.uk/gxa/gene/ENSRNOT00000015365	http://www.genecards.org/cgi-bin/carddisp.pl?gene=Filip1	6.28439	6.4931	0.208711	6.50965	6.18502	6.31141	6.09257	6.32329	6.41716	6.56051	6.3915	6.49476	6.54085	6.55381
10894525	0.017327	0.509684	1.09502	NM_198750	Cry1	ENSRNOT00000009124	cryptochrome 1 (photolyase-like)	http://www.ebi.ac.uk/gxa/gene/ENSRNOT00000009124	http://www.genecards.org/cgi-bin/carddisp.pl?gene=Cry1	5.33271	5.46367	0.130959	5.38434	5.18316	5.34784	5.35331	5.39489	5.39489	5.39399	5.55062	5.47322	5.45253	5.51675
10814430	0.017332	0.509684	1.1668	NM_012532	Cp	ENSRNOT00000016083	ceruloplasmin	http://www.ebi.ac.uk/gxa/gene/ENSRNOT00000016083	http://www.genecards.org/cgi-bin/carddisp.pl?gene=Cp	4.15177	4.37432	0.222552	4.04821	4.37044	4.17034	4.02779	4.14205	4.45369	4.54757	4.42366	4.2785	4.2785	4.26399
10801973	0.0175732	0.514915	1.11141	BC098065	RGD1309362	ENSRNOT00000043736	similar to interferon-inducible GTPase	http://www.ebi.ac.uk/gxa/gene/ENSRNOT00000043736		4.2096	4.36199	0.152391	4.21012	4.34088	4.2392	4.13101	4.12679	4.37915	4.37915	4.21765	4.4498	4.31302	4.43317
10809007	0.0175987	0.514915	-1.13271	NM_001106165	Car7	ENSRNOT00000016521	carbonic anhydrase 7	http://www.ebi.ac.uk/gxa/gene/ENSRNOT00000016521	http://www.genecards.org/cgi-bin/carddisp.pl?gene=Car7	6.60823	6.42845	-0.179777	6.67477	6.68733	6.54977	6.45975	6.66952	6.37512	6.49896	6.54888	6.37279	6.27422	6.50073
10739984	0.0176419	0.514915	1.25349	ENSRNOT00000004904	Rnf213	ENSRNOT00000004904	ring finger protein 213	http://www.ebi.ac.uk/gxa/gene/ENSRNOT00000004904	http://www.genecards.org/cgi-bin/carddisp.pl?gene=Rnf213	6.14109	6.46703	0.325945	5.90569	6.29872	6.18337	6.08011	6.23757	6.23243	6.52699	6.50933	6.26536	6.46308	6.80502
10936482	0.0176964	0.515219	1.15062	NM_053819	Timp1	ENSRNOT00000013745	TIMP metallopeptidase inhibitor 1	http://www.ebi.ac.uk/gxa/gene/ENSRNOT00000013745	http://www.genecards.org/cgi-bin/carddisp.pl?gene=Timp1	4.63968	4.84208	0.202406	4.44746	4.75752	4.67035	4.62838	4.69466	4.86682	4.84537	4.9483	4.74304	4.67853	4.97043
10746901	0.0178316	0.517592	-1.10395	ENSRNOT00000009485	RGD1306682	ENSRNOT00000009485	similar to RIKEN cDNA 1810046J19	http://www.ebi.ac.uk/gxa/gene/ENSRNOT00000009485		7.80127	7.65859	-0.142676	7.74556	7.90318	7.78493	7.80607	7.76659	7.63296	7.76361	7.73739	7.50558	7.69751	7.61448
10835940	0.0179069	0.517592	1.09483	NM_001109554	Gpr21	ENSRNOT00000063938	G protein-coupled receptor 21	http://www.ebi.ac.uk/gxa/gene/ENSRNOT00000063938	http://www.genecards.org/cgi-bin/carddisp.pl?gene=Gpr21	6.24914	6.37984	0.130705	6.30467	6.22477	6.27351	6.18204	6.26072	6.27351	6.3687	6.47439	6.46989	6.27351	6.41907
10893474	0.0179105	0.517592	1.2211	NM_053542	Gna15	ENSRNOT00000007202	guanine nucleotide binding protein, alpha 15	http://www.ebi.ac.uk/gxa/gene/ENSRNOT00000007202	http://www.genecards.org/cgi-bin/carddisp.pl?gene=Gna15	4.52517	4.81335	0.288177	4.47529	4.33586	4.57176	4.57428	4.66867	4.54041	4.96571	4.70284	5.07773	4.80971	4.7837
10929263	0.0181113	0.52157	-1.10617	NM_022669	Scg2	ENSRNOT00000020219	secretogranin II (chromogranin C)	http://www.ebi.ac.uk/gxa/gene/ENSRNOT00000020219	http://www.genecards.org/cgi-bin/carddisp.pl?gene=Scg2	9.34108	9.19551	-0.145572	9.35233	9.39834	9.37165	9.31595	9.26712	9.36045	9.15578	9.2758	9.08381	9.14301	9.1542
10781441	0.0181642	0.52157	1.20941	NM_001045843	Lpar6	ENSRNOT00000021430	lysophosphatidic acid receptor 6	http://www.ebi.ac.uk/gxa/gene/ENSRNOT00000021430	http://www.genecards.org/cgi-bin/carddisp.pl?gene=Lpar6	5.75319	6.0275	0.274301	5.69911	5.84628	5.89897	5.66965	5.65195	6.29637	5.94337	6.20903	5.82084	5.89897	5.9964
10825328	0.0182365	0.52157	1.12059	NM_031620	Phgdh	ENSRNOT00000056173	phosphoglycerate dehydrogenase	http://www.ebi.ac.uk/gxa/gene/ENSRNOT00000056173	http://www.genecards.org/cgi-bin/carddisp.pl?gene=Phgdh	7.41078	7.57504	0.164264	7.34554	7.42868	7.39077	7.46334	7.42559	7.37045	7.70494	7.50084	7.62342	7.61172	7.63888
10770710	0.0182386	0.52157	1.1344	NM_012912	Atf3	ENSRNOT00000005085	activating transcription factor 3	http://www.ebi.ac.uk/gxa/gene/ENSRNOT00000005085	http://www.genecards.org/cgi-bin/carddisp.pl?gene=Atf3	3.62779	3.80972	0.181934	3.74791	3.73261	3.68973	3.53394	3.43476	3.82011	3.76773	3.8101	3.90567	3.70808	3.84665
10798142	0.0182823	0.52157	1.11366	NM_001012214	Serpinb6b	ENSRNOT00000059921	serine (or cysteine) peptidase inhibitor, clade B, member 6b	http://www.ebi.ac.uk/gxa/gene/ENSRNOT00000059921	http://www.genecards.org/cgi-bin/carddisp.pl?gene=Serpinb6b	4.42119	4.57649	0.155303	4.28575	4.50457	4.41815	4.39292	4.50457	4.60641	4.67313	4.46691	4.53482	4.50457	4.67313
10823174	0.018393	0.52157	-1.13456	NM_001126080	Ufm1	ENSRNOT00000058116	ubiquitin-fold modifier 1	http://www.ebi.ac.uk/gxa/gene/ENSRNOT00000058116	http://www.genecards.org/cgi-bin/carddisp.pl?gene=Ufm1	6.19387	6.01174	-0.182131	6.01862	6.22805	6.15631	6.21831	6.34806	6.04621	5.97987	6.13831	5.86492	5.99754	6.04357
10728555	0.0184582	0.52157	-1.11653	NM_053658	Gng3	ENSRNOT00000026539	guanine nucleotide binding protein (G protein), gamma 3	http://www.ebi.ac.uk/gxa/gene/ENSRNOT00000026539	http://www.genecards.org/cgi-bin/carddisp.pl?gene=Gng3	9.1885	9.02948	-0.15902	9.0128	9.1849	9.22369	9.32187	9.19924	8.91636	9.12053	9.03143	9.06356	9.06092	8.98409
10820014	0.0185136	0.52157	1.11927	NM_053295	Cast	ENSRNOT00000062055	calpastatin	http://www.ebi.ac.uk/gxa/gene/ENSRNOT00000062055	http://www.genecards.org/cgi-bin/carddisp.pl?gene=Cast	6.56312	6.72569	0.162561	6.37857	6.68849	6.58367	6.53232	6.63258	6.7748	6.73429	6.75262	6.69935	6.78936	6.60369
10926958	0.0185319	0.52157	1.14912	NM_031509	Gsta3		glutathione S-transferase A3		http://www.genecards.org/cgi-bin/carddisp.pl?gene=Gsta3	8.54001	8.74054	0.20053	8.75519	8.59461	8.39397	8.44788	8.50842	8.65358	8.86436	8.65358	8.68248	8.78438	8.80488
10722720	0.0185488	0.52157	1.08913	NM_001047853	Arrdc4	ENSRNOT00000051402	arrestin domain containing 4	http://www.ebi.ac.uk/gxa/gene/ENSRNOT00000051402	http://www.genecards.org/cgi-bin/carddisp.pl?gene=Arrdc4	6.10988	6.23305	0.123171	6.06707	6.11547	6.03057	6.18282	6.15346	6.21375	6.30296	6.1631	6.35375	6.1773	6.18743
10837331	0.0185735	0.52157	1.13019	NM_001107741	Med19	ENSRNOT00000008911	mediator complex subunit 19	http://www.ebi.ac.uk/gxa/gene/ENSRNOT00000008911	http://www.genecards.org/cgi-bin/carddisp.pl?gene=Med19	6.4556	6.63217	0.176566	6.55415	6.29241	6.47379	6.42041	6.53726	6.44216	6.70273	6.65517	6.62875	6.65112	6.71309
10876337	0.0185922	0.52157	1.12758	NM_001039025	Tln1	ENSRNOT00000022400	talin 1	http://www.ebi.ac.uk/gxa/gene/ENSRNOT00000022400	http://www.genecards.org/cgi-bin/carddisp.pl?gene=Tln1	6.41049	6.58372	0.173228	6.38633	6.31732	6.4823	6.40357	6.46296	6.48333	6.63815	6.39602	6.71786	6.60879	6.65819
10819052	0.0187165	0.52157	1.11888	NM_130429	Lef1	ENSRNOT00000013694	lymphoid enhancer binding factor 1	http://www.ebi.ac.uk/gxa/gene/ENSRNOT00000013694	http://www.genecards.org/cgi-bin/carddisp.pl?gene=Lef1	6.05287	6.21492	0.162053	6.17723	5.99529	6.13833	5.87034	6.08316	6.16207	6.21423	6.15759	6.32386	6.23041	6.20138
10713974	0.0187576	0.52157	1.22746	NM_139341	Slc15a3	ENSRNOT00000029443	solute carrier family 15, member 3	http://www.ebi.ac.uk/gxa/gene/ENSRNOT00000029443	http://www.genecards.org/cgi-bin/carddisp.pl?gene=Slc15a3	5.24646	5.54213	0.29567	5.33306	5.14263	5.2635	5.10962	5.3835	5.34744	5.64771	5.37014	5.66763	5.3835	5.83637
10838192	0.0188559	0.52157	1.1034	NM_001037358	Lmo2	ENSRNOT00000012625	LIM domain only 2	http://www.ebi.ac.uk/gxa/gene/ENSRNOT00000012625	http://www.genecards.org/cgi-bin/carddisp.pl?gene=Lmo2	6.43043	6.57239	0.141962	6.28151	6.39443	6.53277	6.41065	6.53277	6.54327	6.53277	6.5838	6.54098	6.68117	6.55233
10840448	0.018948	0.52157	1.08786	NM_001107786	Rin2	ENSRNOT00000064695	Ras and Rab interactor 2	http://www.ebi.ac.uk/gxa/gene/ENSRNOT00000064695	http://www.genecards.org/cgi-bin/carddisp.pl?gene=Rin2	6.43676	6.55826	0.121498	6.40655	6.38298	6.47663	6.44238	6.47526	6.46942	6.67793	6.50358	6.58577	6.48029	6.63256
10871182	0.0189566	0.52157	-1.10899	NM_024132	Faah	ENSRNOT00000015961	fatty acid amide hydrolase	http://www.ebi.ac.uk/gxa/gene/ENSRNOT00000015961	http://www.genecards.org/cgi-bin/carddisp.pl?gene=Faah	8.1038	7.95455	-0.149246	8.01715	8.15501	8.04225	8.17249	8.13209	8.01922	8.02577	8.03796	7.78267	7.9109	7.95078
10715400	0.0189972	0.52157	1.20183	NM_001004261	Pyroxd2	ENSRNOT00000021257	pyridine nucleotide-disulphide oxidoreductase domain 2	http://www.ebi.ac.uk/gxa/gene/ENSRNOT00000021257	http://www.genecards.org/cgi-bin/carddisp.pl?gene=Pyroxd2	5.51127	5.77651	0.265233	5.75811	5.19298	5.49882	5.451	5.65546	5.67968	5.76244	5.73184	5.81731	5.78139	5.88637
10851447	0.0190163	0.52157	-1.14278	NM_001108603	Ptprt	ENSRNOT00000044466	protein tyrosine phosphatase, receptor type, T	http://www.ebi.ac.uk/gxa/gene/ENSRNOT00000044466	http://www.genecards.org/cgi-bin/carddisp.pl?gene=Ptprt	6.60059	6.40804	-0.192548	6.61447	6.36399	6.62882	6.65157	6.74408	6.29187	6.4946	6.36831	6.49961	6.38115	6.41268
10906959	0.0190883	0.52157	1.09428	NM_030993	Ddn	ENSRNOT00000019854	dendrin	http://www.ebi.ac.uk/gxa/gene/ENSRNOT00000019854	http://www.genecards.org/cgi-bin/carddisp.pl?gene=Ddn	10.1615	10.2915	0.129976	10.2495	10.0486	10.2218	10.1135	10.1741	10.1789	10.2848	10.2552	10.381	10.3145	10.3345
10723876	0.0191354	0.52157	1.11788	NM_001109436	Mogat2	ENSRNOT00000035774	monoacylglycerol O-acyltransferase 2	http://www.ebi.ac.uk/gxa/gene/ENSRNOT00000035774	http://www.genecards.org/cgi-bin/carddisp.pl?gene=Mogat2	4.02383	4.18459	0.16076	4.01589	4.00817	3.92662	4.06515	4.10332	3.97867	4.22182	4.25502	4.2397	4.14422	4.26812
10874728	0.0191428	0.52157	1.11513	NM_001007002	Mxra8	ENSRNOT00000067252	matrix-remodelling associated 8	http://www.ebi.ac.uk/gxa/gene/ENSRNOT00000067252	http://www.genecards.org/cgi-bin/carddisp.pl?gene=Mxra8	6.3926	6.54981	0.157217	6.46055	6.49403	6.34933	6.46055	6.19851	6.58183	6.51562	6.47323	6.5225	6.6282	6.5775
10918738	0.0191453	0.52157	1.092	NM_053856	Scg3	ENSRNOT00000014491	secretogranin III	http://www.ebi.ac.uk/gxa/gene/ENSRNOT00000014491	http://www.genecards.org/cgi-bin/carddisp.pl?gene=Scg3	9.37636	9.50334	0.126977	9.26389	9.52387	9.33866	9.35817	9.39721	9.50959	9.46049	9.56641	9.55573	9.47935	9.44846
10906169	0.0191662	0.52157	1.16888	NM_001108106	Plxnb2	ENSRNOT00000010467	plexin B2	http://www.ebi.ac.uk/gxa/gene/ENSRNOT00000010467	http://www.genecards.org/cgi-bin/carddisp.pl?gene=Plxnb2	7.57317	7.7983	0.22513	7.74712	7.371	7.70495	7.4042	7.63858	7.71591	7.8583	7.72763	7.88288	7.73353	7.87157
10890902	0.0192746	0.52157	1.0822	ENSRNOT00000008621	RGD1559921	ENSRNOT00000008621	similar to Macrophage migration inhibitory factor (MIF) (Delayed early response protein 6)	http://www.ebi.ac.uk/gxa/gene/ENSRNOT00000008621		3.66162	3.77559	0.113969	3.62163	3.70366	3.7252	3.5324	3.7252	3.7252	3.83162	3.76382	3.7252	3.82946	3.77822
10763820	0.0192765	0.52157	1.116	NM_001109328	RGD1562617	ENSRNOT00000009280	similar to RAB7-like protein	http://www.ebi.ac.uk/gxa/gene/ENSRNOT00000009280		4.70044	4.85878	0.158333	4.76497	4.79127	4.6453	4.67754	4.62313	4.85761	4.9299	4.96154	4.83161	4.90256	4.66944
10899726	0.0192812	0.52157	1.14491	NM_001025403	Rbms2	ENSRNOT00000048848	RNA binding motif, single stranded interacting protein 2	http://www.ebi.ac.uk/gxa/gene/ENSRNOT00000048848	http://www.genecards.org/cgi-bin/carddisp.pl?gene=Rbms2	6.57258	6.76781	0.195233	6.60872	6.64617	6.51494	6.57645	6.51662	6.52102	6.87199	6.76095	6.9099	6.84384	6.69917
10895303	0.019296	0.52157	-1.1777	NM_053514	Lin7a	ENSRNOT00000006083	lin-7 homolog a (C. elegans)	http://www.ebi.ac.uk/gxa/gene/ENSRNOT00000006083	http://www.genecards.org/cgi-bin/carddisp.pl?gene=Lin7a	7.50258	7.2666	-0.235975	7.38591	7.61828	7.46861	7.53683	7.50327	7.50867	7.14359	7.4418	7.22845	7.16154	7.11556
10918776	0.0193868	0.52226	-1.08651	ENSRNOT00000067627	LOC681849	ENSRNOT00000067627	similar to Protein C6orf142 homolog	http://www.ebi.ac.uk/gxa/gene/ENSRNOT00000067627		8.2464	8.1267	-0.119703	8.33601	8.27498	8.16919	8.21765	8.23418	8.19817	8.06177	8.22997	8.09001	8.13373	8.04656
10729777	0.0194107	0.52226	1.14482	NM_001025415	Ch25h	ENSRNOT00000025856	cholesterol 25-hydroxylase	http://www.ebi.ac.uk/gxa/gene/ENSRNOT00000025856	http://www.genecards.org/cgi-bin/carddisp.pl?gene=Ch25h	3.51273	3.70786	0.195126	3.64689	3.39696	3.5396	3.4575	3.52272	3.49739	3.75935	3.76387	3.84675	3.61712	3.76267
10854446	0.0194793	0.522903	1.13817	NM_013146	Cald1	ENSRNOT00000041264	caldesmon 1	http://www.ebi.ac.uk/gxa/gene/ENSRNOT00000041264	http://www.genecards.org/cgi-bin/carddisp.pl?gene=Cald1	6.08914	6.27585	0.186713	6.00505	6.30264	5.97467	6.16124	6.0021	6.29243	6.19056	6.38133	6.18852	6.3101	6.29218
10736585	0.0196663	0.526716	1.13975	NM_020101	Adap2	ENSRNOT00000005418	ArfGAP with dual PH domains 2	http://www.ebi.ac.uk/gxa/gene/ENSRNOT00000005418	http://www.genecards.org/cgi-bin/carddisp.pl?gene=Adap2	5.45194	5.64065	0.188711	5.54922	5.44056	5.31016	5.41968	5.54009	5.53591	5.64143	5.46254	5.70548	5.75034	5.74822
10782020	0.0199165	0.53029	1.09871	NM_001106058	Cldn10	ENSRNOT00000013520	claudin 10	http://www.ebi.ac.uk/gxa/gene/ENSRNOT00000013520	http://www.genecards.org/cgi-bin/carddisp.pl?gene=Cldn10	7.49762	7.63344	0.135811	7.34074	7.59036	7.57877	7.44634	7.53191	7.68791	7.59687	7.6898	7.65883	7.57757	7.58963
10761401	0.0199304	0.53029	1.14815	NM_031573	Phkg1	ENSRNOT00000001222	phosphorylase kinase, gamma 1	http://www.ebi.ac.uk/gxa/gene/ENSRNOT00000001222	http://www.genecards.org/cgi-bin/carddisp.pl?gene=Phkg1	4.89144	5.09075	0.199317	4.98565	4.86428	4.92938	4.71801	4.95985	5.18031	5.26772	4.93402	5.06034	5.11632	4.9858
10740876	0.0199544	0.53029	1.12357	NM_001011889	Cldn9	ENSRNOT00000004848	claudin 9	http://www.ebi.ac.uk/gxa/gene/ENSRNOT00000004848	http://www.genecards.org/cgi-bin/carddisp.pl?gene=Cldn9	5.11625	5.28434	0.168091	5.18368	5.19188	5.1652	4.94989	5.09061	5.16152	5.32457	5.18368	5.33075	5.29079	5.41475
10813249	0.019981	0.53029	-1.29949	NM_001107671	RGD1308448	ENSRNOT00000019524	similar to RIKEN cDNA B130016O10 gene	http://www.ebi.ac.uk/gxa/gene/ENSRNOT00000019524		5.40213	5.02419	-0.37794	5.17484	5.32046	5.17484	5.71284	5.62766	5.02631	5.10006	5.18175	5.17484	4.99691	4.66526
10720797	0.0200512	0.530949	1.11226	NM_001107503	Cd22	ENSRNOT00000033155	CD22 molecule	http://www.ebi.ac.uk/gxa/gene/ENSRNOT00000033155	http://www.genecards.org/cgi-bin/carddisp.pl?gene=Cd22	3.70917	3.86266	0.153491	3.75175	3.76811	3.73013	3.76276	3.53309	3.88105	3.86035	3.76858	3.99659	3.88174	3.78766
10937077	0.0201414	0.531263	1.08323	NM_001109381	Gpkow	ENSRNOT00000039000	G patch domain and KOW motifs	http://www.ebi.ac.uk/gxa/gene/ENSRNOT00000039000	http://www.genecards.org/cgi-bin/carddisp.pl?gene=Gpkow	6.50115	6.61649	0.11534	6.5844	6.36817	6.5252	6.4436	6.5844	6.59185	6.58298	6.6473	6.63541	6.65701	6.5844
10816026	0.0202136	0.531263	1.15388	NM_031317	Pdgfc	ENSRNOT00000015081	platelet derived growth factor C	http://www.ebi.ac.uk/gxa/gene/ENSRNOT00000015081	http://www.genecards.org/cgi-bin/carddisp.pl?gene=Pdgfc	5.54029	5.74678	0.206491	5.55476	5.496	5.59128	5.55205	5.50735	5.72749	5.81654	5.8689	5.73442	5.45109	5.88223
10754939	0.0202742	0.531263	-1.10607	NM_001039002	Fam43a	ENSRNOT00000002355	family with sequence similarity 43, member A	http://www.ebi.ac.uk/gxa/gene/ENSRNOT00000002355	http://www.genecards.org/cgi-bin/carddisp.pl?gene=Fam43a	6.13072	5.98529	-0.145438	6.01838	6.06325	6.20134	6.16006	6.2106	5.98168	6.01838	5.98718	5.98705	5.83729	6.10013
10795262	0.0202801	0.531263	1.13847	NM_022686	Hist1h4b		histone cluster 1, H4b		http://www.genecards.org/cgi-bin/carddisp.pl?gene=Hist1h4b	6.98167	7.16878	0.187102	7.05841	6.85767	7.06097	6.93849	6.99283	7.00265	7.23867	7.06839	7.34203	7.12476	7.23616
10906666	0.0203052	0.531263	1.11235	NM_001191069	Endou	ENSRNOT00000009416	endonuclease, poly(U)-specific	http://www.ebi.ac.uk/gxa/gene/ENSRNOT00000009416	http://www.genecards.org/cgi-bin/carddisp.pl?gene=Endou	3.74416	3.89777	0.153616	3.70424	3.6303	3.81036	3.77619	3.79971	3.80661	3.93211	4.07752	3.90029	3.81889	3.85123
10739988	0.0203354	0.531263	1.22546	ENSRNOT00000004904	Rnf213	ENSRNOT00000004904	ring finger protein 213	http://www.ebi.ac.uk/gxa/gene/ENSRNOT00000004904	http://www.genecards.org/cgi-bin/carddisp.pl?gene=Rnf213	5.7913	6.08462	0.293319	5.7557	5.75101	5.78207	5.82373	5.844	5.89135	5.98587	5.89069	6.11156	6.12755	6.5007
10895359	0.0205454	0.535554	1.15185	NM_177425	Csrp2	ENSRNOT00000067011	cysteine and glycine-rich protein 2	http://www.ebi.ac.uk/gxa/gene/ENSRNOT00000067011	http://www.genecards.org/cgi-bin/carddisp.pl?gene=Csrp2	5.89214	6.0961	0.203957	6.08231	5.88475	5.78643	5.70645	6.00078	6.00415	6.14169	6.00398	6.22447	6.11768	6.08465
10778404	0.0207949	0.540853	1.174	AB510354	RGD1564174	ENSRNOT00000012661	similar to novel protein similar to Tensin Tns	http://www.ebi.ac.uk/gxa/gene/ENSRNOT00000012661		6.78782	7.01926	0.231438	6.90475	6.61626	6.80929	6.73164	6.87716	6.83152	7.14523	6.84161	7.18659	7.05279	7.0578
10730475	0.021044	0.545887	-1.08994	NM_020094	Kcnip2	ENSRNOT00000068278	Kv channel-interacting protein 2	http://www.ebi.ac.uk/gxa/gene/ENSRNOT00000068278	http://www.genecards.org/cgi-bin/carddisp.pl?gene=Kcnip2	8.42944	8.3052	-0.124246	8.36609	8.53176	8.35976	8.45775	8.43186	8.28176	8.42674	8.35628	8.2096	8.27552	8.28129
10719204	0.0210818	0.545887	1.15696	NM_001024897	Ehd2	ENSRNOT00000017353	EH-domain containing 2	http://www.ebi.ac.uk/gxa/gene/ENSRNOT00000017353	http://www.genecards.org/cgi-bin/carddisp.pl?gene=Ehd2	5.81483	6.02517	0.210345	5.84392	5.8979	5.86487	5.72499	5.74247	5.81029	6.20436	5.8979	6.16079	6.00149	6.07621
10769349	0.0211835	0.546531	1.09002	NM_144561	Fmo4	ENSRNOT00000004599	flavin containing monooxygenase 4	http://www.ebi.ac.uk/gxa/gene/ENSRNOT00000004599	http://www.genecards.org/cgi-bin/carddisp.pl?gene=Fmo4	4.13528	4.25964	0.124361	4.09267	4.16028	4.07705	4.1458	4.20061	4.19243	4.19243	4.19243	4.38087	4.2398	4.35988
10782065	0.0212632	0.546531	1.10719	ENSRNOT00000014859	Ipo5	ENSRNOT00000014859	importin 5	http://www.ebi.ac.uk/gxa/gene/ENSRNOT00000014859	http://www.genecards.org/cgi-bin/carddisp.pl?gene=Ipo5	7.82731	7.97422	0.146903	7.89865	7.73538	7.7875	7.74095	7.97409	7.85732	8.04556	7.99315	8.02135	8.00053	7.92739
10940150	0.0213077	0.546531	-1.11076	NM_017275	Pnck	ENSRNOT00000024227	pregnancy upregulated non-ubiquitously expressed CaM kinase	http://www.ebi.ac.uk/gxa/gene/ENSRNOT00000024227	http://www.genecards.org/cgi-bin/carddisp.pl?gene=Pnck	7.87089	7.71935	-0.151543	7.78978	8.03739	7.915	7.74562	7.8667	7.73074	7.8241	7.73516	7.65962	7.72396	7.64253
10830908	0.0213232	0.546531	-1.09783	NM_134374	Rnf39	ENSRNOT00000001014	ring finger protein 39	http://www.ebi.ac.uk/gxa/gene/ENSRNOT00000001014	http://www.genecards.org/cgi-bin/carddisp.pl?gene=Rnf39	7.46437	7.32971	-0.134654	7.38688	7.56122	7.45821	7.47852	7.43701	7.38688	7.38688	7.38688	7.37957	7.26556	7.17249
10894722	0.0213913	0.546531	1.10871	NM_001106776	Ccdc53	ENSRNOT00000006903	coiled-coil domain containing 53	http://www.ebi.ac.uk/gxa/gene/ENSRNOT00000006903	http://www.genecards.org/cgi-bin/carddisp.pl?gene=Ccdc53	5.36069	5.50957	0.148879	5.31616	5.26513	5.39263	5.39984	5.4297	5.50006	5.55435	5.68827	5.39721	5.45039	5.46716
10924709	0.0214186	0.546531	1.09834	NM_001024891	Rhbdd1	ENSRNOT00000019898	rhomboid domain containing 1	http://www.ebi.ac.uk/gxa/gene/ENSRNOT00000019898	http://www.genecards.org/cgi-bin/carddisp.pl?gene=Rhbdd1	5.07863	5.21396	0.135327	5.10252	5.05707	5.00072	5.12916	5.1037	5.21597	5.1803	5.39246	5.12916	5.12916	5.23671
10730131	0.0214335	0.546531	1.17452	NM_001025767	Blnk	ENSRNOT00000019014	B-cell linker	http://www.ebi.ac.uk/gxa/gene/ENSRNOT00000019014	http://www.genecards.org/cgi-bin/carddisp.pl?gene=Blnk	5.18581	5.41788	0.232073	5.34855	5.30418	5.06072	4.96085	5.25474	5.34727	5.47882	5.53592	5.5303	5.30418	5.31079
10721796	0.021791	0.55315	-1.13165	NM_021758	Lin7b	ENSRNOT00000028164	lin-7 homolog b (C. elegans)	http://www.ebi.ac.uk/gxa/gene/ENSRNOT00000028164	http://www.genecards.org/cgi-bin/carddisp.pl?gene=Lin7b	8.53815	8.35972	-0.178425	8.58549	8.55867	8.42353	8.61899	8.50405	8.32972	8.28762	8.57625	8.27918	8.43863	8.24693
10710446	0.0218509	0.55315	1.17384	NM_001198653	Vwa3a	ENSRNOT00000065543	von Willebrand factor A domain containing 3A	http://www.ebi.ac.uk/gxa/gene/ENSRNOT00000065543	http://www.genecards.org/cgi-bin/carddisp.pl?gene=Vwa3a	7.21695	7.44819	0.231239	7.3123	7.23903	7.39058	6.95104	7.19177	7.37067	7.36577	7.35095	7.55079	7.61377	7.43716
10797499	0.0218758	0.55315	1.10751	NM_001107339	Ror2	ENSRNOT00000015504	receptor tyrosine kinase-like orphan receptor 2	http://www.ebi.ac.uk/gxa/gene/ENSRNOT00000015504	http://www.genecards.org/cgi-bin/carddisp.pl?gene=Ror2	5.52594	5.67326	0.14732	5.6158	5.52682	5.54169	5.51564	5.42978	5.5536	5.621	5.84113	5.68324	5.61296	5.72766
10784049	0.0218821	0.55315	1.12546	X76996	Gzmb	ENSRNOT00000045209	granzyme B	http://www.ebi.ac.uk/gxa/gene/ENSRNOT00000045209	http://www.genecards.org/cgi-bin/carddisp.pl?gene=Gzmb	3.50733	3.67785	0.170518	3.63528	3.44367	3.63528	3.5155	3.30694	3.66235	3.59567	3.64534	3.74646	3.68048	3.7368
10852531	0.0221172	0.557888	-1.09344	NM_024346	Stmn3	ENSRNOT00000066241	stathmin-like 3	http://www.ebi.ac.uk/gxa/gene/ENSRNOT00000066241	http://www.genecards.org/cgi-bin/carddisp.pl?gene=Stmn3	9.86326	9.73439	-0.128873	9.7794	9.9268	9.88229	9.81237	9.91544	9.81718	9.79611	9.78156	9.69956	9.72796	9.58395
10877380	0.0222734	0.558598	1.08358	ENSRNOT00000002083	Fkbp15	ENSRNOT00000002083	FK506 binding protein 15	http://www.ebi.ac.uk/gxa/gene/ENSRNOT00000002083	http://www.genecards.org/cgi-bin/carddisp.pl?gene=Fkbp15	6.72712	6.84293	0.11581	6.65859	6.69386	6.76759	6.72953	6.78604	6.78604	6.89727	6.73835	6.95086	6.79974	6.88534
10709880	0.0222946	0.558598	1.1522	NM_031544	Ampd3	ENSRNOT00000024933	adenosine monophosphate deaminase 3	http://www.ebi.ac.uk/gxa/gene/ENSRNOT00000024933	http://www.genecards.org/cgi-bin/carddisp.pl?gene=Ampd3	7.58669	7.79107	0.204388	7.5232	7.71337	7.59682	7.54079	7.55924	7.94889	7.83857	7.84362	7.67416	7.89167	7.54953
10759531	0.0223158	0.558598	1.11641	NM_001013121	Snapc2	ENSRNOT00000001398	small nuclear RNA activating complex, polypeptide 2	http://www.ebi.ac.uk/gxa/gene/ENSRNOT00000001398	http://www.genecards.org/cgi-bin/carddisp.pl?gene=Snapc2	7.92012	8.07899	0.158869	8.00024	7.76192	7.88394	7.94142	8.0131	7.99596	8.18831	8.00412	8.1274	8.15972	7.99843
10845917	0.0223363	0.558598	1.10331	NM_031686	Scn7a	ENSRNOT00000041096	sodium channel, voltage-gated, type VII, alpha	http://www.ebi.ac.uk/gxa/gene/ENSRNOT00000041096	http://www.genecards.org/cgi-bin/carddisp.pl?gene=Scn7a	3.27326	3.4151	0.141836	3.313	3.19786	3.27374	3.32492	3.25678	3.49731	3.52463	3.35814	3.294	3.50352	3.313
10717891	0.0224142	0.558761	1.1034	NM_019357	Ezr	ENSRNOT00000046746	ezrin	http://www.ebi.ac.uk/gxa/gene/ENSRNOT00000046746	http://www.genecards.org/cgi-bin/carddisp.pl?gene=Ezr	6.3562	6.49816	0.141959	6.30711	6.30609	6.45427	6.37228	6.34126	6.41863	6.33448	6.52277	6.55039	6.5783	6.58438
10717813	0.0224383	0.558761	1.10964	NM_001012061	Cnksr3	ENSRNOT00000024418	Cnksr family member 3	http://www.ebi.ac.uk/gxa/gene/ENSRNOT00000024418	http://www.genecards.org/cgi-bin/carddisp.pl?gene=Cnksr3	4.63892	4.78902	0.150098	4.72268	4.52765	4.66854	4.61113	4.66462	4.65809	4.72268	4.72268	4.90718	4.88267	4.84085
10927708	0.0225676	0.559227	1.08689	ENSRNOT00000050748	LOC100364723	ENSRNOT00000050748	hypothetical protein LOC100364723	http://www.ebi.ac.uk/gxa/gene/ENSRNOT00000050748		3.80393	3.92414	0.120212	3.87144	3.75994	3.90715	3.81376	3.66736	3.87144	3.87144	3.97044	3.92809	3.92126	3.98219
10919928	0.0225921	0.559227	1.08873	NM_001008328	Parp3	ENSRNOT00000017224	poly (ADP-ribose) polymerase family, member 3	http://www.ebi.ac.uk/gxa/gene/ENSRNOT00000017224	http://www.genecards.org/cgi-bin/carddisp.pl?gene=Parp3	5.18574	5.30839	0.122647	5.26888	5.12425	5.24149	5.20282	5.09124	5.24657	5.32204	5.26888	5.35949	5.2343	5.41903
10704312	0.0226003	0.559227	1.11456	NM_001024268	Lig1	ENSRNOT00000064178	ligase I, DNA, ATP-dependent	http://www.ebi.ac.uk/gxa/gene/ENSRNOT00000064178	http://www.genecards.org/cgi-bin/carddisp.pl?gene=Lig1	5.63672	5.79319	0.156468	5.66412	5.56219	5.72698	5.60423	5.62607	5.65037	5.74253	5.69313	5.91976	5.85315	5.90018
10855681	0.0228267	0.563112	1.08459	ENSRNOT00000015469	Fam188b	ENSRNOT00000015469	family with sequence similarity 188, member B	http://www.ebi.ac.uk/gxa/gene/ENSRNOT00000015469	http://www.genecards.org/cgi-bin/carddisp.pl?gene=Fam188b	6.17168	6.28882	0.117144	6.15202	6.15788	6.22917	6.11201	6.2073	6.14969	6.32538	6.34841	6.3898	6.25736	6.26229
10891405	0.0228774	0.563112	1.08495	ENSRNOT00000057756	LOC500700	ENSRNOT00000057756	similar to chromosome 14 open reading frame 145	http://www.ebi.ac.uk/gxa/gene/ENSRNOT00000057756		4.74366	4.86128	0.117624	4.76689	4.73756	4.66135	4.76864	4.78384	4.99706	4.87138	4.9174	4.78283	4.80937	4.78964
10913772	0.0229017	0.563112	1.20482	ENSRNOT00000046745	Als2cl	ENSRNOT00000046745	ALS2 C-terminal like	http://www.ebi.ac.uk/gxa/gene/ENSRNOT00000046745	http://www.genecards.org/cgi-bin/carddisp.pl?gene=Als2cl	5.61527	5.88409	0.268819	5.82473	5.25373	5.69909	5.68481	5.61398	5.83405	5.94984	5.77867	5.78991	6.03235	5.91972
10729409	0.0230239	0.563516	1.13282	NM_053773	Tjp2	ENSRNOT00000065921	tight junction protein 2	http://www.ebi.ac.uk/gxa/gene/ENSRNOT00000065921	http://www.genecards.org/cgi-bin/carddisp.pl?gene=Tjp2	5.92307	6.103	0.179925	5.91186	5.79276	6.02698	5.82761	6.05614	6.09899	6.11224	5.97635	6.13587	6.27043	6.02409
10848308	0.0230329	0.563516	-1.12367	NM_019281	Gjd2	ENSRNOT00000011078	gap junction protein, delta 2	http://www.ebi.ac.uk/gxa/gene/ENSRNOT00000011078	http://www.genecards.org/cgi-bin/carddisp.pl?gene=Gjd2	5.92811	5.75989	-0.168218	6.01981	5.80612	5.92934	5.86042	6.02486	5.86042	5.88557	5.79982	5.71348	5.61982	5.68024
10744939	0.0230626	0.563516	1.22162	NM_177927	Serpinf1	ENSRNOT00000004313	serine (or cysteine) peptidase inhibitor, clade F, member 1	http://www.ebi.ac.uk/gxa/gene/ENSRNOT00000004313	http://www.genecards.org/cgi-bin/carddisp.pl?gene=Serpinf1	5.06332	5.35212	0.288796	5.179	5.05166	4.97709	4.93706	5.17181	5.179	5.24983	5.08003	5.58251	5.57123	5.45013
10711683	0.0231519	0.56452	1.11184	NM_001106303	Hmx2	ENSRNOT00000028011	H6 family homeobox 2	http://www.ebi.ac.uk/gxa/gene/ENSRNOT00000028011	http://www.genecards.org/cgi-bin/carddisp.pl?gene=Hmx2	5.581	5.73394	0.152946	5.69467	5.49588	5.47266	5.62304	5.61873	5.56864	5.76774	5.76386	5.84243	5.71204	5.74895
10759999	0.0232503	0.565159	-1.12479	NM_017260	Alox5ap	ENSRNOT00000001207	arachidonate 5-lipoxygenase activating protein	http://www.ebi.ac.uk/gxa/gene/ENSRNOT00000001207	http://www.genecards.org/cgi-bin/carddisp.pl?gene=Alox5ap	5.46766	5.29801	-0.169655	5.42056	5.58949	5.39183	5.54935	5.38708	5.1999	5.20772	5.36421	5.19494	5.42945	5.39183
10916035	0.0232747	0.565159	1.11728	ENSRNOT00000038312	Tirap	ENSRNOT00000038312	toll-interleukin 1 receptor (TIR) domain-containing adaptor protein	http://www.ebi.ac.uk/gxa/gene/ENSRNOT00000038312	http://www.genecards.org/cgi-bin/carddisp.pl?gene=Tirap	6.10795	6.26794	0.15999	6.19259	5.98168	6.22993	6.10184	6.03371	6.21621	6.21621	6.21282	6.30797	6.21805	6.43637
10770795	0.0233623	0.566035	-1.16038	NM_017080	Hsd11b1	ENSRNOT00000007870	hydroxysteroid 11-beta dehydrogenase 1	http://www.ebi.ac.uk/gxa/gene/ENSRNOT00000007870	http://www.genecards.org/cgi-bin/carddisp.pl?gene=Hsd11b1	7.45301	7.23841	-0.214594	7.30033	7.67671	7.38823	7.48426	7.4155	7.20525	7.16859	7.46674	7.20215	7.26	7.12775
10873353	0.0234075	0.566035	1.10085	NM_001109592	Rnf186	ENSRNOT00000023358	ring finger protein 186	http://www.ebi.ac.uk/gxa/gene/ENSRNOT00000023358	http://www.genecards.org/cgi-bin/carddisp.pl?gene=Rnf186	4.10588	4.2445	0.138619	4.13156	4.00623	4.15835	4.15835	4.0749	4.15835	4.15835	4.29864	4.36052	4.33278	4.15835
10852087	0.0236935	0.570084	-1.1439	NM_001109210	Cbln4	ENSRNOT00000005866	cerebellin 4 precursor	http://www.ebi.ac.uk/gxa/gene/ENSRNOT00000005866	http://www.genecards.org/cgi-bin/carddisp.pl?gene=Cbln4	4.30014	4.10618	-0.193958	4.38111	4.10617	4.14765	4.39974	4.46601	4.11975	4.14765	4.18629	4.12217	4.03909	4.02211
10768668	0.0237434	0.570084	1.11726	NM_053966	Lamc1	ENSRNOT00000003605	laminin, gamma 1	http://www.ebi.ac.uk/gxa/gene/ENSRNOT00000003605	http://www.genecards.org/cgi-bin/carddisp.pl?gene=Lamc1	6.52155	6.68152	0.159971	6.51244	6.63588	6.58298	6.54696	6.3295	6.56166	6.744	6.71585	6.65334	6.77463	6.63965
10724483	0.0238262	0.570084	1.0851	NM_053318	Hpx	ENSRNOT00000024710	hemopexin	http://www.ebi.ac.uk/gxa/gene/ENSRNOT00000024710	http://www.genecards.org/cgi-bin/carddisp.pl?gene=Hpx	4.31209	4.42992	0.117834	4.21491	4.28031	4.40937	4.37579	4.28007	4.37579	4.37579	4.51232	4.36537	4.46185	4.48841
10739986	0.0238308	0.570084	1.34621	ENSRNOT00000004904	Rnf213	ENSRNOT00000004904	ring finger protein 213	http://www.ebi.ac.uk/gxa/gene/ENSRNOT00000004904	http://www.genecards.org/cgi-bin/carddisp.pl?gene=Rnf213	6.10821	6.53711	0.428908	6.15499	5.85673	6.17028	6.04408	6.31495	6.1561	6.53958	6.31495	6.62757	6.50599	7.07849
10856525	0.0238734	0.570084	-1.14987	NM_012667	Tacr1	ENSRNOT00000007984	tachykinin receptor 1	http://www.ebi.ac.uk/gxa/gene/ENSRNOT00000007984	http://www.genecards.org/cgi-bin/carddisp.pl?gene=Tacr1	5.5512	5.34973	-0.201469	5.55137	5.50628	5.50302	5.68708	5.50827	5.43194	5.17793	5.54912	5.18488	5.3226	5.43194
10920524	0.0238893	0.570084	1.17517	NM_020073	Pth1r	ENSRNOT00000028435	parathyroid hormone 1 receptor	http://www.ebi.ac.uk/gxa/gene/ENSRNOT00000028435	http://www.genecards.org/cgi-bin/carddisp.pl?gene=Pth1r	5.3193	5.55218	0.232873	5.49726	5.12549	5.47076	5.26798	5.23503	5.43736	5.66851	5.4273	5.73832	5.51635	5.52523
10917722	0.0239772	0.570084	1.10245	NM_001127488	Snx33	ENSRNOT00000023428	sorting nexin 33	http://www.ebi.ac.uk/gxa/gene/ENSRNOT00000023428	http://www.genecards.org/cgi-bin/carddisp.pl?gene=Snx33	5.9847	6.12541	0.140707	6.14456	5.88399	5.92948	5.98456	5.98092	6.08008	6.20703	6.07239	6.15344	6.03314	6.20638
10940260	0.0239808	0.570084	1.17978	NM_031095	Renbp	ENSRNOT00000056337	renin binding protein	http://www.ebi.ac.uk/gxa/gene/ENSRNOT00000056337	http://www.genecards.org/cgi-bin/carddisp.pl?gene=Renbp	4.99087	5.22938	0.238514	4.89611	5.21835	4.88355	4.99928	4.95704	5.3821	5.14731	5.46351	5.10831	5.14768	5.12738
10886162	0.0240412	0.570084	-1.11956	NM_001108045	Tmem63c	ENSRNOT00000015571	transmembrane protein 63c	http://www.ebi.ac.uk/gxa/gene/ENSRNOT00000015571	http://www.genecards.org/cgi-bin/carddisp.pl?gene=Tmem63c	8.70152	8.5386	-0.162926	8.63885	8.71013	8.63742	8.7608	8.76041	8.70782	8.58365	8.63701	8.41335	8.45157	8.43818
10869770	0.0241811	0.570084	1.13866	NM_053973	Rraga	ENSRNOT00000009225	Ras-related GTP binding A	http://www.ebi.ac.uk/gxa/gene/ENSRNOT00000009225	http://www.genecards.org/cgi-bin/carddisp.pl?gene=Rraga	6.96749	7.15482	0.187339	6.95632	6.75027	7.08485	6.96114	7.08485	7.04304	7.08485	7.10924	7.27468	7.16861	7.24852
10802013	0.0242972	0.570084	1.3986	NM_013069	Cd74	ENSRNOT00000025344	Cd74 molecule, major histocompatibility complex, class II invariant chain	http://www.ebi.ac.uk/gxa/gene/ENSRNOT00000025344	http://www.genecards.org/cgi-bin/carddisp.pl?gene=Cd74	6.37228	6.85627	0.483988	6.0443	6.79645	6.57661	5.90624	6.53779	6.67268	6.62691	6.84726	6.80471	7.01459	7.17145
10838117	0.0243107	0.570084	1.08327	NM_001107755	Pamr1	ENSRNOT00000064282	peptidase domain containing associated with muscle regeneration 1	http://www.ebi.ac.uk/gxa/gene/ENSRNOT00000064282	http://www.genecards.org/cgi-bin/carddisp.pl?gene=Pamr1	6.92276	7.03815	0.115396	6.84408	6.9419	7.08335	6.84101	6.90344	7.04053	7.05794	7.07592	7.01936	6.98336	7.0518
10739181	0.0243308	0.570084	1.10416	NM_001013862	Ccdc45	ENSRNOT00000019380	coiled-coil domain containing 45	http://www.ebi.ac.uk/gxa/gene/ENSRNOT00000019380	http://www.genecards.org/cgi-bin/carddisp.pl?gene=Ccdc45	7.02895	7.1719	0.142953	7.10042	6.97177	7.10042	6.87172	7.10042	7.19917	7.25343	7.21103	7.04653	7.1445	7.17676
10847351	0.0243808	0.570084	1.08435	NM_031627	Nr1h3	ENSRNOT00000018154	nuclear receptor subfamily 1, group H, member 3	http://www.ebi.ac.uk/gxa/gene/ENSRNOT00000018154	http://www.genecards.org/cgi-bin/carddisp.pl?gene=Nr1h3	4.67653	4.79335	0.116827	4.56286	4.76519	4.71959	4.75162	4.58338	4.7786	4.76869	4.7813	4.80883	4.75162	4.87107
10861033	0.0243996	0.570084	-1.10738	NM_001127684	Ndufa4	ENSRNOT00000007567	NADH dehydrogenase (ubiquinone) 1 alpha subcomplex, 4	http://www.ebi.ac.uk/gxa/gene/ENSRNOT00000007567	http://www.genecards.org/cgi-bin/carddisp.pl?gene=Ndufa4	10.1079	9.96078	-0.147148	10.0177	10.2467	10.1264	10.1033	10.0456	10.0397	10.0023	10.0435	9.85154	9.98493	9.84266
10855387	0.0244011	0.570084	-1.07999	NM_173153	Gimap4	ENSRNOT00000032742	GTPase, IMAP family member 4	http://www.ebi.ac.uk/gxa/gene/ENSRNOT00000032742	http://www.genecards.org/cgi-bin/carddisp.pl?gene=Gimap4	4.20397	4.09295	-0.111022	4.32633	4.17565	4.14053	4.23682	4.14053	4.09045	4.00119	4.16473	4.09533	4.06547	4.14053
10921672	0.0244029	0.570084	-1.17717	NM_001044286	Mea1	ENSRNOT00000023495	male-enhanced antigen 1	http://www.ebi.ac.uk/gxa/gene/ENSRNOT00000023495	http://www.genecards.org/cgi-bin/carddisp.pl?gene=Mea1	9.11829	8.88296	-0.235325	9.01299	9.3013	9.07754	9.1866	9.01299	9.04154	8.8971	9.06998	8.69608	8.8811	8.71195
10827349	0.0245277	0.570223	1.14122	NM_001107729	Ifi44	ENSRNOT00000029990	interferon-induced protein 44	http://www.ebi.ac.uk/gxa/gene/ENSRNOT00000029990	http://www.genecards.org/cgi-bin/carddisp.pl?gene=Ifi44	5.2802	5.47077	0.190571	5.19495	5.4595	5.32823	5.1928	5.22554	5.361	5.36094	5.54761	5.37299	5.56178	5.62034
10899268	0.0245352	0.570223	-1.08903	NM_001122781	Letmd1	ENSRNOT00000042786	LETM1 domain containing 1	http://www.ebi.ac.uk/gxa/gene/ENSRNOT00000042786	http://www.genecards.org/cgi-bin/carddisp.pl?gene=Letmd1	7.94104	7.81799	-0.12305	7.89936	8.01634	7.89936	7.90903	7.98109	7.73041	7.95391	7.88242	7.7365	7.7714	7.83327
10765446	0.0245551	0.570223	1.11888	NM_001109073	RGD1560672	ENSRNOT00000031190	similar to novel protein	http://www.ebi.ac.uk/gxa/gene/ENSRNOT00000031190		4.19495	4.35701	0.162052	4.28743	4.07442	4.17533	4.28743	4.15016	4.28743	4.35174	4.36216	4.55936	4.29392	4.28743
10809048	0.0246654	0.571133	1.11133	NM_001107407	Cdh5	ENSRNOT00000017983	cadherin 5	http://www.ebi.ac.uk/gxa/gene/ENSRNOT00000017983	http://www.genecards.org/cgi-bin/carddisp.pl?gene=Cdh5	5.07638	5.22866	0.152282	5.14139	5.24517	5.07961	4.97412	4.94161	5.30908	5.18728	5.29009	5.18511	5.22898	5.17143
10799977	0.0246919	0.571133	1.10961	NM_001106126	Enkur	ENSRNOT00000025140	enkurin, TRPC channel interacting protein	http://www.ebi.ac.uk/gxa/gene/ENSRNOT00000025140	http://www.genecards.org/cgi-bin/carddisp.pl?gene=Enkur	5.42958	5.57964	0.150055	5.31792	5.54152	5.3855	5.39572	5.50727	5.69558	5.49356	5.67377	5.60778	5.49961	5.50755
10850488	0.0249363	0.572036	1.10987	ENSRNOT00000015637	RGD1308023	ENSRNOT00000015637	similar to CG5521-PA	http://www.ebi.ac.uk/gxa/gene/ENSRNOT00000015637		6.8935	7.04389	0.150387	6.97126	6.83129	6.94376	6.7941	6.9271	6.96334	7.1913	7.03665	7.06419	6.90005	7.10781
10728578	0.0249846	0.572036	1.08521	NM_145089	Asrgl1	ENSRNOT00000027459	asparaginase like 1	http://www.ebi.ac.uk/gxa/gene/ENSRNOT00000027459	http://www.genecards.org/cgi-bin/carddisp.pl?gene=Asrgl1	7.58516	7.70314	0.117977	7.58207	7.54691	7.63455	7.54231	7.61998	7.71709	7.55338	7.68581	7.82388	7.7539	7.68479
10751931	0.0249926	0.572036	1.1605	NM_001107084	Bcl6	ENSRNOT00000002522	B-cell CLL/lymphoma 6	http://www.ebi.ac.uk/gxa/gene/ENSRNOT00000002522	http://www.genecards.org/cgi-bin/carddisp.pl?gene=Bcl6	7.20266	7.41741	0.214742	7.27839	7.0384	7.30186	7.07176	7.3229	7.22032	7.42622	7.30553	7.53789	7.48794	7.52653
10720884	0.0250041	0.572036	1.11006	NM_172317	Fxyd3	ENSRNOT00000028637	FXYD domain-containing ion transport regulator 3	http://www.ebi.ac.uk/gxa/gene/ENSRNOT00000028637	http://www.genecards.org/cgi-bin/carddisp.pl?gene=Fxyd3	5.10189	5.25253	0.150637	5.07868	5.10589	5.17178	5.02963	5.12348	5.12639	5.24983	5.26711	5.44495	5.2839	5.143
10909373	0.0250318	0.572036	1.07963	NR_031801	Mirlet7a-2		microRNA let-7a-2		http://www.genecards.org/cgi-bin/carddisp.pl?gene=Mirlet7a-2	3.64142	3.75196	0.110539	3.60841	3.66696	3.7059	3.65574	3.57009	3.80529	3.66738	3.66791	3.84775	3.80647	3.71696
10796043	0.0251143	0.572036	1.12463	NM_001170342	Akr1c12	ENSRNOT00000029049	aldo-keto reductase family 1, member C12	http://www.ebi.ac.uk/gxa/gene/ENSRNOT00000029049	http://www.genecards.org/cgi-bin/carddisp.pl?gene=Akr1c12	3.13006	3.29952	0.169457	3.10282	3.21855	3.0975	3.17566	3.05577	3.14839	3.40617	3.4649	3.2495	3.17993	3.34821
10824951	0.02512	0.572036	1.16238	NM_001014039	Tnfaip8l2	ENSRNOT00000028642	tumor necrosis factor, alpha-induced protein 8-like 2	http://www.ebi.ac.uk/gxa/gene/ENSRNOT00000028642	http://www.genecards.org/cgi-bin/carddisp.pl?gene=Tnfaip8l2	4.66969	4.88678	0.217085	4.80424	4.61068	4.69521	4.60061	4.63771	4.74489	4.80424	4.82161	4.89591	4.8507	5.20331
10738972	0.0251219	0.572036	1.16268	NM_001024687	Mrc2	ENSRNOT00000055137	mannose receptor, C type 2	http://www.ebi.ac.uk/gxa/gene/ENSRNOT00000055137	http://www.genecards.org/cgi-bin/carddisp.pl?gene=Mrc2	5.66449	5.88195	0.217456	5.71829	5.6616	5.73044	5.6041	5.60802	5.65707	5.92874	5.71829	5.98875	5.87956	6.11925
10756191	0.0252455	0.573735	1.0787	NM_001107116	Pcp2	ENSRNOT00000001313	Purkinje cell protein 2	http://www.ebi.ac.uk/gxa/gene/ENSRNOT00000001313	http://www.genecards.org/cgi-bin/carddisp.pl?gene=Pcp2	4.55212	4.66141	0.109292	4.56815	4.49967	4.64406	4.51171	4.53702	4.60292	4.57635	4.76442	4.62598	4.66687	4.73195
10803600	0.0253528	0.574035	1.17349	NM_001108887	Sft2d3	ENSRNOT00000021708	SFT2 domain containing 3	http://www.ebi.ac.uk/gxa/gene/ENSRNOT00000021708	http://www.genecards.org/cgi-bin/carddisp.pl?gene=Sft2d3	5.08716	5.31797	0.23081	5.15897	5.11553	4.93889	5.06343	5.15897	5.5571	5.14392	5.48007	5.15897	5.34518	5.22256
10903529	0.0254154	0.574035	1.14765	NM_053546	Angpt1	ENSRNOT00000007979	angiopoietin 1	http://www.ebi.ac.uk/gxa/gene/ENSRNOT00000007979	http://www.genecards.org/cgi-bin/carddisp.pl?gene=Angpt1	4.69447	4.89315	0.198678	4.73919	4.78508	4.56964	4.71309	4.66536	4.90071	4.69438	5.07182	4.80537	5.05329	4.83332
10848852	0.0254175	0.574035	-1.14302	NM_001012354	Lrrc57	ENSRNOT00000049756	leucine rich repeat containing 57	http://www.ebi.ac.uk/gxa/gene/ENSRNOT00000049756	http://www.genecards.org/cgi-bin/carddisp.pl?gene=Lrrc57	7.09782	6.90498	-0.192845	6.99786	7.32328	7.04677	7.08877	7.03242	6.89291	6.87088	7.10014	6.84911	6.9388	6.77801
10782314	0.0254833	0.574035	-1.34971	NM_001108369	Chchd1	ENSRNOT00000012372	coiled-coil-helix-coiled-coil-helix domain containing 1	http://www.ebi.ac.uk/gxa/gene/ENSRNOT00000012372	http://www.genecards.org/cgi-bin/carddisp.pl?gene=Chchd1	7.7345	7.30185	-0.432648	7.66743	7.93037	7.64149	7.72956	7.70364	7.61471	7.52727	7.54945	7.31723	7.0732	6.72924
10744460	0.0255211	0.574035	1.14605	NM_001017478	Cxcl16	ENSRNOT00000032926	chemokine (C-X-C motif) ligand 16	http://www.ebi.ac.uk/gxa/gene/ENSRNOT00000032926	http://www.genecards.org/cgi-bin/carddisp.pl?gene=Cxcl16	5.20065	5.39733	0.196676	5.19956	5.37873	5.18303	5.0294	5.21255	5.3414	5.57973	5.28045	5.42137	5.48112	5.27989
10728030	0.025553	0.574035	1.08162	NM_001008348	Frmd8	ENSRNOT00000028331	FERM domain containing 8	http://www.ebi.ac.uk/gxa/gene/ENSRNOT00000028331	http://www.genecards.org/cgi-bin/carddisp.pl?gene=Frmd8	5.90398	6.01717	0.113191	5.9206	5.85031	5.95632	5.92121	5.87144	5.86314	6.02142	5.99932	6.08965	6.02623	6.10325
10863679	0.0256165	0.574359	-1.10685	NM_080884	Cml5	ENSRNOT00000021120	camello-like 5	http://www.ebi.ac.uk/gxa/gene/ENSRNOT00000021120	http://www.genecards.org/cgi-bin/carddisp.pl?gene=Cml5	7.20577	7.0593	-0.146466	7.13401	7.24555	7.20873	7.24994	7.1906	6.90703	6.98287	7.08653	7.00637	7.18704	7.18596
10751056	0.0257483	0.575578	1.1305	NM_001105882	Tmprss7	ENSRNOT00000045521	transmembrane serine protease 7	http://www.ebi.ac.uk/gxa/gene/ENSRNOT00000045521	http://www.genecards.org/cgi-bin/carddisp.pl?gene=Tmprss7	4.66606	4.84302	0.176963	4.68893	4.74754	4.73439	4.67776	4.48167	4.66056	4.96003	4.78884	4.84554	4.95314	4.85002
10840895	0.0257737	0.575578	1.104	NM_053472	Cox4i2	ENSRNOT00000010418	cytochrome c oxidase subunit IV isoform 2	http://www.ebi.ac.uk/gxa/gene/ENSRNOT00000010418	http://www.genecards.org/cgi-bin/carddisp.pl?gene=Cox4i2	4.34543	4.48817	0.142745	4.42447	4.35332	4.33978	4.1851	4.42447	4.42447	4.58572	4.37151	4.54087	4.47461	4.53185
10703139	0.0258581	0.575578	1.22502	NM_001106210	Rnaset2	ENSRNOT00000017601	ribonuclease T2	http://www.ebi.ac.uk/gxa/gene/ENSRNOT00000017601	http://www.genecards.org/cgi-bin/carddisp.pl?gene=Rnaset2	6.75714	7.04994	0.292802	6.52583	6.90496	6.83834	6.62442	6.89216	7.12834	7.07998	6.9463	7.33165	7.0489	6.76449
10882356	0.0258786	0.575578	1.1104	ENSRNOT00000027564	RGD1310271	ENSRNOT00000027564	similar to hypothetical protein MGC45873	http://www.ebi.ac.uk/gxa/gene/ENSRNOT00000027564		5.051	5.20208	0.151083	5.18986	4.92366	5.03447	4.98704	5.11996	5.14473	5.32394	5.11996	5.16086	5.17662	5.28637
10808702	0.0259524	0.575578	-1.09266	NM_139254	Tubb3	ENSRNOT00000023452	tubulin, beta 3	http://www.ebi.ac.uk/gxa/gene/ENSRNOT00000023452	http://www.genecards.org/cgi-bin/carddisp.pl?gene=Tubb3	8.6203	8.49246	-0.127838	8.55287	8.46525	8.67865	8.65835	8.74639	8.46537	8.42981	8.51495	8.53459	8.50331	8.50676
10786324	0.0259659	0.575578	1.1761	NM_001191937	Il17rd	ENSRNOT00000030102	interleukin 17 receptor D	http://www.ebi.ac.uk/gxa/gene/ENSRNOT00000030102	http://www.genecards.org/cgi-bin/carddisp.pl?gene=Il17rd	5.84101	6.07502	0.234006	5.79407	5.73969	6.04218	5.73724	5.89188	6.00461	6.13221	5.81232	6.18305	6.05798	6.25994
10719530	0.0260344	0.576005	1.12342	NM_138828	Apoe	ENSRNOT00000041891	apolipoprotein E	http://www.ebi.ac.uk/gxa/gene/ENSRNOT00000041891	http://www.genecards.org/cgi-bin/carddisp.pl?gene=Apoe	10.9572	11.1251	0.167902	11.0645	10.7852	11.0329	10.9427	10.9609	10.9804	11.1291	11.0286	11.229	11.2107	11.1731
10829359	0.0261031	0.576358	-1.08023	BC083697	RGD1311257	ENSRNOT00000001640	similar to C21orf70 protein	http://www.ebi.ac.uk/gxa/gene/ENSRNOT00000001640		6.69434	6.583	-0.111344	6.57008	6.81525	6.66296	6.73157	6.69185	6.58425	6.49895	6.63458	6.61247	6.58086	6.58688
10774890	0.0261953	0.576358	-1.09572	NM_001109096	Gpr75	ENSRNOT00000033437	G protein-coupled receptor 75	http://www.ebi.ac.uk/gxa/gene/ENSRNOT00000033437	http://www.genecards.org/cgi-bin/carddisp.pl?gene=Gpr75	7.40528	7.27341	-0.131874	7.33605	7.46753	7.40716	7.38775	7.42791	7.35797	7.33605	7.33605	7.11908	7.31856	7.17271
10888150	0.0261981	0.576358	1.15412	NM_001036626	Zfp36l2	ENSRNOT00000006725	zinc finger protein 36, C3H type-like 2	http://www.ebi.ac.uk/gxa/gene/ENSRNOT00000006725	http://www.genecards.org/cgi-bin/carddisp.pl?gene=Zfp36l2	6.8323	7.0391	0.206797	6.96619	6.75792	6.88573	6.79088	6.7608	6.86107	7.1364	6.84726	7.05685	7.11719	7.21582
10907952	0.0262696	0.576374	1.09424	NM_001014205	Tmem123	ENSRNOT00000014065	transmembrane protein 123	http://www.ebi.ac.uk/gxa/gene/ENSRNOT00000014065	http://www.genecards.org/cgi-bin/carddisp.pl?gene=Tmem123	5.378	5.50792	0.129923	5.48186	5.36995	5.41935	5.25944	5.3594	5.43199	5.55513	5.58251	5.59823	5.41935	5.46033
10804710	0.0262973	0.576374	1.10619	NR_031891	Mir145		microRNA mir-145		http://www.genecards.org/cgi-bin/carddisp.pl?gene=Mir145	3.42773	3.57332	0.145593	3.49108	3.38663	3.35765	3.43621	3.46707	3.49108	3.7552	3.61197	3.46798	3.49108	3.62262
10914162	0.0263759	0.576408	1.16728	NR_031830	Mir26a		microRNA mir-26a		http://www.genecards.org/cgi-bin/carddisp.pl?gene=Mir26a	3.86727	4.09042	0.22315	3.83884	3.74291	3.96493	3.88191	3.90776	3.79766	4.23693	3.98744	4.18109	4.10844	4.23098
10939736	0.0263974	0.576408	1.08917	BC097440	MGC114492	ENSRNOT00000050147	similar to melanoma antigen family A, 5	http://www.ebi.ac.uk/gxa/gene/ENSRNOT00000050147	http://www.genecards.org/cgi-bin/carddisp.pl?gene=MGC114492	3.73058	3.85382	0.123234	3.70053	3.77026	3.72617	3.77193	3.68402	3.75846	3.97269	3.78025	3.85367	3.78743	3.9704
10918861	0.0267505	0.58303	-1.10896	NM_001047919	LOC367117	ENSRNOT00000046322	similar to RIKEN cDNA 2900055D03	http://www.ebi.ac.uk/gxa/gene/ENSRNOT00000046322		3.82935	3.68015	-0.149208	3.89469	3.80925	4.02094	3.70084	3.72106	3.6588	3.64176	3.70143	3.69892	3.6369	3.74305
10796900	0.0268588	0.584304	1.11764	ENSRNOT00000024149	RGD1566325	ENSRNOT00000024149	similar to regulator of sex-limitation candidate 16	http://www.ebi.ac.uk/gxa/gene/ENSRNOT00000024149		6.51301	6.67347	0.160458	6.45891	6.61906	6.49235	6.62478	6.36993	6.62478	6.56238	6.82546	6.6767	6.72669	6.62478
10863454	0.0269186	0.584519	-1.09308	NM_019272	Sema4f	ENSRNOT00000009269	sema domain, immunoglobulin domain (Ig), transmembrane domain (TM) and short cytoplasmic domain, (semaphorin) 4F	http://www.ebi.ac.uk/gxa/gene/ENSRNOT00000009269	http://www.genecards.org/cgi-bin/carddisp.pl?gene=Sema4f	6.16714	6.03874	-0.128399	6.13939	6.18004	6.1824	6.07667	6.25718	5.93879	6.06631	6.01423	6.1824	5.95403	6.07667
10726821	0.0270851	0.585628	-1.11518	NM_001014163	Cend1	ENSRNOT00000024867	cell cycle exit and neuronal differentiation 1	http://www.ebi.ac.uk/gxa/gene/ENSRNOT00000024867	http://www.genecards.org/cgi-bin/carddisp.pl?gene=Cend1	9.43562	9.27834	-0.157276	9.34117	9.60377	9.36787	9.47967	9.38561	9.34928	9.26298	9.40655	9.21854	9.28028	9.15241
10865663	0.0271226	0.585628	1.20823	NM_001106622	Tapbpl	ENSRNOT00000038178	TAP binding protein-like	http://www.ebi.ac.uk/gxa/gene/ENSRNOT00000038178	http://www.genecards.org/cgi-bin/carddisp.pl?gene=Tapbpl	5.23552	5.50841	0.272891	5.3522	5.13496	5.27679	5.16413	5.24952	5.21431	5.74842	5.31408	5.61532	5.45839	5.69994
10707325	0.0271438	0.585628	-1.10109	NM_053427	Slc17a6	ENSRNOT00000022383	solute carrier family 17 (sodium-dependent inorganic phosphate cotransporter), member 6	http://www.ebi.ac.uk/gxa/gene/ENSRNOT00000022383	http://www.genecards.org/cgi-bin/carddisp.pl?gene=Slc17a6	3.89182	3.75288	-0.138938	3.85014	3.79515	3.96665	3.82046	4.02671	3.65802	3.79515	3.7214	3.69059	3.79515	3.85699
10863950	0.0271699	0.585628	1.0974	NM_001107873	Mcm2	ENSRNOT00000022231	minichromosome maintenance complex component 2	http://www.ebi.ac.uk/gxa/gene/ENSRNOT00000022231	http://www.genecards.org/cgi-bin/carddisp.pl?gene=Mcm2	4.95072	5.08481	0.134088	5.02624	4.84685	4.86377	5.04178	4.97496	5.01827	5.04756	5.0597	5.03826	5.11481	5.23025
10703104	0.0272441	0.586149	1.16825	NM_001077677	Pacrg	ENSRNOT00000023046	Park2 co-regulated	http://www.ebi.ac.uk/gxa/gene/ENSRNOT00000023046	http://www.genecards.org/cgi-bin/carddisp.pl?gene=Pacrg	5.93354	6.15788	0.224348	6.05724	5.6471	6.00562	5.9249	6.03282	6.05724	6.13816	6.14246	6.33696	6.24116	6.03131
10705971	0.0273769	0.587926	-1.20957	NM_001040180	Tbcb	ENSRNOT00000028211	tubulin folding cofactor B	http://www.ebi.ac.uk/gxa/gene/ENSRNOT00000028211	http://www.genecards.org/cgi-bin/carddisp.pl?gene=Tbcb	7.66472	7.39023	-0.27449	7.70527	7.54806	7.56226	7.73608	7.77192	7.05047	7.68479	7.51084	7.39142	7.40405	7.29981
10855565	0.0274752	0.588955	1.08966	NM_001191972	Evx1	ENSRNOT00000010605	even-skipped homeobox 1	http://www.ebi.ac.uk/gxa/gene/ENSRNOT00000010605	http://www.genecards.org/cgi-bin/carddisp.pl?gene=Evx1	4.31266	4.43654	0.123881	4.32674	4.27484	4.31976	4.39212	4.24985	4.29963	4.39212	4.42473	4.50685	4.42984	4.56609
10815663	0.0275908	0.58903	1.09962	ENSRNOT00000019553	Sgef	ENSRNOT00000019553	Src homology 3 domain-containing guanine nucleotide exchange factor	http://www.ebi.ac.uk/gxa/gene/ENSRNOT00000019553	http://www.genecards.org/cgi-bin/carddisp.pl?gene=Sgef	6.65497	6.79198	0.137008	6.73332	6.74136	6.61359	6.46624	6.72035	6.74332	6.82216	6.73656	6.85686	6.7734	6.81956
10721339	0.0276657	0.58903	-1.0873	NM_001012459	Clec11a	ENSRNOT00000025949	C-type lectin domain family 11, member a	http://www.ebi.ac.uk/gxa/gene/ENSRNOT00000025949	http://www.genecards.org/cgi-bin/carddisp.pl?gene=Clec11a	5.45684	5.33608	-0.120753	5.49883	5.52611	5.40639	5.36947	5.48337	5.29706	5.44202	5.4345	5.31973	5.24193	5.28127
10772306	0.0276734	0.58903	-1.10095	NM_001191596	Usp46	ENSRNOT00000002879	ubiquitin specific peptidase 46	http://www.ebi.ac.uk/gxa/gene/ENSRNOT00000002879	http://www.genecards.org/cgi-bin/carddisp.pl?gene=Usp46	7.78359	7.64484	-0.138747	7.78079	7.68152	7.78992	7.8359	7.8298	7.60283	7.71115	7.80266	7.50846	7.65819	7.58575
10743825	0.02768	0.58903	1.12896	NM_001105791	Pfas	ENSRNOT00000007087	phosphoribosylformylglycinamidine synthase	http://www.ebi.ac.uk/gxa/gene/ENSRNOT00000007087	http://www.genecards.org/cgi-bin/carddisp.pl?gene=Pfas	6.36748	6.54247	0.174989	6.37183	6.16447	6.51642	6.43213	6.35255	6.56975	6.6257	6.55664	6.43213	6.43213	6.63846
10828032	0.0279755	0.590371	-1.10819	NM_017196	Aif1	ENSRNOT00000001135	allograft inflammatory factor 1	http://www.ebi.ac.uk/gxa/gene/ENSRNOT00000001135	http://www.genecards.org/cgi-bin/carddisp.pl?gene=Aif1	5.51406	5.36586	-0.148203	5.42753	5.56326	5.55496	5.59702	5.42753	5.19588	5.47471	5.41166	5.42753	5.29226	5.3931
10911524	0.027993	0.590371	1.17043	NM_017317	Rab27a	ENSRNOT00000010012	RAB27A, member RAS oncogene family	http://www.ebi.ac.uk/gxa/gene/ENSRNOT00000010012	http://www.genecards.org/cgi-bin/carddisp.pl?gene=Rab27a	5.3752	5.60225	0.227044	5.25587	5.55336	5.25099	5.29584	5.51996	5.71169	5.52537	5.82145	5.48441	5.4743	5.59627
10932029	0.0280301	0.590371	1.10483	NM_001107950	RGD1564541	ENSRNOT00000016993	similar to hypothetical protein FLJ22965	http://www.ebi.ac.uk/gxa/gene/ENSRNOT00000016993		6.60214	6.74597	0.14383	6.507	6.62064	6.5422	6.67043	6.67043	6.9152	6.59837	6.72353	6.76077	6.75747	6.7205
10923161	0.0280357	0.590371	1.08588	NM_001009535	Pms1	ENSRNOT00000043714	postmeiotic segregation increased 1 (S. cerevisiae)	http://www.ebi.ac.uk/gxa/gene/ENSRNOT00000043714	http://www.genecards.org/cgi-bin/carddisp.pl?gene=Pms1	4.98079	5.09966	0.118871	4.94015	4.9856	5.04466	4.88889	5.04466	5.12691	5.09097	5.22697	5.04263	4.99116	5.11932
10888779	0.0280586	0.590371	-1.08766	ENSRNOT00000034712	LOC100363539	ENSRNOT00000034712	mitochondrial ribosomal protein L33-like	http://www.ebi.ac.uk/gxa/gene/ENSRNOT00000034712		6.35003	6.22879	-0.121232	6.31239	6.40935	6.3536	6.34339	6.3314	6.18891	6.2604	6.31239	6.34767	6.08237	6.18101
10887679	0.0282422	0.590371	1.08645	NM_017238	Vipr2	ENSRNOT00000005876	vasoactive intestinal peptide receptor 2	http://www.ebi.ac.uk/gxa/gene/ENSRNOT00000005876	http://www.genecards.org/cgi-bin/carddisp.pl?gene=Vipr2	4.36699	4.4866	0.119615	4.30431	4.484	4.42147	4.32255	4.30259	4.49617	4.44862	4.62343	4.44504	4.43585	4.47049
10764761	0.0282826	0.590371	-1.10746	NM_019344	Rgs8	ENSRNOT00000003239	regulator of G-protein signaling 8	http://www.ebi.ac.uk/gxa/gene/ENSRNOT00000003239	http://www.genecards.org/cgi-bin/carddisp.pl?gene=Rgs8	8.03356	7.88631	-0.147259	7.95813	7.95813	7.95813	8.10598	8.18744	7.8964	7.91611	7.95813	7.95813	7.83928	7.74978
10794576	0.0282944	0.590371	-1.24177	NM_001108411	Tbc1d7	ENSRNOT00000019089	TBC1 domain family, member 7	http://www.ebi.ac.uk/gxa/gene/ENSRNOT00000019089	http://www.genecards.org/cgi-bin/carddisp.pl?gene=Tbc1d7	6.03178	5.71939	-0.312395	5.83469	6.26582	5.94546	6.09878	6.01415	5.9278	5.74576	6.01143	5.46724	5.66916	5.49492
10859766	0.0283101	0.590371	1.10393	NM_198772	MGC72974	ENSRNOT00000055442	hypothetical LOC316976, METTL20	http://www.ebi.ac.uk/gxa/gene/ENSRNOT00000055442	http://www.genecards.org/cgi-bin/carddisp.pl?gene=MGC72974	3.4627	3.60535	0.142646	3.43198	3.42814	3.53947	3.37444	3.53947	3.51437	3.54706	3.66797	3.73759	3.67615	3.48893
10781616	0.0283944	0.590371	1.11485	NM_001044257	Epsti1	ENSRNOT00000012632	epithelial stromal interaction 1 (breast)	http://www.ebi.ac.uk/gxa/gene/ENSRNOT00000012632	http://www.genecards.org/cgi-bin/carddisp.pl?gene=Epsti1	5.36144	5.51829	0.156848	5.26888	5.49094	5.30503	5.32805	5.41431	5.45005	5.35114	5.58328	5.60233	5.4952	5.62775
10900753	0.0284219	0.590371	1.13149	NM_022516	Ptbp1	ENSRNOT00000041277	polypyrimidine tract binding protein 1	http://www.ebi.ac.uk/gxa/gene/ENSRNOT00000041277	http://www.genecards.org/cgi-bin/carddisp.pl?gene=Ptbp1	8.09777	8.27599	0.178222	8.07928	8.0841	8.13024	8.06149	8.13374	8.05017	8.3648	8.15604	8.43323	8.26432	8.3874
10864918	0.028448	0.590371	1.16757	NM_012643	Ret	ENSRNOT00000047685	ret proto-oncogene	http://www.ebi.ac.uk/gxa/gene/ENSRNOT00000047685	http://www.genecards.org/cgi-bin/carddisp.pl?gene=Ret	5.6375	5.86101	0.223505	5.67099	5.46425	5.71345	5.6416	5.69723	5.60905	5.83562	5.72817	6.00896	6.02366	5.96059
10749117	0.028512	0.590371	1.10957	NM_001109585	Trim47	ENSRNOT00000010887	tripartite motif-containing 47	http://www.ebi.ac.uk/gxa/gene/ENSRNOT00000010887	http://www.genecards.org/cgi-bin/carddisp.pl?gene=Trim47	5.25286	5.40286	0.149998	5.33241	5.20118	5.23726	5.33241	5.16104	5.33045	5.26142	5.37303	5.45217	5.42956	5.57053
10913620	0.0285383	0.590371	1.12936	NM_133652	Cspg5	ENSRNOT00000028278	chondroitin sulfate proteoglycan 5	http://www.ebi.ac.uk/gxa/gene/ENSRNOT00000028278	http://www.genecards.org/cgi-bin/carddisp.pl?gene=Cspg5	9.28926	9.46477	0.17551	9.40841	9.26837	9.31676	9.14236	9.3104	9.33084	9.59485	9.31037	9.58594	9.48432	9.48227
10769218	0.0286539	0.590371	1.1827	NM_053576	Prdx6	ENSRNOT00000034583	peroxiredoxin 6	http://www.ebi.ac.uk/gxa/gene/ENSRNOT00000034583	http://www.genecards.org/cgi-bin/carddisp.pl?gene=Prdx6	9.03201	9.27409	0.242086	9.02818	8.84197	9.13436	9.00692	9.1486	9.01775	9.32292	9.10299	9.4597	9.39532	9.34588
10873918	0.0286655	0.590371	1.07794	NM_001012106	Mad2l2	ENSRNOT00000055658	MAD2 mitotic arrest deficient-like 2 (yeast)	http://www.ebi.ac.uk/gxa/gene/ENSRNOT00000055658	http://www.genecards.org/cgi-bin/carddisp.pl?gene=Mad2l2	6.06352	6.17181	0.108281	6.11379	5.96784	6.11664	6.0889	6.03045	6.04178	6.23705	6.14611	6.22682	6.16952	6.20956
10870481	0.0287772	0.590371	1.09113	NM_138905	Ppap2b	ENSRNOT00000011237	phosphatidic acid phosphatase type 2B	http://www.ebi.ac.uk/gxa/gene/ENSRNOT00000011237	http://www.genecards.org/cgi-bin/carddisp.pl?gene=Ppap2b	9.83605	9.96187	0.12582	9.69118	10.0038	9.87092	9.82084	9.7935	10.014	9.96916	9.95732	9.94438	9.96893	9.91745
10781482	0.0287837	0.590371	1.09708	ENSRNOT00000039518	RGD1304929	ENSRNOT00000039518	similar to chromosome 13 open reading frame 18, KIAA0226L	http://www.ebi.ac.uk/gxa/gene/ENSRNOT00000039518		3.69437	3.82804	0.133671	3.70395	3.63844	3.69132	3.69098	3.74717	3.6875	3.71881	3.97229	3.90349	3.85452	3.83165
10723441	0.0287895	0.590371	1.12948	NM_017181	Fah	ENSRNOT00000068167	fumarylacetoacetate hydrolase	http://www.ebi.ac.uk/gxa/gene/ENSRNOT00000068167	http://www.genecards.org/cgi-bin/carddisp.pl?gene=Fah	6.3544	6.53006	0.175658	6.38059	6.22015	6.40175	6.2941	6.47544	6.4747	6.74353	6.39636	6.51193	6.58185	6.47201
10896494	0.0288001	0.590371	-1.08776	ENSRNOT00000037006	RGD1309489	ENSRNOT00000037006	similar to Est1p-like protein B	http://www.ebi.ac.uk/gxa/gene/ENSRNOT00000037006		7.11958	6.99823	-0.121355	7.07436	7.08202	7.10209	7.163	7.17645	7.08202	7.10742	7.00955	6.87272	7.01679	6.90087
10824550	0.0288023	0.590371	-1.11036	ENSRNOT00000056606	LOC685152	ENSRNOT00000056606	similar to Probable phospholipid-transporting ATPase ID (ATPase class I type 8B member 2)	http://www.ebi.ac.uk/gxa/gene/ENSRNOT00000056606		7.52496	7.37393	-0.151022	7.53173	7.44473	7.42596	7.56691	7.65545	7.42069	7.48459	7.45396	7.2851	7.36312	7.23613
10874063	0.0292426	0.598348	1.09776	ENSRNOT00000018000	RGD1563533	ENSRNOT00000018000	similar to novel protein	http://www.ebi.ac.uk/gxa/gene/ENSRNOT00000018000		4.15281	4.28738	0.134569	4.23929	4.08182	4.13412	4.21253	4.0963	4.21253	4.17698	4.38424	4.41476	4.30331	4.23247
10705631	0.0293181	0.598348	1.08256	NM_022594	Ech1	ENSRNOT00000027537	enoyl coenzyme A hydratase 1, peroxisomal	http://www.ebi.ac.uk/gxa/gene/ENSRNOT00000027537	http://www.genecards.org/cgi-bin/carddisp.pl?gene=Ech1	7.14781	7.26225	0.114444	7.01894	7.27033	7.17532	7.12507	7.14939	7.26219	7.22309	7.36457	7.26331	7.2531	7.20726
10781166	0.0293497	0.598348	1.11378	NM_053021	Clu	ENSRNOT00000022095	clusterin	http://www.ebi.ac.uk/gxa/gene/ENSRNOT00000022095	http://www.genecards.org/cgi-bin/carddisp.pl?gene=Clu	10.2276	10.3831	0.155465	10.0728	10.4148	10.2437	10.2739	10.1328	10.4876	10.4164	10.3455	10.3803	10.3354	10.3332
10790721	0.0293959	0.598348	1.08557	XM_002725164	LOC100365627		rCG38890-like			4.12798	4.24644	0.118454	4.21943	4.06015	4.1419	4.20457	4.01386	4.19264	4.27995	4.18197	4.33717	4.20457	4.28232
10862957	0.0294613	0.598446	-1.12692	ENSRNOT00000046295	LOC100363282	ENSRNOT00000046295	Igk protein-like	http://www.ebi.ac.uk/gxa/gene/ENSRNOT00000046295		3.30659	3.13421	-0.172386	3.44551	3.39795	3.1287	3.27411	3.28669	3.1349	3.05577	3.05577	3.08128	3.31446	3.16305
10831077	0.0295616	0.598446	1.14664	NM_212505	Ier3	ENSRNOT00000001099	immediate early response 3	http://www.ebi.ac.uk/gxa/gene/ENSRNOT00000001099	http://www.genecards.org/cgi-bin/carddisp.pl?gene=Ier3	4.30978	4.50719	0.197412	4.36397	4.40485	4.40485	4.213	4.16223	4.41202	4.40977	4.46351	4.76248	4.54985	4.44551
10743956	0.0295647	0.598446	1.13885	NM_001191890	Cyb5d1	ENSRNOT00000032805	cytochrome b5 domain containing 1	http://www.ebi.ac.uk/gxa/gene/ENSRNOT00000032805	http://www.genecards.org/cgi-bin/carddisp.pl?gene=Cyb5d1	6.16649	6.35407	0.187572	6.23429	6.06638	6.23121	6.01335	6.28723	6.16034	6.46581	6.48741	6.3876	6.3189	6.30435
10746283	0.0296223	0.598446	1.11231	ENSRNOT00000003784	Wfikkn2	ENSRNOT00000003784	WAP, follistatin/kazal, immunoglobulin, kunitz and netrin domain containing 2	http://www.ebi.ac.uk/gxa/gene/ENSRNOT00000003784	http://www.genecards.org/cgi-bin/carddisp.pl?gene=Wfikkn2	4.65525	4.80881	0.153565	4.77483	4.55964	4.65339	4.68117	4.60718	4.73999	4.77028	4.74102	4.73131	4.85867	5.01159
10914230	0.0297353	0.598446	1.08567	NM_031554	Acvr2b	ENSRNOT00000019777	activin A receptor, type IIB	http://www.ebi.ac.uk/gxa/gene/ENSRNOT00000019777	http://www.genecards.org/cgi-bin/carddisp.pl?gene=Acvr2b	4.73522	4.85381	0.118588	4.72221	4.61989	4.80783	4.76905	4.75711	4.80225	4.80913	4.80225	4.98248	4.92449	4.80225
10892668	0.0297715	0.598446	1.12176	AY158661	LOC366772	ENSRNOT00000044216	similar to immunoglobulin heavy chain	http://www.ebi.ac.uk/gxa/gene/ENSRNOT00000044216		4.93965	5.10542	0.165769	4.92537	4.83699	4.92822	5.05562	4.95204	5.07152	5.23929	4.95027	5.08694	5.01818	5.2663
10837342	0.0297808	0.598446	1.14976	NM_001024755	Ube2l6	ENSRNOT00000044319	ubiquitin-conjugating enzyme E2L 6	http://www.ebi.ac.uk/gxa/gene/ENSRNOT00000044319	http://www.genecards.org/cgi-bin/carddisp.pl?gene=Ube2l6	4.81135	5.01268	0.201327	4.895	4.83351	4.75543	4.64765	4.92518	4.90459	4.96365	4.92518	4.92645	5.09041	5.2658
10737705	0.0298098	0.598446	1.07997	NM_001107041	Hoxb13	ENSRNOT00000009934	homeo box B13	http://www.ebi.ac.uk/gxa/gene/ENSRNOT00000009934	http://www.genecards.org/cgi-bin/carddisp.pl?gene=Hoxb13	3.69099	3.80199	0.110996	3.77702	3.71969	3.69582	3.7219	3.54053	3.73735	3.77702	3.80181	3.83056	3.77702	3.88818
10727375	0.0299464	0.599313	1.12065	NM_199089	Tcirg1	ENSRNOT00000023425	T-cell, immune regulator 1, ATPase, H+ transporting, lysosomal V0 subunit A3	http://www.ebi.ac.uk/gxa/gene/ENSRNOT00000023425	http://www.genecards.org/cgi-bin/carddisp.pl?gene=Tcirg1	6.31225	6.47659	0.164339	6.38762	6.34046	6.27737	6.23543	6.32039	6.35399	6.50502	6.27616	6.5946	6.54498	6.58481
10925060	0.0299941	0.599313	1.17366	NM_019311	Inpp5d	ENSRNOT00000051338	inositol polyphosphate-5-phosphatase D	http://www.ebi.ac.uk/gxa/gene/ENSRNOT00000051338	http://www.genecards.org/cgi-bin/carddisp.pl?gene=Inpp5d	5.25081	5.48182	0.231014	5.11839	5.14231	5.53577	5.08435	5.37322	5.32989	5.43779	5.52855	5.61169	5.50287	5.48013
10741544	0.0300271	0.599313	-1.09624	NM_001191822	Rhbdl1	ENSRNOT00000026971	rhomboid, veinlet-like 1 (Drosophila)	http://www.ebi.ac.uk/gxa/gene/ENSRNOT00000026971	http://www.genecards.org/cgi-bin/carddisp.pl?gene=Rhbdl1	6.32681	6.19424	-0.132564	6.42091	6.25549	6.33276	6.30187	6.323	6.23758	6.25549	6.19198	5.99463	6.23027	6.25549
10842315	0.0300578	0.599313	1.07757	ENSRNOT00000007768	Ncoa3	ENSRNOT00000007768	nuclear receptor coactivator 3	http://www.ebi.ac.uk/gxa/gene/ENSRNOT00000007768	http://www.genecards.org/cgi-bin/carddisp.pl?gene=Ncoa3	6.60818	6.71596	0.107785	6.53235	6.66271	6.63149	6.53169	6.68264	6.66762	6.78435	6.68721	6.80312	6.72095	6.63251
10779342	0.0302112	0.600487	-1.22242	NM_001100508	Oxsm	ENSRNOT00000008035	3-oxoacyl-ACP synthase, mitochondrial	http://www.ebi.ac.uk/gxa/gene/ENSRNOT00000008035	http://www.genecards.org/cgi-bin/carddisp.pl?gene=Oxsm	5.59313	5.30339	-0.289745	5.50428	5.70606	5.61315	5.70882	5.43336	5.53037	5.4192	5.37473	4.9085	5.40779	5.17975
10886465	0.0303127	0.600487	1.0975	NM_001033065	Golga5	ENSRNOT00000010385	golgi autoantigen, golgin subfamily a, 5	http://www.ebi.ac.uk/gxa/gene/ENSRNOT00000010385	http://www.genecards.org/cgi-bin/carddisp.pl?gene=Golga5	6.76321	6.89743	0.134218	6.71093	6.71143	6.78189	6.78936	6.82246	7.06956	6.80746	6.91068	6.90563	6.92866	6.7626
10858553	0.0303464	0.600487	1.10804	NM_001005890	Clec4a1	ENSRNOT00000029072	C-type lectin domain family 4, member a1	http://www.ebi.ac.uk/gxa/gene/ENSRNOT00000029072	http://www.genecards.org/cgi-bin/carddisp.pl?gene=Clec4a1	4.43069	4.5787	0.148009	4.46971	4.38483	4.43691	4.50761	4.3544	4.4471	4.47081	4.58161	4.5915	4.613	4.76819
10865841	0.0303665	0.600487	1.1147	NM_001108648	Itfg2	ENSRNOT00000064215	integrin alpha FG-GAP repeat containing 2	http://www.ebi.ac.uk/gxa/gene/ENSRNOT00000064215	http://www.genecards.org/cgi-bin/carddisp.pl?gene=Itfg2	6.12724	6.28389	0.156652	6.14777	6.12769	6.11357	6.17856	6.06862	6.08597	6.42454	6.2303	6.29645	6.23831	6.4278
10814655	0.0303947	0.600487	-1.09724	NM_001134615	Slc7a14	ENSRNOT00000067693	solute carrier family 7 (cationic amino acid transporter, y+ system), member 14	http://www.ebi.ac.uk/gxa/gene/ENSRNOT00000067693	http://www.genecards.org/cgi-bin/carddisp.pl?gene=Slc7a14	9.46144	9.32756	-0.13388	9.48394	9.37582	9.52286	9.47878	9.44579	9.34848	9.35292	9.49788	9.1882	9.25596	9.32191
10826967	0.0304393	0.600487	-1.28057	NM_001047918	Bank1		B-cell scaffold protein with ankyrin repeats 1		http://www.genecards.org/cgi-bin/carddisp.pl?gene=Bank1	4.58586	4.22907	-0.356784	4.44798	4.65165	4.51791	4.79272	4.51903	4.60961	4.44798	4.18618	4.01133	4.28365	3.83569
10746172	0.030479	0.600487	1.11146	NM_012990	Nog	ENSRNOT00000032388	noggin	http://www.ebi.ac.uk/gxa/gene/ENSRNOT00000032388	http://www.genecards.org/cgi-bin/carddisp.pl?gene=Nog	5.42652	5.57898	0.152456	5.51006	5.41207	5.42026	5.44493	5.34528	5.43736	5.57433	5.55379	5.65911	5.48094	5.76834
10858020	0.0305547	0.600487	1.09041	NM_181362	Cand2	ENSRNOT00000014217	cullin-associated and neddylation-dissociated 2 (putative)	http://www.ebi.ac.uk/gxa/gene/ENSRNOT00000014217	http://www.genecards.org/cgi-bin/carddisp.pl?gene=Cand2	5.55134	5.67621	0.124874	5.54357	5.48815	5.56198	5.54898	5.614	5.56523	5.75805	5.614	5.64235	5.64312	5.83451
10748544	0.0306407	0.600487	1.08071	NM_001012237	Fam20a	ENSRNOT00000005367	family with sequence similarity 20, member A	http://www.ebi.ac.uk/gxa/gene/ENSRNOT00000005367	http://www.genecards.org/cgi-bin/carddisp.pl?gene=Fam20a	4.40487	4.51685	0.111983	4.47938	4.33584	4.41398	4.41087	4.38428	4.39667	4.51938	4.45387	4.59811	4.51123	4.62184
10709860	0.0306803	0.600487	1.08966	NM_001106288	Swap70	ENSRNOT00000013276	SWAP switching B-cell complex 70	http://www.ebi.ac.uk/gxa/gene/ENSRNOT00000013276	http://www.genecards.org/cgi-bin/carddisp.pl?gene=Swap70	5.69937	5.82325	0.123883	5.68407	5.75452	5.75281	5.65141	5.65402	5.93086	5.76453	5.95575	5.80832	5.75281	5.72724
10776710	0.0307576	0.600487	1.09996	NM_001191678	Limch1	ENSRNOT00000064263	LIM and calponin homology domains 1	http://www.ebi.ac.uk/gxa/gene/ENSRNOT00000064263	http://www.genecards.org/cgi-bin/carddisp.pl?gene=Limch1	8.31981	8.45726	0.137447	8.39399	8.38691	8.39099	8.16505	8.26213	8.59219	8.38153	8.47848	8.39535	8.45461	8.44138
10750329	0.0307706	0.600487	1.10239	NM_001107110	Cbr3	ENSRNOT00000002310	carbonyl reductase 3	http://www.ebi.ac.uk/gxa/gene/ENSRNOT00000002310	http://www.genecards.org/cgi-bin/carddisp.pl?gene=Cbr3	4.60884	4.74948	0.140636	4.59786	4.55614	4.68623	4.50263	4.70136	4.65402	4.85891	4.70977	4.68623	4.70789	4.88006
10916640	0.0307933	0.600487	1.07928	NM_001108136	Tmem136	ENSRNOT00000038647	transmembrane protein 136	http://www.ebi.ac.uk/gxa/gene/ENSRNOT00000038647	http://www.genecards.org/cgi-bin/carddisp.pl?gene=Tmem136	5.72004	5.83011	0.110072	5.76276	5.68556	5.71544	5.73992	5.69649	5.71574	5.84957	5.8536	5.85492	5.73992	5.96689
10936853	0.030835	0.600487	1.14911	NM_206950	Mid1ip1	ENSRNOT00000004305	MID1 interacting protein 1 (gastrulation specific G12 homolog (zebrafish))	http://www.ebi.ac.uk/gxa/gene/ENSRNOT00000004305	http://www.genecards.org/cgi-bin/carddisp.pl?gene=Mid1ip1	6.81531	7.01583	0.200515	6.87547	6.70451	6.85544	6.72855	6.9126	6.89251	7.24345	6.91556	7.17502	6.95288	6.91556
10741203	0.0310291	0.601292	-1.20312	NM_001106985	Syngr3	ENSRNOT00000017833	synaptogyrin 3	http://www.ebi.ac.uk/gxa/gene/ENSRNOT00000017833	http://www.genecards.org/cgi-bin/carddisp.pl?gene=Syngr3	8.4824	8.21561	-0.266785	8.27949	8.74369	8.34343	8.53641	8.50895	8.32985	8.22165	8.45328	7.97814	8.18988	8.12086
10746955	0.0310475	0.601292	1.10378	NM_001113422	Nr1d1	ENSRNOT00000012537	nuclear receptor subfamily 1, group D, member 1	http://www.ebi.ac.uk/gxa/gene/ENSRNOT00000012537	http://www.genecards.org/cgi-bin/carddisp.pl?gene=Nr1d1	8.43308	8.57552	0.142449	8.33771	8.3581	8.51872	8.4791	8.47174	8.45944	8.62102	8.45447	8.7086	8.58101	8.62862
10848281	0.0310678	0.601292	-1.07682	NM_019282	Grem1	ENSRNOT00000037895	gremlin 1, cysteine knot superfamily, homolog (Xenopus laevis)	http://www.ebi.ac.uk/gxa/gene/ENSRNOT00000037895	http://www.genecards.org/cgi-bin/carddisp.pl?gene=Grem1	4.44463	4.33786	-0.106773	4.40623	4.43227	4.55343	4.42502	4.40623	4.26989	4.3069	4.41934	4.25613	4.4311	4.34381
10746602	0.0311189	0.601292	-1.07666	NM_001108293	Nfe2l1	ENSRNOT00000067542	nuclear factor, erythroid derived 2,-like 1	http://www.ebi.ac.uk/gxa/gene/ENSRNOT00000067542	http://www.genecards.org/cgi-bin/carddisp.pl?gene=Nfe2l1	8.72378	8.61722	-0.106568	8.81648	8.668	8.69722	8.68193	8.7553	8.50976	8.72233	8.63432	8.57948	8.58941	8.668
10798706	0.0311332	0.601292	1.15976	NM_080405	Gli3	ENSRNOT00000019396	GLI-Kruppel family member GLI3	http://www.ebi.ac.uk/gxa/gene/ENSRNOT00000019396	http://www.genecards.org/cgi-bin/carddisp.pl?gene=Gli3	6.57723	6.79105	0.213823	6.78186	6.36565	6.66812	6.44258	6.62794	6.61619	6.91299	6.72876	6.86082	6.78558	6.84197
10813984	0.0313365	0.604112	1.09731	NM_022271	LOC64038	ENSRNOT00000015975	sertolin	http://www.ebi.ac.uk/gxa/gene/ENSRNOT00000015975		3.48786	3.62183	0.133975	3.39394	3.5596	3.36656	3.5596	3.5596	3.71298	3.60901	3.52054	3.66237	3.54826	3.67785
10871561	0.0314899	0.604112	1.13436	NM_001008514	Cldn19	ENSRNOT00000063931	claudin 19	http://www.ebi.ac.uk/gxa/gene/ENSRNOT00000063931	http://www.genecards.org/cgi-bin/carddisp.pl?gene=Cldn19	4.60694	4.78882	0.181878	4.5255	4.72467	4.65118	4.65386	4.4795	4.71818	4.90774	4.6176	4.79728	4.96744	4.72467
10842164	0.0315124	0.604112	1.11806	NM_001008881	Tpil4	ENSRNOT00000051826	trypsin protease inhibitor-like 4	http://www.ebi.ac.uk/gxa/gene/ENSRNOT00000051826	http://www.genecards.org/cgi-bin/carddisp.pl?gene=Tpil4	3.41194	3.57293	0.160991	3.49643	3.25286	3.40643	3.40755	3.49643	3.49643	3.49643	3.63438	3.54156	3.50276	3.76603
10796050	0.0317394	0.604112	1.14702	NM_001100576	Akr1c19	ENSRNOT00000058351	aldo-keto reductase family 1, member C19	http://www.ebi.ac.uk/gxa/gene/ENSRNOT00000058351	http://www.genecards.org/cgi-bin/carddisp.pl?gene=Akr1c19	3.73305	3.93094	0.197891	3.65092	3.80273	3.5996	3.8787	3.73332	4.13322	3.9623	3.83448	3.80471	4.05045	3.8005
10831628	0.0318128	0.604112	-1.15324	NM_198741	RT1-DMa	ENSRNOT00000000533	RT1 class II, locus DMa	http://www.ebi.ac.uk/gxa/gene/ENSRNOT00000000533	http://www.genecards.org/cgi-bin/carddisp.pl?gene=RT1-DMa	8.75578	8.55008	-0.205697	8.51753	8.93496	8.70038	8.81856	8.80747	8.45121	8.65578	8.6262	8.64078	8.54273	8.3838
10909874	0.0319225	0.604112	1.10284	NM_019165	Il18	ENSRNOT00000013093	interleukin 18	http://www.ebi.ac.uk/gxa/gene/ENSRNOT00000013093	http://www.genecards.org/cgi-bin/carddisp.pl?gene=Il18	4.07759	4.21881	0.141221	4.01171	4.14048	4.16858	3.98649	4.08069	4.19349	4.1375	4.40219	4.16135	4.26778	4.15056
10757688	0.0321047	0.604112	1.08473	NM_001105922	Fkbp6	ENSRNOT00000001971	FK506 binding protein 6	http://www.ebi.ac.uk/gxa/gene/ENSRNOT00000001971	http://www.genecards.org/cgi-bin/carddisp.pl?gene=Fkbp6	4.18522	4.30255	0.117329	4.25233	4.05623	4.28011	4.15102	4.1864	4.23495	4.25233	4.41725	4.31011	4.27738	4.32326
10750106	0.0321634	0.604112	1.14914	ENSRNOT00000040239	LOC100363541	ENSRNOT00000040239	hypothetical protein LOC100363541	http://www.ebi.ac.uk/gxa/gene/ENSRNOT00000040239		4.44459	4.64515	0.200555	4.36579	4.53833	4.31994	4.53833	4.46057	4.86128	4.53833	4.53833	4.52777	4.81346	4.59171
10889331	0.0322046	0.604112	-1.13631	NM_001106719	Itgb1bp1	ENSRNOT00000009401	integrin beta 1 binding protein 1	http://www.ebi.ac.uk/gxa/gene/ENSRNOT00000009401	http://www.genecards.org/cgi-bin/carddisp.pl?gene=Itgb1bp1	6.50964	6.32528	-0.184359	6.56976	6.4815	6.45991	6.54699	6.49004	6.46348	6.31032	6.50997	6.17879	6.37437	6.11477
10743690	0.0322367	0.604112	-1.0798	NM_001012008	Znf18	ENSRNOT00000005518	zinc finger protein 18	http://www.ebi.ac.uk/gxa/gene/ENSRNOT00000005518	http://www.genecards.org/cgi-bin/carddisp.pl?gene=Znf18	6.08588	5.97511	-0.110766	6.0322	6.01134	6.19512	6.04979	6.14095	5.88277	5.96809	6.09031	5.97398	5.98166	5.95387
10705213	0.0322579	0.604112	1.12953	NM_021578	Tgfb1	ENSRNOT00000028051	transforming growth factor, beta 1	http://www.ebi.ac.uk/gxa/gene/ENSRNOT00000028051	http://www.genecards.org/cgi-bin/carddisp.pl?gene=Tgfb1	5.6013	5.77702	0.175719	5.67039	5.58032	5.62876	5.453	5.67402	5.75466	5.78778	5.60755	5.88141	5.67039	5.9603
10798169	0.0323381	0.604112	1.11436	NM_022858	Foxq1		forkhead box Q1		http://www.genecards.org/cgi-bin/carddisp.pl?gene=Foxq1	4.13165	4.28785	0.156209	4.24284	3.95964	4.1841	4.06864	4.20301	4.15502	4.28259	4.28781	4.24468	4.33395	4.42309
10884558	0.0323462	0.604112	1.09724	NM_001185025	Nubpl		nucleotide binding protein-like		http://www.genecards.org/cgi-bin/carddisp.pl?gene=Nubpl	5.29456	5.42844	0.133883	5.28554	5.28849	5.2358	5.22577	5.43718	5.37665	5.37361	5.59698	5.3877	5.37188	5.46381
10731591	0.0323842	0.604112	1.21214	NM_152790	Carhsp1	ENSRNOT00000003514	calcium regulated heat stable protein 1	http://www.ebi.ac.uk/gxa/gene/ENSRNOT00000003514	http://www.genecards.org/cgi-bin/carddisp.pl?gene=Carhsp1	5.54855	5.8261	0.277553	5.79855	5.39879	5.42834	5.41873	5.69834	5.51111	5.98832	5.73038	5.94581	5.8967	5.88428
10752089	0.0323852	0.604112	1.12464	ENSRNOT00000002408	RGD1562339	ENSRNOT00000002408	RGD1562339, C3orf70	http://www.ebi.ac.uk/gxa/gene/ENSRNOT00000002408		6.03168	6.20114	0.16947	5.832	5.98452	6.01182	6.17246	6.15757	6.1218	6.11582	6.27331	6.1856	6.31583	6.19452
10894200	0.0324055	0.604112	-1.15818	NM_173123	Cyp4f4	ENSRNOT00000041034	cytochrome P450, family 4, subfamily f, polypeptide 4	http://www.ebi.ac.uk/gxa/gene/ENSRNOT00000041034	http://www.genecards.org/cgi-bin/carddisp.pl?gene=Cyp4f4	5.37625	5.1644	-0.211855	5.27622	5.29273	5.56201	5.25605	5.49424	5.12687	5.18874	4.90821	5.26379	5.26855	5.23022
10932726	0.0324097	0.604112	-1.19826	NM_080898	Trpc5	ENSRNOT00000008299	transient receptor potential cation channel, subfamily C, member 5	http://www.ebi.ac.uk/gxa/gene/ENSRNOT00000008299	http://www.genecards.org/cgi-bin/carddisp.pl?gene=Trpc5	7.46907	7.20812	-0.260945	7.40639	7.41529	7.4312	7.54083	7.55163	7.34583	7.25251	7.46864	6.84001	7.25597	7.08577
10905785	0.0324336	0.604112	-1.0992	NM_001130568	Rrp7a	ENSRNOT00000034983	ribosomal RNA processing 7 homolog A (S. cerevisiae)	http://www.ebi.ac.uk/gxa/gene/ENSRNOT00000034983	http://www.genecards.org/cgi-bin/carddisp.pl?gene=Rrp7a	7.79213	7.65567	-0.136459	7.69421	7.94675	7.75721	7.71888	7.8436	7.6685	7.75791	7.6118	7.63938	7.71357	7.54285
10833979	0.0324934	0.604112	1.09534	NM_001008838	RT1-CE15		RT1 class I, locus CE15		http://www.genecards.org/cgi-bin/carddisp.pl?gene=RT1-CE15	6.85502	6.9864	0.131377	6.86275	6.89305	6.96187	6.83559	6.72182	6.94515	6.93796	6.88521	7.10202	6.97445	7.07358
10844849	0.0325565	0.604112	-1.07931	NM_053532	Psmb7	ENSRNOT00000016876	proteasome (prosome, macropain) subunit, beta type 7	http://www.ebi.ac.uk/gxa/gene/ENSRNOT00000016876	http://www.genecards.org/cgi-bin/carddisp.pl?gene=Psmb7	9.33005	9.21994	-0.11011	9.28357	9.45502	9.29203	9.29417	9.32548	9.27972	9.13286	9.3085	9.19012	9.25809	9.15036
10766226	0.0325855	0.604112	1.09401	NM_001024970	RGD1305572	ENSRNOT00000004350	similar to hypothetical protein MGC30618	http://www.ebi.ac.uk/gxa/gene/ENSRNOT00000004350		5.91267	6.0423	0.129625	5.82994	5.80039	5.98112	5.9708	5.98112	5.98112	5.98112	6.1315	5.96263	6.05174	6.14568
10743608	0.0326696	0.604112	1.13052	NM_001191921	Znf286a	ENSRNOT00000004294	zinc finger protein 286A	http://www.ebi.ac.uk/gxa/gene/ENSRNOT00000004294	http://www.genecards.org/cgi-bin/carddisp.pl?gene=Znf286a	5.73464	5.91162	0.176982	5.55861	5.92734	5.84913	5.63328	5.70482	5.98828	5.94364	5.93708	5.88291	5.94424	5.77356
10878016	0.0326752	0.604112	-1.18538	NM_173309	Elavl2	ENSRNOT00000009034	ELAV (embryonic lethal, abnormal vision, Drosophila)-like 2 (Hu antigen B)	http://www.ebi.ac.uk/gxa/gene/ENSRNOT00000009034	http://www.genecards.org/cgi-bin/carddisp.pl?gene=Elavl2	6.90845	6.66311	-0.245345	6.74164	7.02088	6.77288	6.96368	7.04319	6.6878	6.60186	6.96108	6.50057	6.73163	6.49569
10799893	0.0326997	0.604112	1.10736	ENSRNOT00000040697	LOC686314	ENSRNOT00000040697	similar to dachshund b	http://www.ebi.ac.uk/gxa/gene/ENSRNOT00000040697		6.03011	6.17723	0.147121	6.08677	6.05587	5.92023	6.00091	6.08677	6.0329	6.25027	6.34146	6.14251	6.20948	6.08677
10888131	0.0328078	0.604112	-1.13996	NM_133426	Kcng3	ENSRNOT00000006094	potassium voltage-gated channel, subfamily G, member 3	http://www.ebi.ac.uk/gxa/gene/ENSRNOT00000006094	http://www.genecards.org/cgi-bin/carddisp.pl?gene=Kcng3	5.89053	5.70155	-0.188985	5.7796	5.82323	5.82141	6.08274	5.94568	5.63877	5.55506	5.77945	5.88782	5.60754	5.74064
10861263	0.0329272	0.604112	-1.08911	NM_001109224	Fezf1	ENSRNOT00000010019	Fez family zinc finger 1	http://www.ebi.ac.uk/gxa/gene/ENSRNOT00000010019	http://www.genecards.org/cgi-bin/carddisp.pl?gene=Fezf1	4.61068	4.48754	-0.123143	4.67075	4.56082	4.73023	4.54302	4.54858	4.48221	4.45995	4.41274	4.53629	4.41845	4.61558
10771819	0.0329526	0.604112	-1.08102	NM_001106000	Cox18	ENSRNOT00000004074	COX18 cytochrome c oxidase assembly homolog (S. cerevisiae)	http://www.ebi.ac.uk/gxa/gene/ENSRNOT00000004074	http://www.genecards.org/cgi-bin/carddisp.pl?gene=Cox18	7.52585	7.41346	-0.112396	7.40814	7.60739	7.5928	7.4808	7.54014	7.42352	7.46732	7.44965	7.28437	7.41477	7.44112
10914331	0.0330176	0.604112	1.08319	NM_182844	Myrip	ENSRNOT00000025460	myosin VIIA and Rab interacting protein	http://www.ebi.ac.uk/gxa/gene/ENSRNOT00000025460	http://www.genecards.org/cgi-bin/carddisp.pl?gene=Myrip	6.76862	6.88391	0.115292	6.66157	6.75424	6.77519	6.74364	6.90845	6.83943	6.85259	6.85309	7.00424	6.90153	6.85259
10758982	0.0330493	0.604112	-1.12728	NM_001108339	Gatc	ENSRNOT00000001536	glutamyl-tRNA(Gln) amidotransferase, subunit C homolog (bacterial)	http://www.ebi.ac.uk/gxa/gene/ENSRNOT00000001536	http://www.genecards.org/cgi-bin/carddisp.pl?gene=Gatc	7.0591	6.88625	-0.172848	6.9659	7.28141	6.98663	7.09564	6.9659	7.01955	6.84333	6.9659	6.76439	6.84469	6.87963
10885400	0.0331037	0.604112	1.08237	NM_021863	Hspa2	ENSRNOT00000008504	heat shock protein alpha 2	http://www.ebi.ac.uk/gxa/gene/ENSRNOT00000008504	http://www.genecards.org/cgi-bin/carddisp.pl?gene=Hspa2	5.24871	5.3629	0.114193	5.16663	5.25238	5.30065	5.21363	5.31025	5.2994	5.38463	5.28704	5.31088	5.38128	5.51417
10878712	0.0331186	0.604112	-1.19275	NM_001077651	Elavl4	ENSRNOT00000035252	ELAV (embryonic lethal, abnormal vision, Drosophila)-like 4 (Hu antigen D)	http://www.ebi.ac.uk/gxa/gene/ENSRNOT00000035252	http://www.genecards.org/cgi-bin/carddisp.pl?gene=Elavl4	7.10882	6.85453	-0.25429	6.91812	7.12899	6.97786	7.30299	7.21615	6.84524	6.82825	7.10165	6.92636	6.8559	6.5698
10812879	0.0331934	0.604112	-1.10013	NM_012585	Htr1a	ENSRNOT00000013618	5-hydroxytryptamine (serotonin) receptor 1A	http://www.ebi.ac.uk/gxa/gene/ENSRNOT00000013618	http://www.genecards.org/cgi-bin/carddisp.pl?gene=Htr1a	8.58106	8.44339	-0.13767	8.51722	8.59603	8.60209	8.59325	8.59671	8.53807	8.50204	8.58903	8.39445	8.29271	8.34407
10757606	0.0333001	0.604112	1.12591	NM_001037788	Styxl1	ENSRNOT00000046343	serine/threonine/tyrosine interacting-like 1	http://www.ebi.ac.uk/gxa/gene/ENSRNOT00000046343	http://www.genecards.org/cgi-bin/carddisp.pl?gene=Styxl1	5.90172	6.07281	0.171091	5.95287	5.81479	5.96423	5.80501	5.97167	6.06854	6.22309	6.2219	5.96423	5.90311	6.05597
10854548	0.0333414	0.604112	1.11065	NM_138884	Akr1d1	ENSRNOT00000017675	aldo-keto reductase family 1, member D1 (delta 4-3-ketosteroid-5-beta-reductase)	http://www.ebi.ac.uk/gxa/gene/ENSRNOT00000017675	http://www.genecards.org/cgi-bin/carddisp.pl?gene=Akr1d1	3.97656	4.12796	0.151399	4.05136	3.91489	3.91437	4.05136	3.95082	4.12875	4.13914	4.35347	4.05136	4.04367	4.05136
10889047	0.033386	0.604112	1.12777	NM_001007009	MGC94915	ENSRNOT00000036815	similar to hypothetical protein	http://www.ebi.ac.uk/gxa/gene/ENSRNOT00000036815	http://www.genecards.org/cgi-bin/carddisp.pl?gene=MGC94915	6.17305	6.34652	0.17347	5.99413	6.12252	6.20241	6.2559	6.2903	6.29985	6.19314	6.27757	6.49049	6.37493	6.44316
10814561	0.0334603	0.604112	1.08451	NM_030992	Pld1	ENSRNOT00000039308	phospholipase D1	http://www.ebi.ac.uk/gxa/gene/ENSRNOT00000039308	http://www.genecards.org/cgi-bin/carddisp.pl?gene=Pld1	5.72455	5.84159	0.117043	5.71046	5.77078	5.77078	5.6344	5.73632	5.94352	5.948	5.76017	5.78047	5.86575	5.75164
10730330	0.0335047	0.604112	1.11655	NM_001044281	MGC93861		hypothetical protein LOC682010		http://www.genecards.org/cgi-bin/carddisp.pl?gene=MGC93861	5.84541	6.00445	0.159046	5.94079	5.85957	5.75079	5.95263	5.72326	5.95113	6.08746	5.86069	6.01973	5.9573	6.15042
10905460	0.0335388	0.604112	1.11954	NM_053870	Kcnj4	ENSRNOT00000018564	potassium inwardly-rectifying channel, subfamily J, member 4	http://www.ebi.ac.uk/gxa/gene/ENSRNOT00000018564	http://www.genecards.org/cgi-bin/carddisp.pl?gene=Kcnj4	7.21927	7.38218	0.162908	7.35949	7.09029	7.31754	7.10653	7.2225	7.33898	7.3194	7.29002	7.38913	7.3989	7.55664
10747296	0.0335753	0.604112	1.12984	NM_212545	Krt17	ENSRNOT00000005382	keratin 17	http://www.ebi.ac.uk/gxa/gene/ENSRNOT00000005382	http://www.genecards.org/cgi-bin/carddisp.pl?gene=Krt17	4.23031	4.40643	0.176121	4.33791	4.21253	4.13777	4.30772	4.1556	4.20534	4.34646	4.5426	4.55426	4.34703	4.44286
10849423	0.0335903	0.604112	-1.13913	NM_001191065	Shc4	ENSRNOT00000011084	SHC (Src homology 2 domain containing) family, member 4	http://www.ebi.ac.uk/gxa/gene/ENSRNOT00000011084	http://www.genecards.org/cgi-bin/carddisp.pl?gene=Shc4	5.61843	5.43051	-0.187928	5.59665	5.53641	5.68856	5.64408	5.62646	5.19803	5.33173	5.58626	5.48366	5.37562	5.60774
10895069	0.0335907	0.604112	1.11298	NM_017258	Btg1	ENSRNOT00000005910	B-cell translocation gene 1, anti-proliferative	http://www.ebi.ac.uk/gxa/gene/ENSRNOT00000005910	http://www.genecards.org/cgi-bin/carddisp.pl?gene=Btg1	8.18982	8.34425	0.15443	8.17331	8.27531	8.22524	8.11431	8.16092	8.24934	8.19478	8.34876	8.49245	8.28911	8.49104
10703970	0.0336311	0.604112	1.12575	NM_001039085	Cox6b2	ENSRNOT00000033197	cytochrome c oxidase subunit VIb polypeptide 2	http://www.ebi.ac.uk/gxa/gene/ENSRNOT00000033197	http://www.genecards.org/cgi-bin/carddisp.pl?gene=Cox6b2	5.21674	5.38762	0.170881	5.29	5.12733	5.07381	5.27984	5.3127	5.26347	5.33273	5.31871	5.59413	5.42621	5.39045
10823057	0.0336945	0.604112	1.24859	NM_001107673	Slc7a11	ENSRNOT00000014317	solute carrier family 7 (cationic amino acid transporter, y+ system), member 11	http://www.ebi.ac.uk/gxa/gene/ENSRNOT00000014317	http://www.genecards.org/cgi-bin/carddisp.pl?gene=Slc7a11	8.65214	8.97244	0.3203	8.54491	8.91858	8.71087	8.72481	8.36154	9.1885	8.90791	9.24374	8.71154	8.99306	8.78989
10809216	0.0336957	0.604112	1.24777	NM_152242	Gpr56	ENSRNOT00000020921	G protein-coupled receptor 56	http://www.ebi.ac.uk/gxa/gene/ENSRNOT00000020921	http://www.genecards.org/cgi-bin/carddisp.pl?gene=Gpr56	9.02524	9.34459	0.319353	8.50069	9.14698	9.15673	9.12034	9.20145	9.27626	9.27333	9.24935	9.52204	9.36189	9.38467
10853469	0.0336977	0.604112	1.11669	NM_021266	Fzd1	ENSRNOT00000021979	frizzled homolog 1 (Drosophila)	http://www.ebi.ac.uk/gxa/gene/ENSRNOT00000021979	http://www.genecards.org/cgi-bin/carddisp.pl?gene=Fzd1	5.18087	5.34009	0.159223	5.24414	5.04824	5.24414	5.174	5.19383	5.23215	5.2659	5.25833	5.55442	5.40029	5.32946
10744098	0.0337717	0.604112	1.08745	NM_012507	Atp1b2	ENSRNOT00000015076	ATPase, Na+/K+ transporting, beta 2 polypeptide	http://www.ebi.ac.uk/gxa/gene/ENSRNOT00000015076	http://www.genecards.org/cgi-bin/carddisp.pl?gene=Atp1b2	9.33875	9.4597	0.120953	9.29829	9.451	9.31732	9.26142	9.3657	9.40302	9.53381	9.37744	9.58761	9.46099	9.39532
10872940	0.0337785	0.604112	1.09363	NM_012562	Fuca1	ENSRNOT00000012455	fucosidase, alpha-L- 1, tissue	http://www.ebi.ac.uk/gxa/gene/ENSRNOT00000012455	http://www.genecards.org/cgi-bin/carddisp.pl?gene=Fuca1	6.57165	6.70078	0.12913	6.51882	6.65337	6.60814	6.54114	6.53676	6.85163	6.72538	6.7343	6.70988	6.63706	6.54641
10784913	0.0337826	0.604112	-1.12171	NM_001108872	Chmp7	ENSRNOT00000022706	CHMP family, member 7	http://www.ebi.ac.uk/gxa/gene/ENSRNOT00000022706	http://www.genecards.org/cgi-bin/carddisp.pl?gene=Chmp7	7.19477	7.02906	-0.165705	7.34571	7.09751	7.14011	7.09751	7.29301	7.07337	7.16918	6.88383	6.98533	6.96518	7.09751
10723884	0.0338084	0.604112	1.27829	NM_017173	Serpinh1	ENSRNOT00000022983	serine (or cysteine) peptidase inhibitor, clade H, member 1	http://www.ebi.ac.uk/gxa/gene/ENSRNOT00000022983	http://www.genecards.org/cgi-bin/carddisp.pl?gene=Serpinh1	6.41242	6.76664	0.354219	6.58254	6.26364	6.41793	6.30255	6.49544	6.44131	6.79534	6.38386	7.09303	6.95497	6.93134
10869355	0.0338832	0.604527	1.11101	NM_019340	Rgs3	ENSRNOT00000059183	regulator of G-protein signaling 3	http://www.ebi.ac.uk/gxa/gene/ENSRNOT00000059183	http://www.genecards.org/cgi-bin/carddisp.pl?gene=Rgs3	6.09122	6.2431	0.151878	6.19026	5.97486	6.14809	6.05169	6.09123	6.07176	6.27796	6.14967	6.3799	6.29744	6.28187
10855108	0.0339474	0.60475	1.12279	NM_001000844	Olr818	ENSRNOT00000007229	olfactory receptor 818	http://www.ebi.ac.uk/gxa/gene/ENSRNOT00000007229	http://www.genecards.org/cgi-bin/carddisp.pl?gene=Olr818	3.66512	3.83222	0.167092	3.70888	3.62113	3.73902	3.57247	3.68413	3.73902	3.73902	3.94926	3.73902	3.77465	4.05234
10797292	0.0340851	0.606279	-1.15714	NM_001009636	Prelid1	ENSRNOT00000022134	PRELI domain containing 1	http://www.ebi.ac.uk/gxa/gene/ENSRNOT00000022134	http://www.genecards.org/cgi-bin/carddisp.pl?gene=Prelid1	8.95646	8.7459	-0.21056	8.87218	9.05022	8.91043	9.08511	8.86437	8.83846	8.76001	8.98669	8.54098	8.75444	8.59484
10897054	0.0342193	0.607742	-1.08492	NM_001017467	Ly6e	ENSRNOT00000009333	lymphocyte antigen 6 complex, locus E	http://www.ebi.ac.uk/gxa/gene/ENSRNOT00000009333	http://www.genecards.org/cgi-bin/carddisp.pl?gene=Ly6e	8.92583	8.80824	-0.117592	8.79367	9.06004	8.88942	8.94717	8.93887	8.82677	8.73372	8.89759	8.76389	8.83872	8.78877
10920084	0.0342945	0.608156	1.10488	ENSRNOT00000036734	LOC689621	ENSRNOT00000036734	hypothetical protein LOC689621	http://www.ebi.ac.uk/gxa/gene/ENSRNOT00000036734		4.77979	4.92368	0.14389	4.67766	4.7458	4.78016	4.84766	4.84766	4.80414	4.84766	4.93888	5.01964	4.84766	5.08409
10713278	0.0344189	0.609258	1.08513	NM_001130013	Cdc42bpg	ENSRNOT00000038016	CDC42 binding protein kinase gamma (DMPK-like)	http://www.ebi.ac.uk/gxa/gene/ENSRNOT00000038016	http://www.genecards.org/cgi-bin/carddisp.pl?gene=Cdc42bpg	4.99046	5.10833	0.11787	5.03433	4.90775	5.03294	4.94294	5.03433	5.03433	5.11253	5.03433	5.22376	5.03433	5.21069
10754831	0.0344608	0.609258	1.1113	NM_001105873	Tm4sf19	ENSRNOT00000002396	transmembrane 4 L six family member 19	http://www.ebi.ac.uk/gxa/gene/ENSRNOT00000002396	http://www.genecards.org/cgi-bin/carddisp.pl?gene=Tm4sf19	4.4717	4.62395	0.152249	4.55449	4.27743	4.40817	4.5592	4.5592	4.5592	4.61717	4.5592	4.76256	4.63343	4.61214
10752951	0.034725	0.613003	1.08117	NM_001109326	Krtap14		keratin associated protein 14		http://www.genecards.org/cgi-bin/carddisp.pl?gene=Krtap14	4.98471	5.0973	0.112589	5.06184	4.8402	4.95497	5.03328	5.03328	5.03328	5.14847	5.06605	5.1386	5.03328	5.16413
10734342	0.0347986	0.613377	1.15531	NM_001013967	Mmgt2	ENSRNOT00000004285	membrane magnesium transporter 2	http://www.ebi.ac.uk/gxa/gene/ENSRNOT00000004285	http://www.genecards.org/cgi-bin/carddisp.pl?gene=Mmgt2	6.58378	6.79206	0.208278	6.69811	6.42273	6.69043	6.43401	6.67363	6.71658	6.82728	6.60856	6.71658	6.92303	6.96032
10796683	0.0350527	0.616009	-1.14098	ENSRNOT00000057655	Etl4	ENSRNOT00000057655	enhancer trap locus 4	http://www.ebi.ac.uk/gxa/gene/ENSRNOT00000057655	http://www.genecards.org/cgi-bin/carddisp.pl?gene=Etl4	6.16056	5.97028	-0.190279	6.28433	5.9063	6.1849	6.13696	6.2903	5.88586	6.09838	5.96121	6.03183	6.00774	5.83666
10925303	0.0350708	0.616009	1.08612	NM_001012135	Mlph	ENSRNOT00000026795	melanophilin	http://www.ebi.ac.uk/gxa/gene/ENSRNOT00000026795	http://www.genecards.org/cgi-bin/carddisp.pl?gene=Mlph	4.14561	4.26478	0.119178	4.25539	4.04363	4.14517	4.18636	4.09749	4.1954	4.27498	4.37053	4.23952	4.17243	4.33585
10909639	0.0351057	0.616009	-1.1224	NM_022005	Fxyd6	ENSRNOT00000022032	FXYD domain-containing ion transport regulator 6	http://www.ebi.ac.uk/gxa/gene/ENSRNOT00000022032	http://www.genecards.org/cgi-bin/carddisp.pl?gene=Fxyd6	7.31924	7.15265	-0.166586	7.26494	7.23014	7.42024	7.28886	7.39202	6.91298	7.16712	7.15027	7.27934	7.15401	7.25221
10817977	0.035596	0.623205	1.10317	NM_001106458	Bcas2	ENSRNOT00000025592	breast carcinoma amplified sequence 2	http://www.ebi.ac.uk/gxa/gene/ENSRNOT00000025592	http://www.genecards.org/cgi-bin/carddisp.pl?gene=Bcas2	6.40806	6.54971	0.141655	6.45953	6.22688	6.45668	6.37562	6.52156	6.55831	6.49512	6.66052	6.5118	6.61324	6.45927
10817916	0.0356224	0.623205	-1.15366	BC089208	Sike		suppressor of IKK epsilon		http://www.genecards.org/cgi-bin/carddisp.pl?gene=Sike	5.07822	4.872	-0.206221	4.93567	5.23148	5.06102	4.99474	5.1682	4.9956	4.70785	5.01592	4.91747	4.93168	4.66348
10792087	0.0356774	0.623237	-1.09048	NM_001106087	Tex15	ENSRNOT00000034325	testis expressed 15	http://www.ebi.ac.uk/gxa/gene/ENSRNOT00000034325	http://www.genecards.org/cgi-bin/carddisp.pl?gene=Tex15	4.38355	4.25859	-0.124959	4.30255	4.45702	4.29466	4.33786	4.52565	4.30475	4.22182	4.30332	4.14291	4.29208	4.28666
10873639	0.03579	0.623438	1.12905	NM_001107989	Mfap2	ENSRNOT00000010993	microfibrillar-associated protein 2	http://www.ebi.ac.uk/gxa/gene/ENSRNOT00000010993	http://www.genecards.org/cgi-bin/carddisp.pl?gene=Mfap2	4.57542	4.75052	0.175109	4.46242	4.49728	4.67405	4.52462	4.71871	4.56064	4.77475	4.69551	4.90907	4.73018	4.83301
10792775	0.035812	0.623438	1.0867	NM_012857	Lamp1	ENSRNOT00000026580	lysosomal-associated membrane protein 1	http://www.ebi.ac.uk/gxa/gene/ENSRNOT00000026580	http://www.genecards.org/cgi-bin/carddisp.pl?gene=Lamp1	9.31789	9.43785	0.119954	9.33476	9.20715	9.35347	9.31872	9.37537	9.34166	9.46315	9.30692	9.49041	9.51627	9.50868
10887826	0.0359071	0.623438	-1.15911	NM_001044269	Tmem196	ENSRNOT00000056649	transmembrane protein 196	http://www.ebi.ac.uk/gxa/gene/ENSRNOT00000056649	http://www.genecards.org/cgi-bin/carddisp.pl?gene=Tmem196	5.01184	4.79882	-0.213016	4.8797	5.30894	5.01501	4.97583	4.8797	4.67201	4.78496	4.95693	4.88755	4.70028	4.79119
10904769	0.0360736	0.623438	1.15295	NM_001135007	Nrbp2	ENSRNOT00000051294	nuclear receptor binding protein 2	http://www.ebi.ac.uk/gxa/gene/ENSRNOT00000051294	http://www.genecards.org/cgi-bin/carddisp.pl?gene=Nrbp2	9.48383	9.68916	0.20533	9.57385	9.31973	9.54183	9.43241	9.55133	9.43086	9.813	9.57462	9.84066	9.77202	9.7038
10781496	0.0360828	0.623438	1.19332	NM_001012044	Lcp1	ENSRNOT00000014502	lymphocyte cytosolic protein 1	http://www.ebi.ac.uk/gxa/gene/ENSRNOT00000014502	http://www.genecards.org/cgi-bin/carddisp.pl?gene=Lcp1	5.63539	5.89037	0.254981	5.36593	5.92834	5.49766	5.59588	5.78916	6.0104	5.83615	6.05192	5.8236	5.81386	5.80631
10939668	0.0360841	0.623438	1.11719	NM_175763	Igsf1	ENSRNOT00000010325	immunoglobulin superfamily, member 1	http://www.ebi.ac.uk/gxa/gene/ENSRNOT00000010325	http://www.genecards.org/cgi-bin/carddisp.pl?gene=Igsf1	6.05321	6.21309	0.15988	5.8241	6.18172	5.99524	6.10531	6.15968	6.15817	6.24115	6.29916	6.17676	6.24834	6.15496
10830777	0.0361218	0.623438	1.10143	NM_001000269	Olr1683	ENSRNOT00000047478	olfactory receptor 1683	http://www.ebi.ac.uk/gxa/gene/ENSRNOT00000047478	http://www.genecards.org/cgi-bin/carddisp.pl?gene=Olr1683	3.10992	3.24929	0.139372	3.10083	3.10442	3.08999	3.19859	3.05577	3.27163	3.13721	3.14883	3.40206	3.16739	3.36863
10879726	0.036175	0.623438	1.10363	NM_001077671	Zc3h12a	ENSRNOT00000012314	zinc finger CCCH type containing 12A	http://www.ebi.ac.uk/gxa/gene/ENSRNOT00000012314	http://www.genecards.org/cgi-bin/carddisp.pl?gene=Zc3h12a	4.30989	4.45214	0.142253	4.34517	4.14043	4.3992	4.35216	4.3125	4.31762	4.36676	4.46238	4.48406	4.54642	4.53562
10707945	0.0362021	0.623438	1.0914	NM_057156	St8sia2	ENSRNOT00000016427	ST8 alpha-N-acetyl-neuraminide alpha-2,8-sialyltransferase 2	http://www.ebi.ac.uk/gxa/gene/ENSRNOT00000016427	http://www.genecards.org/cgi-bin/carddisp.pl?gene=St8sia2	4.68527	4.81146	0.126186	4.67735	4.70196	4.76378	4.74916	4.53411	4.85147	4.74271	4.95332	4.79139	4.76378	4.76608
10831162	0.0362532	0.623438	1.10551	NM_181822	Ncr3	ENSRNOT00000001139	natural cytotoxicity triggering receptor 3	http://www.ebi.ac.uk/gxa/gene/ENSRNOT00000001139	http://www.genecards.org/cgi-bin/carddisp.pl?gene=Ncr3	4.05187	4.19658	0.144713	4.14935	4.03514	4.13386	3.87177	4.06921	4.27152	4.20857	4.31937	4.13386	4.11229	4.13386
10775407	0.0362749	0.623438	1.10829	NM_001107206	Aff1	ENSRNOT00000066071	AF4/FMR2 family, member 1	http://www.ebi.ac.uk/gxa/gene/ENSRNOT00000066071	http://www.genecards.org/cgi-bin/carddisp.pl?gene=Aff1	6.54896	6.69729	0.148331	6.54268	6.47179	6.66976	6.44565	6.61492	6.49909	6.75087	6.68483	6.71899	6.73475	6.79521
10855110	0.0363774	0.623821	1.12534	NM_001000843	Olr819	ENSRNOT00000007235	olfactory receptor 819	http://www.ebi.ac.uk/gxa/gene/ENSRNOT00000007235	http://www.genecards.org/cgi-bin/carddisp.pl?gene=Olr819	3.60996	3.78031	0.170357	3.81366	3.6061	3.57666	3.46962	3.58375	3.83126	3.83679	3.92597	3.63445	3.70387	3.74955
10792251	0.036425	0.623821	1.08368	NM_031558	Star	ENSRNOT00000020606	steroidogenic acute regulatory protein	http://www.ebi.ac.uk/gxa/gene/ENSRNOT00000020606	http://www.genecards.org/cgi-bin/carddisp.pl?gene=Star	5.34542	5.46135	0.115933	5.32411	5.38454	5.36369	5.33017	5.32458	5.38454	5.34194	5.38454	5.5753	5.53699	5.54479
10905233	0.0364571	0.623821	-1.13134	NM_053331	Txn2	ENSRNOT00000067483	thioredoxin 2	http://www.ebi.ac.uk/gxa/gene/ENSRNOT00000067483	http://www.genecards.org/cgi-bin/carddisp.pl?gene=Txn2	8.12831	7.95028	-0.17803	8.22616	8.26743	7.9749	8.00608	8.16697	7.83873	8.15692	7.90403	7.95695	7.89691	7.94813
10809411	0.0365806	0.624255	-1.11328	NM_001107411	Ogfod1	ENSRNOT00000026118	2-oxoglutarate and iron-dependent oxygenase domain containing 1	http://www.ebi.ac.uk/gxa/gene/ENSRNOT00000026118	http://www.genecards.org/cgi-bin/carddisp.pl?gene=Ogfod1	8.25739	8.10258	-0.154814	8.2828	8.20659	8.19194	8.2618	8.34383	8.22543	8.18	8.18008	7.91352	8.14767	7.96877
10704133	0.0366204	0.624255	1.11515	NM_001029928	Lair1	ENSRNOT00000036413	leukocyte-associated immunoglobulin-like receptor 1	http://www.ebi.ac.uk/gxa/gene/ENSRNOT00000036413	http://www.genecards.org/cgi-bin/carddisp.pl?gene=Lair1	6.80904	6.96627	0.157234	6.84384	7.02993	6.78036	6.61104	6.78003	6.97492	6.92081	6.92816	6.97538	7.04498	6.95338
10848733	0.0366481	0.624255	-1.12526	NM_139324	Ehd4	ENSRNOT00000010701	EH-domain containing 4	http://www.ebi.ac.uk/gxa/gene/ENSRNOT00000010701	http://www.genecards.org/cgi-bin/carddisp.pl?gene=Ehd4	6.8245	6.65424	-0.170263	6.89797	6.97332	6.83883	6.65363	6.75875	6.72974	6.72974	6.72974	6.49499	6.69926	6.54195
10848275	0.03672	0.624255	-1.10106	ENSRNOT00000049582	Ryr3	ENSRNOT00000049582	ryanodine receptor 3	http://www.ebi.ac.uk/gxa/gene/ENSRNOT00000049582	http://www.genecards.org/cgi-bin/carddisp.pl?gene=Ryr3	7.84891	7.71001	-0.138896	7.76555	8.01175	7.79059	7.83312	7.84352	7.72997	7.68207	7.82898	7.75791	7.70626	7.55489
10720829	0.0369063	0.624255	1.09091	NM_053469	Hamp	ENSRNOT00000028545	hepcidin antimicrobial peptide	http://www.ebi.ac.uk/gxa/gene/ENSRNOT00000028545	http://www.genecards.org/cgi-bin/carddisp.pl?gene=Hamp	5.10655	5.23209	0.125537	5.04713	5.16649	5.06404	5.0886	5.16649	5.25755	5.16365	5.07247	5.34062	5.23055	5.32768
10726682	0.0369112	0.624255	1.22908	NM_001136124	Ifitm3	ENSRNOT00000020265	interferon induced transmembrane protein 3	http://www.ebi.ac.uk/gxa/gene/ENSRNOT00000020265	http://www.genecards.org/cgi-bin/carddisp.pl?gene=Ifitm3	6.18631	6.4839	0.297583	6.15377	6.56478	6.02274	6.12192	6.06835	6.23989	6.55894	6.27245	6.65936	6.5086	6.66413
10917290	0.0369871	0.624255	1.11136	NM_130431	Hspb2	ENSRNOT00000013960	heat shock protein beta 2	http://www.ebi.ac.uk/gxa/gene/ENSRNOT00000013960	http://www.genecards.org/cgi-bin/carddisp.pl?gene=Hspb2	4.91363	5.06596	0.152329	5.08946	4.79356	4.9544	4.95171	4.77904	5.07999	4.97589	5.04668	4.99917	5.11286	5.18119
10913129	0.0370288	0.624255	1.18974	ENSRNOT00000050702	Cdh29	ENSRNOT00000050702	cadherin-like 29	http://www.ebi.ac.uk/gxa/gene/ENSRNOT00000050702	http://www.genecards.org/cgi-bin/carddisp.pl?gene=Cdh29	5.28637	5.53701	0.250644	5.12717	5.37298	5.30779	5.3577	5.26621	5.32248	5.55108	5.40026	5.89547	5.63909	5.41371
10831762	0.0370586	0.624255	1.15157	NM_033098	Tapbp	ENSRNOT00000044975	TAP binding protein	http://www.ebi.ac.uk/gxa/gene/ENSRNOT00000044975	http://www.genecards.org/cgi-bin/carddisp.pl?gene=Tapbp	5.57578	5.77938	0.203604	5.61249	5.62129	5.62581	5.51735	5.50194	5.57741	5.74649	5.96179	5.72465	5.64385	6.0221
10817537	0.0370843	0.624255	1.13664	NM_001107698	Hist2h3c2		histone cluster 2, H3c2		http://www.genecards.org/cgi-bin/carddisp.pl?gene=Hist2h3c2	8.66349	8.84827	0.184773	8.73947	8.47536	8.65897	8.70471	8.73897	8.62099	8.91459	8.78718	8.97236	8.82086	8.97362
10894333	0.0371178	0.624255	1.11145	NM_001108076	Myo1f	ENSRNOT00000011513	myosin IF	http://www.ebi.ac.uk/gxa/gene/ENSRNOT00000011513	http://www.genecards.org/cgi-bin/carddisp.pl?gene=Myo1f	5.27802	5.43046	0.152439	5.30396	5.32851	5.33645	5.23383	5.18735	5.5951	5.4831	5.23068	5.41248	5.49614	5.36526
10709166	0.0372186	0.624255	1.15874	ENSRNOT00000026448	Arap1	ENSRNOT00000026448	ArfGAP with RhoGAP domain, ankyrin repeat and PH domain 1	http://www.ebi.ac.uk/gxa/gene/ENSRNOT00000026448	http://www.genecards.org/cgi-bin/carddisp.pl?gene=Arap1	6.11318	6.32574	0.212552	6.2384	5.86999	6.2384	6.13072	6.08841	6.16977	6.37709	6.14726	6.43606	6.34668	6.47756
10872252	0.0372668	0.624255	1.07652	NM_138524	A3galt2	ENSRNOT00000007851	alpha 1,3-galactosyltransferase 2	http://www.ebi.ac.uk/gxa/gene/ENSRNOT00000007851	http://www.genecards.org/cgi-bin/carddisp.pl?gene=A3galt2	4.48974	4.59611	0.106374	4.45826	4.43657	4.49462	4.52962	4.52962	4.57275	4.5048	4.52962	4.68948	4.72275	4.55728
10772476	0.0372909	0.624255	1.11333	NM_001170438	Nfxl1	ENSRNOT00000003131	nuclear transcription factor, X-box binding-like 1	http://www.ebi.ac.uk/gxa/gene/ENSRNOT00000003131	http://www.genecards.org/cgi-bin/carddisp.pl?gene=Nfxl1	5.99206	6.14694	0.154879	5.7644	6.01279	6.07882	6.02546	6.07882	6.12551	6.07882	6.17037	6.06344	6.16448	6.27899
10704858	0.0375441	0.624255	1.09071	ENSRNOT00000067272	Nkpd1	ENSRNOT00000067272	NTPase, KAP family P-loop domain containing 1	http://www.ebi.ac.uk/gxa/gene/ENSRNOT00000067272	http://www.genecards.org/cgi-bin/carddisp.pl?gene=Nkpd1	4.67088	4.79615	0.125271	4.76	4.60948	4.76	4.61809	4.60683	4.76	4.95988	4.76	4.71085	4.82132	4.76485
10712720	0.0375717	0.624255	1.13067	NM_001108513	Unc93b1	ENSRNOT00000024018	unc-93 homolog B1 (C. elegans)	http://www.ebi.ac.uk/gxa/gene/ENSRNOT00000024018	http://www.genecards.org/cgi-bin/carddisp.pl?gene=Unc93b1	5.00659	5.18377	0.177174	5.08873	5.06933	5.03198	4.83646	5.00646	5.05491	5.25841	5.06933	5.30224	5.06933	5.34838
10903325	0.0375978	0.624255	-1.07569	NM_001013948	Ankrd46	ENSRNOT00000036904	ankyrin repeat domain 46	http://www.ebi.ac.uk/gxa/gene/ENSRNOT00000036904	http://www.genecards.org/cgi-bin/carddisp.pl?gene=Ankrd46	8.79099	8.68573	-0.105259	8.77272	8.80054	8.80238	8.80495	8.77434	8.79502	8.76264	8.64082	8.55151	8.74083	8.62354
10720572	0.037683	0.624255	-1.09537	NM_001100802	Aplp1	ENSRNOT00000028297	amyloid beta (A4) precursor-like protein 1	http://www.ebi.ac.uk/gxa/gene/ENSRNOT00000028297	http://www.genecards.org/cgi-bin/carddisp.pl?gene=Aplp1	9.59789	9.46647	-0.131412	9.53633	9.71212	9.56587	9.6349	9.54022	9.58682	9.43749	9.5819	9.38815	9.45659	9.3479
10792662	0.0378202	0.624255	1.15934	ENSRNOT00000016745	RGD1565043	ENSRNOT00000016745	similar to Rho guanine nucleotide exchange factor (GEF) 10	http://www.ebi.ac.uk/gxa/gene/ENSRNOT00000016745		6.19233	6.40564	0.213309	6.27	6.07824	6.2943	6.15026	6.16885	6.07431	6.46986	6.33595	6.50571	6.51485	6.53316
10772788	0.0378618	0.624255	-1.20035	ENSRNOT00000002978	RGD1563065	ENSRNOT00000002978	similar to 3110047P20Rik protein	http://www.ebi.ac.uk/gxa/gene/ENSRNOT00000002978		7.54321	7.27975	-0.263459	7.69887	7.39351	7.42195	7.43066	7.77104	7.24996	7.41637	7.3572	7.13509	7.4996	7.02026
10859935	0.0378706	0.624255	1.07487	NM_001037794	Cct8l1	ENSRNOT00000032746	chaperonin containing TCP1, subunit 8 (theta)-like 1	http://www.ebi.ac.uk/gxa/gene/ENSRNOT00000032746	http://www.genecards.org/cgi-bin/carddisp.pl?gene=Cct8l1	3.54622	3.65039	0.104165	3.68185	3.48077	3.62395	3.49602	3.44852	3.62871	3.62738	3.61974	3.69173	3.66396	3.67081
10723576	0.0379298	0.624255	1.10889	NM_001007691	Prss23	ENSRNOT00000023239	protease, serine, 23	http://www.ebi.ac.uk/gxa/gene/ENSRNOT00000023239	http://www.genecards.org/cgi-bin/carddisp.pl?gene=Prss23	5.22366	5.37279	0.149121	5.24003	5.22934	5.35365	5.07431	5.221	5.2768	5.39033	5.38877	5.32206	5.55996	5.29879
10792483	0.0379498	0.624255	1.08139	NM_001108878	Thsd1	ENSRNOT00000016859	thrombospondin, type I, domain containing 1	http://www.ebi.ac.uk/gxa/gene/ENSRNOT00000016859	http://www.genecards.org/cgi-bin/carddisp.pl?gene=Thsd1	5.33208	5.44497	0.112887	5.33466	5.36691	5.32271	5.27048	5.36565	5.3686	5.32139	5.54009	5.57262	5.43598	5.43115
10824984	0.0380022	0.624255	-1.09066	NM_001007697	Prune	ENSRNOT00000028677	prune homolog (Drosophila)	http://www.ebi.ac.uk/gxa/gene/ENSRNOT00000028677	http://www.genecards.org/cgi-bin/carddisp.pl?gene=Prune	6.72948	6.60428	-0.125205	6.65773	6.79089	6.69041	6.74449	6.7639	6.58981	6.61861	6.42295	6.63203	6.74215	6.62012
10889036	0.038011	0.624255	1.09358	NM_033376	Kcnk3	ENSRNOT00000013107	potassium channel, subfamily K, member 3	http://www.ebi.ac.uk/gxa/gene/ENSRNOT00000013107	http://www.genecards.org/cgi-bin/carddisp.pl?gene=Kcnk3	5.04744	5.1765	0.129058	5.13092	4.89707	5.13092	5.06886	5.00945	5.0481	5.19847	5.14639	5.15581	5.26366	5.24657
10908573	0.0380428	0.624255	-1.11904	BC168995	RGD1308026	ENSRNOT00000016819	similar to 2310047B19Rik protein	http://www.ebi.ac.uk/gxa/gene/ENSRNOT00000016819		6.71322	6.55095	-0.162265	6.69032	6.68871	6.75603	6.6857	6.74533	6.68032	6.60987	6.73286	6.39427	6.48977	6.39863
10903290	0.0381455	0.624255	1.32428	XM_002729803	RGD1565493		similar to DKFZP434I092 protein			4.12165	4.52686	0.40521	4.07901	4.03151	4.29951	3.94333	4.25488	4.40412	4.40976	4.55832	5.19836	4.34497	4.24561
10702367	0.0381682	0.624255	-1.07692	ENSRNOT00000018849	Ncoa7	ENSRNOT00000018849	nuclear receptor coactivator 7	http://www.ebi.ac.uk/gxa/gene/ENSRNOT00000018849	http://www.genecards.org/cgi-bin/carddisp.pl?gene=Ncoa7	8.10002	7.99311	-0.106912	8.06467	8.06401	8.10519	8.05768	8.20858	8.08848	7.98244	8.09401	7.92838	7.91544	7.94991
10890111	0.0382291	0.624255	1.12275	NM_001014077	Clec14a	ENSRNOT00000030706	C-type lectin domain family 14, member a	http://www.ebi.ac.uk/gxa/gene/ENSRNOT00000030706	http://www.genecards.org/cgi-bin/carddisp.pl?gene=Clec14a	4.31626	4.4833	0.167035	4.33554	4.36343	4.38919	4.38919	4.10396	4.38919	4.38919	4.43758	4.65578	4.45655	4.5715
10723020	0.0383217	0.624255	1.12412	NM_001014161	Idh2	ENSRNOT00000019059	isocitrate dehydrogenase 2 (NADP+), mitochondrial	http://www.ebi.ac.uk/gxa/gene/ENSRNOT00000019059	http://www.genecards.org/cgi-bin/carddisp.pl?gene=Idh2	7.86306	8.03185	0.168791	7.81567	7.77778	7.92646	7.86891	7.92646	7.89242	8.09542	7.82398	8.18131	8.05819	8.13975
10817459	0.0383594	0.624255	1.11096	NM_001013200	Anp32e	ENSRNOT00000028744	acidic (leucine-rich) nuclear phosphoprotein 32 family, member E	http://www.ebi.ac.uk/gxa/gene/ENSRNOT00000028744	http://www.genecards.org/cgi-bin/carddisp.pl?gene=Anp32e	6.1097	6.26151	0.151804	6.17892	6.21847	6.02752	6.08224	6.04136	6.23177	6.31017	6.47557	6.17489	6.19772	6.17892
10771826	0.038375	0.624255	-1.22287	NM_001107212	Adamts3	ENSRNOT00000034064	ADAM metallopeptidase with thrombospondin type 1, motif 3	http://www.ebi.ac.uk/gxa/gene/ENSRNOT00000034064	http://www.genecards.org/cgi-bin/carddisp.pl?gene=Adamts3	7.70111	7.41084	-0.290272	7.58055	7.81625	7.69643	7.76306	7.64928	7.5954	7.54226	7.63471	6.9501	7.39198	7.3506
10905316	0.0384063	0.624255	1.11321	NM_001008384	Rac2	ENSRNOT00000009994	ras-related C3 botulinum toxin substrate 2 (rho family, small GTP binding protein Rac2)	http://www.ebi.ac.uk/gxa/gene/ENSRNOT00000009994	http://www.genecards.org/cgi-bin/carddisp.pl?gene=Rac2	5.00541	5.16013	0.154723	4.94809	5.07457	5.08373	4.97004	4.95059	5.20122	4.9972	5.3746	5.17853	5.12549	5.08373
10725841	0.0384342	0.624255	1.08081	NM_001109155	RGD1563217	ENSRNOT00000047477	similar to RIKEN cDNA 4930451I11	http://www.ebi.ac.uk/gxa/gene/ENSRNOT00000047477		4.9172	5.02932	0.112119	4.99958	4.96926	4.82787	4.96926	4.82002	4.96926	5.06421	4.92237	5.08598	5.08459	5.0495
10866866	0.0384703	0.624255	1.09865	NM_031046	Itpr2	ENSRNOT00000040645	inositol 1,4,5-triphosphate receptor, type 2	http://www.ebi.ac.uk/gxa/gene/ENSRNOT00000040645	http://www.genecards.org/cgi-bin/carddisp.pl?gene=Itpr2	6.61001	6.74575	0.135736	6.67711	6.44936	6.6593	6.58719	6.67711	6.5955	6.68099	6.78557	6.82432	6.8018	6.78633
10718075	0.0385002	0.624255	1.09915	NM_001106209	T	ENSRNOT00000016471	T, brachyury homolog (mouse)	http://www.ebi.ac.uk/gxa/gene/ENSRNOT00000016471	http://www.genecards.org/cgi-bin/carddisp.pl?gene=T	3.44603	3.58241	0.136386	3.4428	3.41811	3.48829	3.44477	3.43616	3.49032	3.56782	3.60538	3.80094	3.58249	3.44751
10830824	0.0385151	0.624255	-1.13859	NM_001001117	Olr1722	ENSRNOT00000044713	olfactory receptor 1722	http://www.ebi.ac.uk/gxa/gene/ENSRNOT00000044713	http://www.genecards.org/cgi-bin/carddisp.pl?gene=Olr1722	3.75497	3.56772	-0.187253	3.69475	4.03678	3.70625	3.73516	3.60193	3.58293	3.4989	3.46506	3.53805	3.70467	3.61672
10805976	0.0385434	0.624255	-1.07427	NM_001108438	Dok4	ENSRNOT00000021037	docking protein 4	http://www.ebi.ac.uk/gxa/gene/ENSRNOT00000021037	http://www.genecards.org/cgi-bin/carddisp.pl?gene=Dok4	6.91718	6.81381	-0.103363	6.95643	6.89442	6.96401	6.88947	6.88156	6.72149	6.79302	6.88156	6.92274	6.7078	6.85628
10909691	0.0385953	0.624255	-1.08619	NM_019204	Bace1	ENSRNOT00000022796	beta-site APP cleaving enzyme 1	http://www.ebi.ac.uk/gxa/gene/ENSRNOT00000022796	http://www.genecards.org/cgi-bin/carddisp.pl?gene=Bace1	8.20496	8.08569	-0.119273	8.10599	8.1328	8.29106	8.2205	8.27447	8.1403	8.13731	8.12671	7.96383	8.14236	8.00363
10830895	0.0386159	0.624255	1.0889	NM_001168353	RT1-M5	ENSRNOT00000052311	RT1 class Ib, locus M5	http://www.ebi.ac.uk/gxa/gene/ENSRNOT00000052311	http://www.genecards.org/cgi-bin/carddisp.pl?gene=RT1-M5	4.51522	4.63809	0.122873	4.55056	4.4222	4.55056	4.53666	4.51612	4.55056	4.57886	4.72297	4.72349	4.51292	4.73975
10781214	0.0387797	0.626038	-1.10353	NM_001107272	Pnma2	ENSRNOT00000013001	paraneoplastic antigen MA2	http://www.ebi.ac.uk/gxa/gene/ENSRNOT00000013001	http://www.genecards.org/cgi-bin/carddisp.pl?gene=Pnma2	7.103	6.96087	-0.142131	7.07907	7.14503	7.02527	7.07387	7.19178	6.77149	7.06237	6.9839	6.89609	6.96071	7.09068
10765634	0.0389005	0.626775	1.34253	NM_139103	Cd48	ENSRNOT00000006306	Cd48 molecule	http://www.ebi.ac.uk/gxa/gene/ENSRNOT00000006306	http://www.genecards.org/cgi-bin/carddisp.pl?gene=Cd48	8.01991	8.44486	0.424949	7.54705	8.57697	8.16943	8.11779	7.68829	8.39078	8.39618	8.64807	8.46462	8.26289	8.5066
10803305	0.0389324	0.626775	1.26523	NM_012825	Aqp4	ENSRNOT00000021961	aquaporin 4	http://www.ebi.ac.uk/gxa/gene/ENSRNOT00000021961	http://www.genecards.org/cgi-bin/carddisp.pl?gene=Aqp4	9.11804	9.45744	0.339402	8.82696	9.5383	9.07861	9.19668	8.94964	9.70687	9.18791	9.5899	9.38986	9.5563	9.3138
10937189	0.039433	0.633961	1.10059	ENSRNOT00000060247	Dgkk	ENSRNOT00000060247	diacylglycerol kinase kappa	http://www.ebi.ac.uk/gxa/gene/ENSRNOT00000060247	http://www.genecards.org/cgi-bin/carddisp.pl?gene=Dgkk	3.57799	3.71628	0.138282	3.71204	3.53153	3.62234	3.51649	3.50757	3.64198	3.68908	3.89339	3.63875	3.66011	3.77435
10739414	0.0396346	0.636328	1.0767	NM_001007726	Dnai2	ENSRNOT00000038852	dynein, axonemal, intermediate chain 2	http://www.ebi.ac.uk/gxa/gene/ENSRNOT00000038852	http://www.genecards.org/cgi-bin/carddisp.pl?gene=Dnai2	3.92981	4.03642	0.106613	3.92907	3.96416	3.88612	3.98149	3.88819	3.95586	4.00374	4.18052	4.09395	3.94103	4.04342
10769812	0.039703	0.636553	-1.10288	NM_001126093	Pcp4l1	ENSRNOT00000067924	Purkinje cell protein 4-like 1	http://www.ebi.ac.uk/gxa/gene/ENSRNOT00000067924	http://www.genecards.org/cgi-bin/carddisp.pl?gene=Pcp4l1	5.47477	5.3335	-0.141271	5.29518	5.53508	5.58137	5.46877	5.49345	5.28753	5.42333	5.18852	5.3837	5.32597	5.39196
10806122	0.0398814	0.638539	1.12579	NM_012580	Hmox1	ENSRNOT00000019192	heme oxygenase (decycling) 1	http://www.ebi.ac.uk/gxa/gene/ENSRNOT00000019192	http://www.genecards.org/cgi-bin/carddisp.pl?gene=Hmox1	4.34042	4.51135	0.170934	4.34885	4.33683	4.44642	4.33367	4.23633	4.27596	4.626	4.444	4.68172	4.51783	4.52261
10769870	0.040192	0.640171	-1.19152	NM_182668	Nit1	ENSRNOT00000005194	nitrilase 1	http://www.ebi.ac.uk/gxa/gene/ENSRNOT00000005194	http://www.genecards.org/cgi-bin/carddisp.pl?gene=Nit1	8.42935	8.17655	-0.252799	8.29986	8.65962	8.35223	8.45369	8.38136	8.30109	8.2182	8.48509	8.04036	7.95061	8.06397
10780237	0.0401929	0.640171	-1.32209	BC158656	RGD1308430	ENSRNOT00000049927	similar to 1700123O20Rik protein	http://www.ebi.ac.uk/gxa/gene/ENSRNOT00000049927		7.40941	7.00659	-0.40282	7.24378	7.92001	7.36584	7.30824	7.20918	7.37586	7.05612	7.25713	6.76568	6.82615	6.75859
10748891	0.0402348	0.640171	1.23413	NM_012575	Grin2c	ENSRNOT00000004477	glutamate receptor, ionotropic, N-methyl D-aspartate 2C	http://www.ebi.ac.uk/gxa/gene/ENSRNOT00000004477	http://www.genecards.org/cgi-bin/carddisp.pl?gene=Grin2c	7.35319	7.65669	0.303497	7.4924	7.20154	7.28248	7.29365	7.49588	7.29371	7.93525	7.56384	7.96477	7.56415	7.61842
10817614	0.0402738	0.640171	1.11273	ENSRNOT00000034600	Ankrd35	ENSRNOT00000034600	ankyrin repeat domain 35	http://www.ebi.ac.uk/gxa/gene/ENSRNOT00000034600	http://www.genecards.org/cgi-bin/carddisp.pl?gene=Ankrd35	4.52444	4.67854	0.154101	4.6089	4.38236	4.60259	4.54578	4.48259	4.59078	4.78766	4.67864	4.80672	4.50674	4.70072
10844968	0.0403512	0.640171	1.22832	NM_001107843	Lrp1b	ENSRNOT00000042975	low density lipoprotein-related protein 1B (deleted in tumors)	http://www.ebi.ac.uk/gxa/gene/ENSRNOT00000042975	http://www.genecards.org/cgi-bin/carddisp.pl?gene=Lrp1b	6.97505	7.27173	0.296683	6.86854	6.98015	6.99634	6.91621	7.11398	7.66778	7.50104	7.01991	7.05299	7.26496	7.1237
10915492	0.0403645	0.640171	-1.21944	NM_001108002	Fdx1l	ENSRNOT00000028127	ferredoxin 1-like	http://www.ebi.ac.uk/gxa/gene/ENSRNOT00000028127	http://www.genecards.org/cgi-bin/carddisp.pl?gene=Fdx1l	8.94571	8.65949	-0.286216	8.83507	9.09164	8.86639	9.05294	8.88248	8.86968	8.51289	9.00768	8.37286	8.69425	8.49959
10896632	0.0404077	0.640171	1.12776	ENSRNOT00000007326	Zhx2	ENSRNOT00000007326	zinc fingers and homeoboxes 2	http://www.ebi.ac.uk/gxa/gene/ENSRNOT00000007326	http://www.genecards.org/cgi-bin/carddisp.pl?gene=Zhx2	7.51998	7.69345	0.173466	7.55965	7.31701	7.55131	7.56112	7.61084	7.56857	7.54662	7.64678	7.83797	7.78405	7.77671
10867142	0.0404462	0.640171	1.09296	ENSRNOT00000064946	Eya1	ENSRNOT00000064946	eyes absent homolog 1 (Drosophila)	http://www.ebi.ac.uk/gxa/gene/ENSRNOT00000064946	http://www.genecards.org/cgi-bin/carddisp.pl?gene=Eya1	8.09982	8.22807	0.128246	7.96826	8.19379	8.11846	8.08583	8.13277	8.32847	8.15975	8.28393	8.17674	8.31376	8.10575
10794669	0.0405149	0.640171	-1.09156	ENSRNOT00000021669	Slc35b3	ENSRNOT00000021669	solute carrier family 35, member B3	http://www.ebi.ac.uk/gxa/gene/ENSRNOT00000021669	http://www.genecards.org/cgi-bin/carddisp.pl?gene=Slc35b3	5.73381	5.60742	-0.126391	5.69967	5.78071	5.82493	5.69856	5.66517	5.69585	5.56593	5.7692	5.53098	5.52283	5.55971
10936067	0.0405303	0.640171	-1.17616	NM_001106346	Ubl4	ENSRNOT00000056313	ubiquitin-like 4	http://www.ebi.ac.uk/gxa/gene/ENSRNOT00000056313	http://www.genecards.org/cgi-bin/carddisp.pl?gene=Ubl4	6.22291	5.98882	-0.23409	6.09338	6.47448	6.06513	6.38819	6.09338	6.09338	5.92769	6.14195	5.78483	6.04989	5.93519
10802558	0.0407575	0.642441	1.07376	NM_001007627	Stard6	ENSRNOT00000002969	StAR-related lipid transfer (START) domain containing 6	http://www.ebi.ac.uk/gxa/gene/ENSRNOT00000002969	http://www.genecards.org/cgi-bin/carddisp.pl?gene=Stard6	5.52134	5.62402	0.102673	5.55609	5.53626	5.49826	5.51049	5.50563	5.5723	5.74008	5.74107	5.60034	5.53422	5.55609
10889635	0.0408688	0.642441	-1.08797	ENSRNOT00000005521	LOC687001	ENSRNOT00000005521	similar to histone deacetylase 9 isoform 5	http://www.ebi.ac.uk/gxa/gene/ENSRNOT00000005521		5.54264	5.421	-0.121637	5.48607	5.52392	5.65174	5.54266	5.50881	5.54671	5.48708	5.48708	5.3528	5.321	5.33133
10832478	0.0409257	0.642441	1.09142	NM_001108930	Vpreb3	ENSRNOT00000032290	pre-B lymphocyte 3	http://www.ebi.ac.uk/gxa/gene/ENSRNOT00000032290	http://www.genecards.org/cgi-bin/carddisp.pl?gene=Vpreb3	3.87949	4.00569	0.126201	3.90705	3.90705	3.76925	3.90705	3.90705	3.89775	4.09416	3.90705	4.10271	4.10203	3.93045
10736273	0.040936	0.642441	1.1234	NM_019156	Vtn	ENSRNOT00000039954	vitronectin	http://www.ebi.ac.uk/gxa/gene/ENSRNOT00000039954	http://www.genecards.org/cgi-bin/carddisp.pl?gene=Vtn	5.75512	5.92299	0.167872	5.86331	5.95712	5.73313	5.67816	5.54386	5.98311	6.00786	5.91724	5.8998	5.86331	5.86661
10871806	0.0409565	0.642441	1.10685	NM_001107979	Fhl3	ENSRNOT00000010007	four and a half LIM domains 3	http://www.ebi.ac.uk/gxa/gene/ENSRNOT00000010007	http://www.genecards.org/cgi-bin/carddisp.pl?gene=Fhl3	4.79778	4.94423	0.146454	4.68627	4.77574	4.85557	4.82227	4.84904	4.82275	5.07479	4.80395	5.011	4.88948	5.06343
10832175	0.0410033	0.642441	1.12101	NM_012522	Cbs	ENSRNOT00000048219	cystathionine beta synthase	http://www.ebi.ac.uk/gxa/gene/ENSRNOT00000048219	http://www.genecards.org/cgi-bin/carddisp.pl?gene=Cbs	7.23667	7.40146	0.164796	7.24888	7.12345	7.28353	7.25861	7.26887	7.21969	7.44309	7.26451	7.58808	7.38259	7.51082
10801980	0.04115	0.643877	1.11178	BC093614	MGC105567	ENSRNOT00000040116	similar to cDNA sequence BC023105	http://www.ebi.ac.uk/gxa/gene/ENSRNOT00000040116	http://www.genecards.org/cgi-bin/carddisp.pl?gene=MGC105567	4.99742	5.15029	0.152877	4.91581	5.21633	4.91252	5.05931	4.88311	5.07314	5.13678	5.26972	5.12577	5.12096	5.17539
10772784	0.0413167	0.645621	-1.27021	ENSRNOT00000002978	RGD1563065	ENSRNOT00000002978	similar to 3110047P20Rik protein	http://www.ebi.ac.uk/gxa/gene/ENSRNOT00000002978		7.89102	7.54595	-0.345071	7.69168	8.02765	7.8571	7.87972	7.99896	7.76648	7.59906	7.84554	7.30392	7.68904	7.07166
10768979	0.0416154	0.647029	1.10361	NM_031118	Soat1	ENSRNOT00000005677	sterol O-acyltransferase 1	http://www.ebi.ac.uk/gxa/gene/ENSRNOT00000005677	http://www.genecards.org/cgi-bin/carddisp.pl?gene=Soat1	6.60935	6.75158	0.142227	6.38482	6.67896	6.61732	6.68993	6.67571	6.8137	6.75143	6.71992	6.75308	6.82645	6.64487
10906270	0.0416551	0.647029	1.07513	NM_001079939	Lmf2	ENSRNOT00000049538	lipase maturation factor 2	http://www.ebi.ac.uk/gxa/gene/ENSRNOT00000049538	http://www.genecards.org/cgi-bin/carddisp.pl?gene=Lmf2	6.44573	6.55024	0.104505	6.46608	6.51408	6.42909	6.36827	6.45113	6.43204	6.52934	6.65238	6.6463	6.50709	6.53428
10901239	0.0417034	0.647029	-1.09067	NM_001012222	Fbxo7	ENSRNOT00000006366	F-box protein 7	http://www.ebi.ac.uk/gxa/gene/ENSRNOT00000006366	http://www.genecards.org/cgi-bin/carddisp.pl?gene=Fbxo7	7.61147	7.48626	-0.125211	7.54833	7.70925	7.5365	7.52221	7.74106	7.36876	7.54833	7.55237	7.44434	7.49369	7.51006
10912631	0.0418741	0.647029	-1.10976	NM_001108775	Rab6b	ENSRNOT00000012219	RAB6B, member RAS oncogene family	http://www.ebi.ac.uk/gxa/gene/ENSRNOT00000012219	http://www.genecards.org/cgi-bin/carddisp.pl?gene=Rab6b	10.3244	10.1741	-0.150248	10.2336	10.4442	10.2459	10.3727	10.3256	10.2789	10.0177	10.31	10.0901	10.2313	10.1168
10918761	0.0420114	0.647029	-1.12801	NM_013074	Hcrtr2	ENSRNOT00000015824	hypocretin (orexin) receptor 2	http://www.ebi.ac.uk/gxa/gene/ENSRNOT00000015824	http://www.genecards.org/cgi-bin/carddisp.pl?gene=Hcrtr2	5.20432	5.03054	-0.173776	5.22993	5.19358	5.13652	5.1131	5.34847	5.11021	5.05064	5.23887	4.82959	5.00333	4.95063
10790921	0.0420187	0.647029	1.11527	ENSRNOT00000026457	Pde4c	ENSRNOT00000026457	phosphodiesterase 4C, cAMP-specific (phosphodiesterase E1 dunce homolog, Drosophila)	http://www.ebi.ac.uk/gxa/gene/ENSRNOT00000026457	http://www.genecards.org/cgi-bin/carddisp.pl?gene=Pde4c	5.237	5.3944	0.157398	5.30854	5.13703	5.22596	5.17049	5.34298	5.20068	5.31518	5.54509	5.49808	5.39717	5.4102
10897428	0.0420462	0.647029	1.11056	NM_133555	Csf2rb	ENSRNOT00000000203	colony stimulating factor 2 receptor, beta, low-affinity (granulocyte-macrophage)	http://www.ebi.ac.uk/gxa/gene/ENSRNOT00000000203	http://www.genecards.org/cgi-bin/carddisp.pl?gene=Csf2rb	4.80265	4.95394	0.151292	4.73613	4.71863	4.86772	4.79356	4.89721	4.8085	4.95484	4.95429	5.05169	4.82941	5.12492
10720135	0.0420794	0.647029	-1.10528	NM_057122	Psmc4	ENSRNOT00000025819	proteasome (prosome, macropain) 26S subunit, ATPase, 4	http://www.ebi.ac.uk/gxa/gene/ENSRNOT00000025819	http://www.genecards.org/cgi-bin/carddisp.pl?gene=Psmc4	7.72675	7.58233	-0.144418	7.61417	7.95868	7.66619	7.68044	7.71427	7.61604	7.58569	7.68495	7.51542	7.53905	7.55283
10724272	0.0420828	0.647029	1.08307	NM_001000145	Olr104	ENSRNOT00000021254	olfactory receptor 104	http://www.ebi.ac.uk/gxa/gene/ENSRNOT00000021254	http://www.genecards.org/cgi-bin/carddisp.pl?gene=Olr104	3.63035	3.74547	0.115125	3.69539	3.5596	3.67757	3.64045	3.57871	3.67634	3.92387	3.70603	3.67634	3.72426	3.76597
10934610	0.0421058	0.647029	-1.14332	NM_053291	Pgk1	ENSRNOT00000003390	phosphoglycerate kinase 1	http://www.ebi.ac.uk/gxa/gene/ENSRNOT00000003390	http://www.genecards.org/cgi-bin/carddisp.pl?gene=Pgk1	8.67177	8.47854	-0.193233	8.45401	8.86107	8.70415	8.63266	8.70698	8.53614	8.408	8.62552	8.29275	8.43116	8.57768
10831129	0.0421538	0.647029	1.14222	NM_001008840	RT1-CE2	ENSRNOT00000048076	RT1 class I, locus CE2	http://www.ebi.ac.uk/gxa/gene/ENSRNOT00000048076	http://www.genecards.org/cgi-bin/carddisp.pl?gene=RT1-CE2	4.06397	4.25582	0.191844	4.18335	3.81999	4.12801	4.02786	4.16064	4.10693	4.10248	4.36086	4.32242	4.36057	4.28163
10722179	0.0421998	0.647029	1.097	ENSRNOT00000045719	LOC688000	ENSRNOT00000045719	similar to ubiquitin-conjugating enzyme E2-like	http://www.ebi.ac.uk/gxa/gene/ENSRNOT00000045719		4.94321	5.07677	0.133558	4.81812	5.03271	4.89289	5.04086	4.93145	5.03271	5.13291	5.08366	5.2233	5.0261	4.96193
10900263	0.0422196	0.647029	-1.08192	NM_021859	Matk	ENSRNOT00000027730	megakaryocyte-associated tyrosine kinase	http://www.ebi.ac.uk/gxa/gene/ENSRNOT00000027730	http://www.genecards.org/cgi-bin/carddisp.pl?gene=Matk	7.92507	7.81149	-0.113588	7.92199	8.01934	7.90975	7.86397	7.91032	7.66364	7.88263	7.8758	7.83536	7.88263	7.72886
10736397	0.0422339	0.647029	1.07598	NM_001107023	Rab11fip4	ENSRNOT00000018986	RAB11 family interacting protein 4 (class II)	http://www.ebi.ac.uk/gxa/gene/ENSRNOT00000018986	http://www.genecards.org/cgi-bin/carddisp.pl?gene=Rab11fip4	8.35972	8.46537	0.105649	8.35341	8.28776	8.40405	8.33847	8.41489	8.40419	8.46215	8.35884	8.61411	8.45619	8.49671
10858776	0.042236	0.647029	1.0873	ENSRNOT00000029053	Lpar5	ENSRNOT00000029053	lysophosphatidic acid receptor 5	http://www.ebi.ac.uk/gxa/gene/ENSRNOT00000029053	http://www.genecards.org/cgi-bin/carddisp.pl?gene=Lpar5	5.28068	5.40142	0.120745	5.40055	5.11897	5.35536	5.33879	5.18972	5.35827	5.44193	5.39101	5.41937	5.36526	5.4327
10905705	0.042406	0.647731	1.07899	NM_001012120	Naga	ENSRNOT00000068020	N-acetyl galactosaminidase, alpha	http://www.ebi.ac.uk/gxa/gene/ENSRNOT00000068020	http://www.genecards.org/cgi-bin/carddisp.pl?gene=Naga	6.48193	6.59161	0.109684	6.40143	6.57139	6.41843	6.50927	6.50913	6.52462	6.49567	6.69865	6.67226	6.60082	6.55768
10915345	0.0424165	0.647731	-1.14547	NM_001015017	Olfm2	ENSRNOT00000027829	olfactomedin 2	http://www.ebi.ac.uk/gxa/gene/ENSRNOT00000027829	http://www.genecards.org/cgi-bin/carddisp.pl?gene=Olfm2	5.64179	5.44585	-0.195943	5.7306	5.71091	5.51053	5.58764	5.66927	5.556	5.21848	5.6286	5.44228	5.28055	5.54918
10919637	0.0424478	0.647731	1.18772	NM_001013110	Tf	ENSRNOT00000045628	transferrin	http://www.ebi.ac.uk/gxa/gene/ENSRNOT00000045628	http://www.genecards.org/cgi-bin/carddisp.pl?gene=Tf	8.84358	9.09178	0.248198	8.90674	8.93902	8.61811	8.89771	8.85634	9.13927	9.31514	8.87631	9.02855	9.32081	8.8706
10937241	0.0425435	0.648345	1.08857	NM_022501	Crip2	ENSRNOT00000006804	cysteine-rich protein 2	http://www.ebi.ac.uk/gxa/gene/ENSRNOT00000006804	http://www.genecards.org/cgi-bin/carddisp.pl?gene=Crip2	6.50393	6.62636	0.122432	6.46974	6.56942	6.57462	6.43404	6.47182	6.48531	6.57974	6.74077	6.65427	6.56942	6.72865
10864459	0.0427514	0.650666	1.0921	ENSRNOT00000039201	Pdzrn3	ENSRNOT00000039201	PDZ domain containing RING finger 3	http://www.ebi.ac.uk/gxa/gene/ENSRNOT00000039201	http://www.genecards.org/cgi-bin/carddisp.pl?gene=Pdzrn3	5.53319	5.6603	0.127105	5.43672	5.64899	5.57615	5.50986	5.49424	5.75663	5.58727	5.8009	5.63192	5.60541	5.57964
10712501	0.0429437	0.652744	-1.0893	NM_022529	Mrpl23	ENSRNOT00000027585	mitochondrial ribosomal protein L23	http://www.ebi.ac.uk/gxa/gene/ENSRNOT00000027585	http://www.genecards.org/cgi-bin/carddisp.pl?gene=Mrpl23	7.40787	7.28447	-0.1234	7.37499	7.40437	7.50276	7.40531	7.35189	7.16147	7.35858	7.32435	7.22575	7.20386	7.43277
10823508	0.0431492	0.655017	1.10712	NM_053662	Ccnl1	ENSRNOT00000016016	cyclin L1	http://www.ebi.ac.uk/gxa/gene/ENSRNOT00000016016	http://www.genecards.org/cgi-bin/carddisp.pl?gene=Ccnl1	7.22309	7.3699	0.146812	7.19381	7.1948	7.28397	7.19589	7.24697	7.60105	7.22143	7.32116	7.36174	7.43015	7.28386
10824242	0.0434028	0.658007	-1.22918	NM_022285	Hapln2	ENSRNOT00000025624	hyaluronan and proteoglycan link protein 2	http://www.ebi.ac.uk/gxa/gene/ENSRNOT00000025624	http://www.genecards.org/cgi-bin/carddisp.pl?gene=Hapln2	7.17313	6.87543	-0.297701	7.19239	7.33292	7.02053	7.26489	7.05494	7.07399	6.83482	7.06922	6.52327	7.12074	6.63055
10708281	0.0434586	0.658007	1.0877	NM_198767	Pde8a	ENSRNOT00000025797	phosphodiesterase 8A	http://www.ebi.ac.uk/gxa/gene/ENSRNOT00000025797	http://www.genecards.org/cgi-bin/carddisp.pl?gene=Pde8a	5.87658	5.99786	0.121276	5.9325	5.93466	5.75462	5.90753	5.85361	6.11905	6.07328	5.97799	5.91928	6.0225	5.87506
10920803	0.0435215	0.658108	1.10876	NM_017035	Plcd1	ENSRNOT00000045493	phospholipase C, delta 1	http://www.ebi.ac.uk/gxa/gene/ENSRNOT00000045493	http://www.genecards.org/cgi-bin/carddisp.pl?gene=Plcd1	7.26832	7.41726	0.148942	7.20293	7.4394	7.34829	7.22413	7.12686	7.44624	7.52019	7.47904	7.34047	7.29184	7.4258
10858581	0.0435966	0.658255	1.07773	NM_001005896	Clec4b2	ENSRNOT00000038297	C-type lectin domain family 4, member b2	http://www.ebi.ac.uk/gxa/gene/ENSRNOT00000038297	http://www.genecards.org/cgi-bin/carddisp.pl?gene=Clec4b2	3.181	3.28899	0.107996	3.05577	3.23668	3.18632	3.26237	3.16384	3.23668	3.28778	3.42988	3.28481	3.23668	3.25813
10798436	0.0436489	0.658255	1.07517	NM_021839	Hist1h2aa	ENSRNOT00000050526	histone cluster 1, H2aa	http://www.ebi.ac.uk/gxa/gene/ENSRNOT00000050526	http://www.genecards.org/cgi-bin/carddisp.pl?gene=Hist1h2aa	4.36581	4.47037	0.104559	4.41176	4.31347	4.34646	4.41176	4.3456	4.31118	4.4889	4.47164	4.45589	4.50664	4.58799
10830102	0.0436999	0.658255	-1.07485	AY779029	Kpna5		karyopherin alpha 5 (importin alpha 6)		http://www.genecards.org/cgi-bin/carddisp.pl?gene=Kpna5	3.49445	3.39032	-0.104135	3.50036	3.53659	3.42394	3.53956	3.47182	3.49412	3.39187	3.41094	3.36883	3.44289	3.23325
10769815	0.0439448	0.660847	-1.07714	NM_001083338	Tomm40b	ENSRNOT00000004641	translocase of outer mitochondrial membrane 40 homolog B (yeast)	http://www.ebi.ac.uk/gxa/gene/ENSRNOT00000004641	http://www.genecards.org/cgi-bin/carddisp.pl?gene=Tomm40b	6.51812	6.41092	-0.107204	6.45276	6.57327	6.62033	6.45338	6.49087	6.45338	6.45338	6.51129	6.32258	6.32644	6.39845
10910490	0.043985	0.660847	1.09735	NM_001004443	Hexa	ENSRNOT00000013747	hexosaminidase A	http://www.ebi.ac.uk/gxa/gene/ENSRNOT00000013747	http://www.genecards.org/cgi-bin/carddisp.pl?gene=Hexa	7.48383	7.61785	0.134026	7.55485	7.35184	7.54358	7.43958	7.52929	7.55147	7.59617	7.52571	7.78137	7.55485	7.69756
10887100	0.0442784	0.662356	-1.2007	NR_032114	Mir377		microRNA mir-377		http://www.genecards.org/cgi-bin/carddisp.pl?gene=Mir377	4.73311	4.46924	-0.26387	4.49983	4.79432	4.69871	4.85024	4.82247	4.57294	4.45638	4.83137	4.19834	4.37787	4.37856
10712299	0.0443042	0.662356	1.14428	NM_031811	Taldo1	ENSRNOT00000024863	transaldolase 1	http://www.ebi.ac.uk/gxa/gene/ENSRNOT00000024863	http://www.genecards.org/cgi-bin/carddisp.pl?gene=Taldo1	7.33261	7.52705	0.194438	7.39216	7.10465	7.40373	7.35811	7.40439	7.32203	7.56279	7.39011	7.70672	7.56463	7.616
10818851	0.0443216	0.662356	1.10302	ENSRNOT00000019647	LOC691807	ENSRNOT00000019647	hypothetical protein LOC691807	http://www.ebi.ac.uk/gxa/gene/ENSRNOT00000019647		6.18116	6.32261	0.141453	6.24422	6.24422	6.19408	6.01916	6.2041	6.44544	6.27094	6.22892	6.27993	6.46621	6.24422
10924304	0.0444102	0.662356	1.15664	NM_001128079	Ctdsp1	ENSRNOT00000020646	CTD (carboxy-terminal domain, RNA polymerase II, polypeptide A) small phosphatase 1	http://www.ebi.ac.uk/gxa/gene/ENSRNOT00000020646	http://www.genecards.org/cgi-bin/carddisp.pl?gene=Ctdsp1	5.52968	5.73962	0.209941	5.70128	5.3111	5.58314	5.59667	5.45622	5.64282	5.81911	5.64409	5.96261	5.8027	5.5664
10728644	0.0444864	0.662356	1.10261	NM_053430	Fen1	ENSRNOT00000027842	flap structure-specific endonuclease 1	http://www.ebi.ac.uk/gxa/gene/ENSRNOT00000027842	http://www.genecards.org/cgi-bin/carddisp.pl?gene=Fen1	4.11938	4.2603	0.140924	4.18426	4.05333	4.11812	4.06996	4.17121	4.10261	4.26953	4.4498	4.33846	4.23021	4.17121
10781426	0.0446073	0.662356	1.11002	NM_199084	Rcbtb2	ENSRNOT00000020836	regulator of chromosome condensation (RCC1) and BTB (POZ) domain containing protein 2	http://www.ebi.ac.uk/gxa/gene/ENSRNOT00000020836	http://www.genecards.org/cgi-bin/carddisp.pl?gene=Rcbtb2	5.71071	5.86129	0.150584	5.73449	5.87238	5.61033	5.55222	5.78412	5.84134	5.98123	5.85264	5.77008	5.78412	5.93834
10885680	0.0446523	0.662356	1.1256	NM_001002835	Smoc1	ENSRNOT00000007947	SPARC related modular calcium binding 1	http://www.ebi.ac.uk/gxa/gene/ENSRNOT00000007947	http://www.genecards.org/cgi-bin/carddisp.pl?gene=Smoc1	5.6471	5.8178	0.170695	5.54059	5.71063	5.71063	5.70531	5.56834	5.7931	5.83844	5.57205	5.8218	5.86676	6.01463
10844733	0.0447475	0.662356	-1.09831	NM_001107837	Lhx6	ENSRNOT00000068695	LIM homeobox 6	http://www.ebi.ac.uk/gxa/gene/ENSRNOT00000068695	http://www.genecards.org/cgi-bin/carddisp.pl?gene=Lhx6	5.72115	5.58586	-0.135292	5.76941	5.6349	5.73172	5.77982	5.68989	5.41328	5.65823	5.63678	5.71137	5.46969	5.62581
10860765	0.0447575	0.662356	1.1589	NM_001191861	Cdk6	ENSRNOT00000012597	cyclin-dependent kinase 6	http://www.ebi.ac.uk/gxa/gene/ENSRNOT00000012597	http://www.genecards.org/cgi-bin/carddisp.pl?gene=Cdk6	5.12137	5.33413	0.212752	4.97997	5.05566	5.23862	5.094	5.23862	5.1111	5.38513	5.22944	5.61968	5.26956	5.38985
10857538	0.0447773	0.662356	1.2516	NM_001024261	Trnt1	ENSRNOT00000008526	tRNA nucleotidyl transferase, CCA-adding, 1	http://www.ebi.ac.uk/gxa/gene/ENSRNOT00000008526	http://www.genecards.org/cgi-bin/carddisp.pl?gene=Trnt1	4.01678	4.34055	0.323768	3.80003	3.96565	4.1551	3.91845	4.24466	4.57871	4.42723	4.56252	4.42577	3.91662	4.13244
10857073	0.0448155	0.662356	1.11729	NM_001163921	Ccdc48		coiled-coil domain containing 48		http://www.genecards.org/cgi-bin/carddisp.pl?gene=Ccdc48	5.93515	6.09515	0.160002	5.87413	5.89291	5.92019	5.93347	6.05504	6.05424	5.96653	6.02397	6.02397	6.15427	6.34791
10894821	0.0448233	0.662356	-1.22649	ENSRNOT00000064242	Anks1b	ENSRNOT00000064242	ankyrin repeat and sterile alpha motif domain containing 1B	http://www.ebi.ac.uk/gxa/gene/ENSRNOT00000064242	http://www.genecards.org/cgi-bin/carddisp.pl?gene=Anks1b	7.41484	7.1203	-0.294532	7.23108	7.49058	7.33438	7.3563	7.66184	7.22653	7.12291	7.39962	7.10348	7.18325	6.68603
10885589	0.044952	0.662356	1.13881	ENSRNOT00000016459	Rad51l1	ENSRNOT00000016459	RAD51-like 1 (S. cerevisiae)	http://www.ebi.ac.uk/gxa/gene/ENSRNOT00000016459	http://www.genecards.org/cgi-bin/carddisp.pl?gene=Rad51l1	5.8536	6.04113	0.187526	5.74332	5.75615	5.8618	5.99404	5.91271	5.75887	6.1363	6.00283	6.14855	6.04655	6.15367
10895773	0.0449636	0.662356	1.10225	BC168689	Lrig3	ENSRNOT00000032786	leucine-rich repeats and immunoglobulin-like domains 3	http://www.ebi.ac.uk/gxa/gene/ENSRNOT00000032786	http://www.genecards.org/cgi-bin/carddisp.pl?gene=Lrig3	5.11174	5.25219	0.140448	5.08158	5.18352	5.15167	4.98165	5.16029	5.27235	5.25465	5.46117	5.15696	5.18078	5.18721
10780919	0.0450351	0.662356	1.12244	NM_001013433	Arl11	ENSRNOT00000019646	ADP-ribosylation factor-like 11	http://www.ebi.ac.uk/gxa/gene/ENSRNOT00000019646	http://www.genecards.org/cgi-bin/carddisp.pl?gene=Arl11	5.05094	5.21757	0.166634	5.02231	5.12696	4.99963	4.98896	5.11684	5.26686	5.10484	4.97834	5.26714	5.37317	5.3151
10740404	0.045061	0.662356	1.08862	NM_001105761	Tnfrsf17	ENSRNOT00000035886	tumor necrosis factor receptor superfamily, member 17	http://www.ebi.ac.uk/gxa/gene/ENSRNOT00000035886	http://www.genecards.org/cgi-bin/carddisp.pl?gene=Tnfrsf17	4.00804	4.13055	0.122507	3.92362	3.9476	3.89875	4.18552	4.08471	4.07688	4.1545	4.15818	4.09454	4.17928	4.11988
10873008	0.0450707	0.662356	1.08823	NM_012852	Htr1d	ENSRNOT00000016046	5-hydroxytryptamine (serotonin) receptor 1D	http://www.ebi.ac.uk/gxa/gene/ENSRNOT00000016046	http://www.genecards.org/cgi-bin/carddisp.pl?gene=Htr1d	4.72865	4.85064	0.121985	4.66625	4.63245	4.78768	4.79705	4.75985	4.74836	4.8138	4.84543	4.84543	4.82007	5.03075
10772457	0.0451173	0.662356	1.09287	NM_001170438	Nfxl1	ENSRNOT00000003131	nuclear transcription factor, X-box binding-like 1	http://www.ebi.ac.uk/gxa/gene/ENSRNOT00000003131	http://www.genecards.org/cgi-bin/carddisp.pl?gene=Nfxl1	6.57869	6.7068	0.128117	6.52921	6.67965	6.59165	6.54969	6.54323	6.69565	6.64797	6.88335	6.55529	6.75057	6.708
10842513	0.0451606	0.662356	-1.1036	BC166836	RGD1311378	ENSRNOT00000005901	similar to RIKEN cDNA 2010011I20	http://www.ebi.ac.uk/gxa/gene/ENSRNOT00000005901		6.05346	5.91124	-0.142219	6.03873	6.13445	6.10247	5.92285	6.06879	5.83362	5.80024	6.1042	5.94433	5.82911	5.95593
10723457	0.0454043	0.665096	1.07871	NM_001007630	Zfand6	ENSRNOT00000018098	zinc finger, AN1-type domain 6	http://www.ebi.ac.uk/gxa/gene/ENSRNOT00000018098	http://www.genecards.org/cgi-bin/carddisp.pl?gene=Zfand6	6.86215	6.97145	0.109302	6.81709	6.74428	6.97183	6.85578	6.92176	6.89972	6.93723	7.02967	6.94218	6.94156	7.07834
10907825	0.0454868	0.665472	1.16108	NM_053736	Casp4	ENSRNOT00000061973	caspase 4, apoptosis-related cysteine peptidase	http://www.ebi.ac.uk/gxa/gene/ENSRNOT00000061973	http://www.genecards.org/cgi-bin/carddisp.pl?gene=Casp4	3.77204	3.98751	0.215463	3.50828	3.97077	3.71542	3.81498	3.85077	4.08955	3.99372	4.18675	3.8525	3.9651	3.83742
10857430	0.0455591	0.665697	-1.1153	NM_023972	Arl6ip5	ENSRNOT00000010185	ADP-ribosylation-like factor 6 interacting protein 5	http://www.ebi.ac.uk/gxa/gene/ENSRNOT00000010185	http://www.genecards.org/cgi-bin/carddisp.pl?gene=Arl6ip5	8.83423	8.6768	-0.157431	8.68742	8.78515	8.8968	8.89522	8.90656	8.72979	8.75926	8.77786	8.45623	8.73085	8.6068
10880685	0.0457372	0.666154	1.13111	NM_030830	Luzp1	ENSRNOT00000016093	leucine zipper protein 1	http://www.ebi.ac.uk/gxa/gene/ENSRNOT00000016093	http://www.genecards.org/cgi-bin/carddisp.pl?gene=Luzp1	4.62204	4.79978	0.177743	4.69213	4.58949	4.64489	4.6282	4.55549	4.69213	4.77866	5.02163	4.65815	4.98382	4.66432
10849857	0.0457541	0.666154	-1.32802	NM_019374	Pdyn	ENSRNOT00000037576	prodynorphin	http://www.ebi.ac.uk/gxa/gene/ENSRNOT00000037576	http://www.genecards.org/cgi-bin/carddisp.pl?gene=Pdyn	7.27583	6.86656	-0.409274	7.1975	7.57201	7.12135	7.38712	7.10118	6.69848	6.47614	7.45691	7.07131	6.80544	6.69106
10898315	0.0457611	0.666154	1.16483	NM_001127547	Fbln1	ENSRNOT00000047234	fibulin 1	http://www.ebi.ac.uk/gxa/gene/ENSRNOT00000047234	http://www.genecards.org/cgi-bin/carddisp.pl?gene=Fbln1	6.61067	6.83078	0.220119	6.35013	6.96453	6.62447	6.60942	6.50478	6.88612	6.83412	6.82635	6.8937	6.73192	6.81249
10916825	0.0459174	0.667599	1.13897	NM_001191578	Phldb1	ENSRNOT00000018437	pleckstrin homology-like domain, family B, member 1	http://www.ebi.ac.uk/gxa/gene/ENSRNOT00000018437	http://www.genecards.org/cgi-bin/carddisp.pl?gene=Phldb1	6.13558	6.32331	0.187726	6.36033	6.05621	6.03201	6.09395	6.1354	6.21511	6.51352	6.16839	6.45494	6.26841	6.31945
10719294	0.0462119	0.670111	-1.07598	NM_012518	Calm3		calmodulin 3		http://www.genecards.org/cgi-bin/carddisp.pl?gene=Calm3	10.9834	10.8777	-0.105653	10.9724	11.0359	10.9339	10.9937	10.9809	10.93	10.8396	11.0343	10.8288	10.8774	10.7561
10829367	0.0462529	0.670111	-1.08409	NM_012894	Adarb1	ENSRNOT00000001642	adenosine deaminase, RNA-specific, B1	http://www.ebi.ac.uk/gxa/gene/ENSRNOT00000001642	http://www.genecards.org/cgi-bin/carddisp.pl?gene=Adarb1	8.56745	8.45096	-0.116484	8.59872	8.48865	8.59067	8.538	8.6212	8.28291	8.53092	8.50267	8.43742	8.55404	8.39783
10810591	0.046262	0.670111	1.07835	NM_001191600	Fhod1	ENSRNOT00000021935	formin homology 2 domain containing 1	http://www.ebi.ac.uk/gxa/gene/ENSRNOT00000021935	http://www.genecards.org/cgi-bin/carddisp.pl?gene=Fhod1	4.81728	4.9261	0.108824	4.89763	4.82592	4.85332	4.72331	4.78623	4.88995	4.93051	4.79313	4.99357	5.04022	4.90924
10882234	0.0463998	0.670871	-1.1091	NM_001007703	Gltpd1	ENSRNOT00000039117	glycolipid transfer protein domain containing 1	http://www.ebi.ac.uk/gxa/gene/ENSRNOT00000039117	http://www.genecards.org/cgi-bin/carddisp.pl?gene=Gltpd1	6.65813	6.50874	-0.149392	6.55156	6.57456	6.72363	6.8436	6.59731	6.54677	6.56358	6.56315	6.56315	6.48342	6.33237
10756054	0.0464842	0.670871	1.11488	NM_031701	Cldn5		claudin 5		http://www.genecards.org/cgi-bin/carddisp.pl?gene=Cldn5	6.13279	6.28967	0.156882	6.27311	6.02892	6.09121	6.17618	6.09453	6.19055	6.38437	6.16406	6.20149	6.32187	6.47567
10895241	0.046594	0.670871	-1.20159	NM_001135814	Mgat4c	ENSRNOT00000005523	mannosyl (alpha-1,3-)-glycoprotein beta-1,4-N-acetylglucosaminyltransferase, isozyme C (putative)	http://www.ebi.ac.uk/gxa/gene/ENSRNOT00000005523	http://www.genecards.org/cgi-bin/carddisp.pl?gene=Mgat4c	6.33231	6.06737	-0.264945	6.11097	6.41515	6.35394	6.42282	6.35869	6.23438	6.07118	6.29522	5.7703	6.22365	5.80948
10738576	0.0466959	0.670871	1.11587	NM_017113	Grn	ENSRNOT00000028557	granulin	http://www.ebi.ac.uk/gxa/gene/ENSRNOT00000028557	http://www.genecards.org/cgi-bin/carddisp.pl?gene=Grn	7.78848	7.94665	0.158172	7.78006	7.68143	7.86948	7.7387	7.8727	7.88484	7.9805	7.7601	8.11524	7.8727	8.0665
10827916	0.0467064	0.670871	1.19132	NM_013137	Ddr1	ENSRNOT00000001102	discoidin domain receptor tyrosine kinase 1	http://www.ebi.ac.uk/gxa/gene/ENSRNOT00000001102	http://www.genecards.org/cgi-bin/carddisp.pl?gene=Ddr1	7.08489	7.33746	0.252567	7.19041	6.90408	7.12035	7.05528	7.15433	6.95138	7.46414	7.19041	7.4689	7.44029	7.50963
10726924	0.0468558	0.670871	1.11323	NM_001109159	Hcca2		HCCA2 protein		http://www.genecards.org/cgi-bin/carddisp.pl?gene=Hcca2	5.90748	6.06222	0.154748	6.00878	5.7056	6.00878	5.85113	5.96311	5.96616	6.19164	5.97289	6.15543	6.0389	6.04831
10810280	0.0469493	0.670871	1.10117	NM_013100	Ptger1	ENSRNOT00000005470	prostaglandin E receptor 1 (subtype EP1)	http://www.ebi.ac.uk/gxa/gene/ENSRNOT00000005470	http://www.genecards.org/cgi-bin/carddisp.pl?gene=Ptger1	4.73386	4.8729	0.139036	4.79442	4.66229	4.75935	4.65883	4.79442	4.72433	4.79711	4.79442	4.95661	4.92803	5.03687
10714214	0.0470398	0.670871	-1.20777	NM_001013151	Gna14	ENSRNOT00000020201	guanine nucleotide binding protein, alpha 14	http://www.ebi.ac.uk/gxa/gene/ENSRNOT00000020201	http://www.genecards.org/cgi-bin/carddisp.pl?gene=Gna14	5.06223	4.78989	-0.272343	4.97764	5.1114	4.88496	5.04433	5.29282	4.8899	4.90755	5.06479	4.56581	4.83472	4.47655
10918071	0.047267	0.670871	1.0857	NM_001077682	Spesp1	ENSRNOT00000049441	sperm equatorial segment protein 1	http://www.ebi.ac.uk/gxa/gene/ENSRNOT00000049441	http://www.genecards.org/cgi-bin/carddisp.pl?gene=Spesp1	4.35766	4.47629	0.118631	4.39843	4.29673	4.26774	4.42553	4.39988	4.40254	4.39473	4.57993	4.47005	4.40254	4.60796
10917236	0.0473435	0.670871	-1.10263	NM_198788	Sdhd	ENSRNOT00000059169	succinate dehydrogenase complex, subunit D, integral membrane protein	http://www.ebi.ac.uk/gxa/gene/ENSRNOT00000059169	http://www.genecards.org/cgi-bin/carddisp.pl?gene=Sdhd	7.32497	7.18402	-0.140943	7.2687	7.55948	7.24834	7.30343	7.24489	7.24419	7.22617	7.24671	7.12193	7.17222	7.09292
10828097	0.0473794	0.670871	1.10436	NM_001001934	Ly6g5b	ENSRNOT00000038130	lymphocyte antigen 6 complex, locus G5B	http://www.ebi.ac.uk/gxa/gene/ENSRNOT00000038130	http://www.genecards.org/cgi-bin/carddisp.pl?gene=Ly6g5b	5.71353	5.85674	0.143214	5.81374	5.72683	5.66884	5.68721	5.67102	5.79786	5.69162	5.83229	5.9553	5.81216	6.05124
10814687	0.0473945	0.670871	1.07831	NM_001044696	Lrrc34	ENSRNOT00000031730	leucine rich repeat containing 34	http://www.ebi.ac.uk/gxa/gene/ENSRNOT00000031730	http://www.genecards.org/cgi-bin/carddisp.pl?gene=Lrrc34	3.59971	3.70848	0.108769	3.54546	3.70137	3.56728	3.65451	3.52993	3.76382	3.70196	3.68443	3.83908	3.6228	3.63878
10705874	0.0473966	0.670871	1.17748	NM_212525	Tyrobp	ENSRNOT00000028284	Tyro protein tyrosine kinase binding protein	http://www.ebi.ac.uk/gxa/gene/ENSRNOT00000028284	http://www.genecards.org/cgi-bin/carddisp.pl?gene=Tyrobp	7.40117	7.63687	0.235698	7.19046	7.64495	7.47825	7.28467	7.40752	7.53499	7.79916	7.57229	7.86129	7.62683	7.42665
10723220	0.0474114	0.670871	-1.1903	NM_001109149	Nmb	ENSRNOT00000014639	neuromedin B	http://www.ebi.ac.uk/gxa/gene/ENSRNOT00000014639	http://www.genecards.org/cgi-bin/carddisp.pl?gene=Nmb	5.82424	5.57291	-0.251331	5.77099	5.75344	5.80364	5.85309	5.94003	5.67593	5.36094	5.8053	5.22311	5.77099	5.60119
10723032	0.0474864	0.670871	1.24024	NM_031145	Cib1	ENSRNOT00000042558	calcium and integrin binding 1 (calmyrin)	http://www.ebi.ac.uk/gxa/gene/ENSRNOT00000042558	http://www.genecards.org/cgi-bin/carddisp.pl?gene=Cib1	6.50381	6.81443	0.31062	6.60916	6.33651	6.56535	6.43945	6.56856	6.37674	6.77348	6.60573	7.09867	7.00846	7.02348
10880738	0.0474946	0.670871	1.09471	NM_001191870	Epha8	ENSRNOT00000017559	Eph receptor A8	http://www.ebi.ac.uk/gxa/gene/ENSRNOT00000017559	http://www.genecards.org/cgi-bin/carddisp.pl?gene=Epha8	8.17733	8.30788	0.130553	8.10971	8.06438	8.24453	8.2334	8.23462	8.1583	8.42741	8.25329	8.41366	8.30732	8.2873
10904976	0.0474953	0.670871	1.11772	NM_001005563	Fbxl6	ENSRNOT00000035199	F-box and leucine-rich repeat protein 6	http://www.ebi.ac.uk/gxa/gene/ENSRNOT00000035199	http://www.genecards.org/cgi-bin/carddisp.pl?gene=Fbxl6	6.32885	6.48941	0.160564	6.37177	6.23241	6.36844	6.26068	6.41092	6.29169	6.58151	6.42711	6.68926	6.42711	6.51978
10866857	0.0474956	0.670871	1.07769	NM_001191980	Ifltd1	ENSRNOT00000021306	intermediate filament tail domain containing 1	http://www.ebi.ac.uk/gxa/gene/ENSRNOT00000021306	http://www.genecards.org/cgi-bin/carddisp.pl?gene=Ifltd1	4.39826	4.5062	0.107945	4.2709	4.34384	4.4503	4.45452	4.47173	4.48152	4.51087	4.60575	4.52025	4.52574	4.39308
10816688	0.047649	0.670871	1.07881	NM_001014254	Clk2	ENSRNOT00000027793	CDC-like kinase 2	http://www.ebi.ac.uk/gxa/gene/ENSRNOT00000027793	http://www.genecards.org/cgi-bin/carddisp.pl?gene=Clk2	7.92616	8.03561	0.109446	8.02169	7.80707	7.99733	7.86799	7.93672	7.9445	8.10899	7.9623	8.10502	8.04848	8.04434
10877540	0.0476593	0.670871	1.09948	ENSRNOT00000021834	LOC100361323	ENSRNOT00000021834	astrotactin 2-like	http://www.ebi.ac.uk/gxa/gene/ENSRNOT00000021834		6.91215	7.04898	0.136828	7.06872	6.86745	6.91115	6.71909	6.99436	6.97711	7.05372	6.99436	7.10403	7.0402	7.12445
10760639	0.0477887	0.670871	1.07818	NM_057120	Nudt1	ENSRNOT00000001700	nudix (nucleoside diphosphate linked moiety X)-type motif 1	http://www.ebi.ac.uk/gxa/gene/ENSRNOT00000001700	http://www.genecards.org/cgi-bin/carddisp.pl?gene=Nudt1	4.02694	4.13554	0.108591	4.04318	4.02811	4.06616	3.93111	4.06616	4.06616	4.15841	4.06616	4.15551	4.30081	4.06616
10709691	0.0478085	0.670871	1.10562	NM_001100582	Ppfibp2	ENSRNOT00000047831	PTPRF interacting protein, binding protein 2 (liprin beta 2)	http://www.ebi.ac.uk/gxa/gene/ENSRNOT00000047831	http://www.genecards.org/cgi-bin/carddisp.pl?gene=Ppfibp2	5.54309	5.68794	0.144853	5.47932	5.662	5.62286	5.41056	5.54071	5.76961	5.85737	5.67053	5.5715	5.62933	5.62933
10881576	0.0478362	0.670871	1.13873	ENSRNOT00000012080	LOC691317	ENSRNOT00000012080	hypothetical protein LOC691317, Draxin	http://www.ebi.ac.uk/gxa/gene/ENSRNOT00000012080		4.41025	4.59768	0.187426	4.39367	4.36175	4.4069	4.45564	4.43328	4.40597	4.87908	4.45564	4.5391	4.57063	4.73562
10913722	0.0478811	0.670871	1.07442	NM_012606	Myl3	ENSRNOT00000028458	myosin, light chain 3, alkali; ventricular, skeletal, slow	http://www.ebi.ac.uk/gxa/gene/ENSRNOT00000028458	http://www.genecards.org/cgi-bin/carddisp.pl?gene=Myl3	4.47046	4.57402	0.103557	4.5851	4.51916	4.4222	4.4328	4.39304	4.55101	4.51761	4.61741	4.54114	4.69777	4.51916
10906831	0.0478884	0.670871	1.09023	ENSRNOT00000014258	RGD1560560	ENSRNOT00000014258	similar to olfactory receptor Olfr286	http://www.ebi.ac.uk/gxa/gene/ENSRNOT00000014258		3.51622	3.64086	0.124638	3.55397	3.64082	3.60951	3.33862	3.43817	3.62462	3.59536	3.6601	3.61521	3.63115	3.71872
10792035	0.0479278	0.670871	1.19259	NM_022199	Dusp4	ENSRNOT00000016328	dual specificity phosphatase 4	http://www.ebi.ac.uk/gxa/gene/ENSRNOT00000016328	http://www.genecards.org/cgi-bin/carddisp.pl?gene=Dusp4	6.90657	7.16066	0.254094	7.13154	6.57863	7.07602	6.81717	6.92949	7.28333	7.21047	6.87644	7.24597	7.1475	7.20028
10763869	0.0479792	0.670871	1.08	NM_001107173	Elk4	ENSRNOT00000065094	ELK4, member of ETS oncogene family	http://www.ebi.ac.uk/gxa/gene/ENSRNOT00000065094	http://www.genecards.org/cgi-bin/carddisp.pl?gene=Elk4	6.61783	6.72886	0.111031	6.6665	6.53912	6.64278	6.56529	6.67545	6.55462	6.78707	6.7381	6.70709	6.79371	6.79255
10881983	0.0480151	0.670871	1.10206	NM_022687	Hes3	ENSRNOT00000014536	hairy and enhancer of split 3 (Drosophila)	http://www.ebi.ac.uk/gxa/gene/ENSRNOT00000014536	http://www.genecards.org/cgi-bin/carddisp.pl?gene=Hes3	4.65817	4.79836	0.140197	4.66783	4.55581	4.59077	4.74128	4.73514	4.7054	4.71452	4.97531	4.78197	4.89845	4.71452
10786522	0.0481021	0.670871	1.07238	NM_198774	Tmem110	ENSRNOT00000023314	transmembrane protein 110	http://www.ebi.ac.uk/gxa/gene/ENSRNOT00000023314	http://www.genecards.org/cgi-bin/carddisp.pl?gene=Tmem110	6.3494	6.45022	0.100819	6.42148	6.21335	6.29326	6.36346	6.45547	6.48672	6.44287	6.41271	6.42738	6.51895	6.41271
10885299	0.0481456	0.670871	1.09391	NM_001008320	Rhoj	ENSRNOT00000031979	ras homolog gene family, member J	http://www.ebi.ac.uk/gxa/gene/ENSRNOT00000031979	http://www.genecards.org/cgi-bin/carddisp.pl?gene=Rhoj	5.80971	5.9392	0.129488	5.96766	5.87657	5.75882	5.76173	5.68378	5.86969	6.05102	6.01173	5.93051	5.87317	5.8991
10745081	0.0482195	0.670871	-1.10766	NM_001006602	Pigs	ENSRNOT00000015207	phosphatidylinositol glycan anchor biosynthesis, class S	http://www.ebi.ac.uk/gxa/gene/ENSRNOT00000015207	http://www.genecards.org/cgi-bin/carddisp.pl?gene=Pigs	6.93963	6.79211	-0.147521	6.7702	7.15672	6.86292	6.89797	7.01035	6.83201	6.83201	6.81887	6.69217	6.78954	6.78807
10934270	0.0483197	0.670871	1.11064	NM_001106944	Gdpd2	ENSRNOT00000003772	glycerophosphodiester phosphodiesterase domain containing 2	http://www.ebi.ac.uk/gxa/gene/ENSRNOT00000003772	http://www.genecards.org/cgi-bin/carddisp.pl?gene=Gdpd2	5.68033	5.83173	0.151395	5.78589	5.62743	5.67946	5.60852	5.70037	5.79118	6.00282	5.60136	5.8905	5.8609	5.84362
10767767	0.0483703	0.670871	1.11187	NM_017259	Btg2	ENSRNOT00000004408	BTG family, member 2	http://www.ebi.ac.uk/gxa/gene/ENSRNOT00000004408	http://www.genecards.org/cgi-bin/carddisp.pl?gene=Btg2	6.64812	6.80111	0.15299	6.76866	6.51262	6.59179	6.65726	6.71029	6.66217	6.94305	6.71727	6.78535	6.75228	6.94656
10765772	0.0483938	0.670871	1.12061	NM_001013127	Tagln2	ENSRNOT00000011208	transgelin 2	http://www.ebi.ac.uk/gxa/gene/ENSRNOT00000011208	http://www.genecards.org/cgi-bin/carddisp.pl?gene=Tagln2	5.77766	5.94195	0.164287	5.77074	6.02162	5.61121	5.81029	5.67444	5.86181	6.01499	5.86181	5.90401	5.98499	6.02406
10939716	0.0484195	0.670871	1.07253	NM_001106949	Mbnl3	ENSRNOT00000043258	muscleblind-like 3 (Drosophila)	http://www.ebi.ac.uk/gxa/gene/ENSRNOT00000043258	http://www.genecards.org/cgi-bin/carddisp.pl?gene=Mbnl3	3.88805	3.98907	0.101013	3.95691	3.82046	3.9438	3.90851	3.81058	3.86569	3.9642	3.96673	4.08527	4.04751	4.005
10850137	0.0484963	0.670871	1.11596	NM_138978	Prokr2	ENSRNOT00000028889	prokineticin receptor 2	http://www.ebi.ac.uk/gxa/gene/ENSRNOT00000028889	http://www.genecards.org/cgi-bin/carddisp.pl?gene=Prokr2	4.23341	4.39169	0.158284	4.25556	4.08248	4.32582	4.27409	4.22908	4.33029	4.29421	4.23284	4.48275	4.4268	4.58326
10754296	0.0485371	0.670871	1.08328	NM_001011898	Hcls1	ENSRNOT00000003326	hematopoietic cell specific Lyn substrate 1	http://www.ebi.ac.uk/gxa/gene/ENSRNOT00000003326	http://www.genecards.org/cgi-bin/carddisp.pl?gene=Hcls1	4.18881	4.30422	0.115405	4.21582	4.22148	4.1917	4.15399	4.16107	4.21722	4.25668	4.21295	4.46856	4.2574	4.4125
10764811	0.0485878	0.670871	1.0945	ENSRNOT00000032135	RGD1561635	ENSRNOT00000032135	similar to 40S ribosomal protein S17	http://www.ebi.ac.uk/gxa/gene/ENSRNOT00000032135		4.68392	4.81419	0.130269	4.68449	4.57848	4.82732	4.76869	4.56064	4.80674	4.80912	4.78943	4.76869	4.75585	4.95532
10858967	0.0487055	0.670871	1.13134	NM_013091	Tnfrsf1a	ENSRNOT00000048529	tumor necrosis factor receptor superfamily, member 1a	http://www.ebi.ac.uk/gxa/gene/ENSRNOT00000048529	http://www.genecards.org/cgi-bin/carddisp.pl?gene=Tnfrsf1a	5.26261	5.44064	0.178035	5.29622	5.37408	5.1974	5.05548	5.38984	5.31949	5.66811	5.40926	5.46496	5.39713	5.38488
10798150	0.0487284	0.670871	1.08805	NM_172332	Wrnip1	ENSRNOT00000023332	Werner helicase interacting protein 1	http://www.ebi.ac.uk/gxa/gene/ENSRNOT00000023332	http://www.genecards.org/cgi-bin/carddisp.pl?gene=Wrnip1	6.08469	6.20643	0.121743	6.09838	6.04466	6.1308	6.09395	6.05567	6.1816	6.1308	6.13648	6.42444	6.2345	6.1308
10920754	0.0487721	0.670871	-1.10491	ENSRNOT00000039904	Rbms3	ENSRNOT00000039904	RNA binding motif, single stranded interacting protein 3	http://www.ebi.ac.uk/gxa/gene/ENSRNOT00000039904	http://www.genecards.org/cgi-bin/carddisp.pl?gene=Rbms3	5.94957	5.80564	-0.14393	5.87413	5.97976	5.96715	5.87413	6.05265	5.57964	5.89759	5.85844	5.74987	5.87413	5.87413
10920148	0.0487818	0.670871	1.07827	NM_001108185	Sema3f	ENSRNOT00000024193	sema domain, immunoglobulin domain (Ig), short basic domain, secreted, (semaphorin) 3 F	http://www.ebi.ac.uk/gxa/gene/ENSRNOT00000024193	http://www.genecards.org/cgi-bin/carddisp.pl?gene=Sema3f	5.23268	5.34139	0.108715	5.25998	5.19548	5.25422	5.25998	5.19372	5.19329	5.2817	5.38596	5.49002	5.32219	5.37519
10925526	0.0487867	0.670871	1.14068	NM_001167842	Sned1	ENSRNOT00000022479	sushi, nidogen and EGF-like domains 1	http://www.ebi.ac.uk/gxa/gene/ENSRNOT00000022479	http://www.genecards.org/cgi-bin/carddisp.pl?gene=Sned1	5.68445	5.87434	0.189888	5.75597	5.43202	5.8088	5.7138	5.71167	5.79346	5.88578	5.69279	5.93118	5.86403	6.0788
10845607	0.0488563	0.670871	1.12616	NM_001012184	Rbms1	ENSRNOT00000011682	RNA binding motif, single stranded interacting protein 1	http://www.ebi.ac.uk/gxa/gene/ENSRNOT00000011682	http://www.genecards.org/cgi-bin/carddisp.pl?gene=Rbms1	5.80036	5.97177	0.171407	5.87664	5.70822	5.85689	5.70911	5.85093	5.88822	6.07686	5.75037	6.16049	5.91381	6.04084
10840803	0.0488938	0.670871	1.08121	NM_053824	Csnk2a1	ENSRNOT00000007558	casein kinase 2, alpha 1 polypeptide	http://www.ebi.ac.uk/gxa/gene/ENSRNOT00000007558	http://www.genecards.org/cgi-bin/carddisp.pl?gene=Csnk2a1	8.53236	8.645	0.112642	8.5669	8.39996	8.53792	8.56434	8.59266	8.69793	8.59266	8.79151	8.59462	8.63196	8.56132
10820569	0.0490476	0.67186	-1.12325	NM_139183	Crhbp	ENSRNOT00000024191	corticotropin releasing hormone binding protein	http://www.ebi.ac.uk/gxa/gene/ENSRNOT00000024191	http://www.genecards.org/cgi-bin/carddisp.pl?gene=Crhbp	5.06369	4.89602	-0.167673	5.17909	4.8712	5.14687	4.93304	5.18828	4.91809	4.90776	4.75459	5.04422	4.86667	4.8848
10903286	0.0490807	0.67186	1.09105	XM_002729803	RGD1565493		similar to DKFZP434I092 protein			3.80038	3.9261	0.125713	3.81093	3.82482	3.78783	3.75946	3.81888	3.94058	3.85308	3.95841	4.01502	4.06164	3.72785
10798477	0.0491847	0.672327	1.07322	NM_001162931	LOC502128	ENSRNOT00000059361	similar to Nuclear envelope pore membrane protein POM 121 (Pore membrane protein of 121 kDa) (P145)	http://www.ebi.ac.uk/gxa/gene/ENSRNOT00000059361		4.44098	4.54292	0.101945	4.37511	4.29714	4.51479	4.51479	4.50306	4.51479	4.51479	4.51479	4.60734	4.51479	4.59106
10878157	0.049278	0.672327	1.16246	NM_023025	Cyp2j4	ENSRNOT00000012977	cytochrome P450, family 2, subfamily j, polypeptide 4	http://www.ebi.ac.uk/gxa/gene/ENSRNOT00000012977	http://www.genecards.org/cgi-bin/carddisp.pl?gene=Cyp2j4	3.71733	3.93451	0.217178	3.74172	3.79832	3.66829	3.68959	3.68873	4.00052	3.96449	4.29518	3.75601	3.73448	3.85636
10828863	0.0493243	0.672327	1.08102	NM_001107617	Fgd2	ENSRNOT00000041665	FYVE, RhoGEF and PH domain containing 2	http://www.ebi.ac.uk/gxa/gene/ENSRNOT00000041665	http://www.genecards.org/cgi-bin/carddisp.pl?gene=Fgd2	4.66946	4.78186	0.112398	4.68498	4.71385	4.61849	4.65952	4.67048	4.63367	4.71737	4.81589	4.82685	4.75647	4.94092
10834138	0.0494384	0.672327	-1.13194	NM_001143750	Nrarp		Notch-regulated ankyrin repeat protein		http://www.genecards.org/cgi-bin/carddisp.pl?gene=Nrarp	7.20193	7.02313	-0.178797	7.4204	7.18426	7.16027	7.11832	7.1264	6.88628	6.9985	6.86222	7.06188	7.1264	7.20351
10936076	0.0494457	0.672327	1.10609	NM_001014223	Dnase1l1	ENSRNOT00000056285	deoxyribonuclease 1-like 1	http://www.ebi.ac.uk/gxa/gene/ENSRNOT00000056285	http://www.genecards.org/cgi-bin/carddisp.pl?gene=Dnase1l1	5.50128	5.64675	0.145465	5.34647	5.60348	5.54421	5.46941	5.54284	5.82914	5.56881	5.74093	5.56863	5.57397	5.59901
10842781	0.0494594	0.672327	-1.09638	NM_001013079	Osbpl2	ENSRNOT00000010632	oxysterol binding protein-like 2	http://www.ebi.ac.uk/gxa/gene/ENSRNOT00000010632	http://www.genecards.org/cgi-bin/carddisp.pl?gene=Osbpl2	7.53463	7.40188	-0.132753	7.41228	7.47712	7.63293	7.57655	7.57429	7.43818	7.45642	7.5286	7.24529	7.42634	7.31646
10746221	0.0496187	0.673039	1.08337	ENSRNOT00000003369	RGD1562626	ENSRNOT00000003369	similar to adaptor molecule SRCASM	http://www.ebi.ac.uk/gxa/gene/ENSRNOT00000003369		5.10038	5.2159	0.11552	4.9687	5.16712	5.16712	5.03182	5.16712	5.16712	5.16085	5.33551	5.28578	5.179	5.16712
10937932	0.0496576	0.673039	1.08122	NM_001004072	Pdha1	ENSRNOT00000038352	pyruvate dehydrogenase (lipoamide) alpha 1	http://www.ebi.ac.uk/gxa/gene/ENSRNOT00000038352	http://www.genecards.org/cgi-bin/carddisp.pl?gene=Pdha1	3.96986	4.08252	0.11266	3.79338	3.93356	4.0268	4.04779	4.04779	4.04779	4.04779	4.16064	4.05855	4.04779	4.13259
10808751	0.0496908	0.673039	-1.22349	NM_013019	Rab4a	ENSRNOT00000023771	RAB4A, member RAS oncogene family	http://www.ebi.ac.uk/gxa/gene/ENSRNOT00000023771	http://www.genecards.org/cgi-bin/carddisp.pl?gene=Rab4a	8.15122	7.86022	-0.290998	7.96609	8.42406	8.05556	8.20289	8.10751	8.05556	7.85224	8.16151	7.57262	7.91853	7.60088
10793699	0.0497419	0.673039	1.08198	ENSRNOT00000061391	RGD1308751	ENSRNOT00000061391	similar to Cathepsin L precursor (Major excreted protein) (MEP)	http://www.ebi.ac.uk/gxa/gene/ENSRNOT00000061391		3.50218	3.61585	0.113675	3.52644	3.54413	3.59057	3.51	3.33974	3.7279	3.59308	3.57297	3.57941	3.54413	3.67762
10744281	0.0500336	0.676205	1.09334	NM_001108831	Kctd11	ENSRNOT00000020970	potassium channel tetramerisation domain containing 11	http://www.ebi.ac.uk/gxa/gene/ENSRNOT00000020970	http://www.genecards.org/cgi-bin/carddisp.pl?gene=Kctd11	4.02097	4.14971	0.12874	4.01935	4.08199	4.01383	3.93425	4.05541	4.02077	4.33844	4.08199	4.23388	4.12202	4.10113
10838081	0.0501463	0.67681	-1.15134	NM_001107753	Lrrc4c	ENSRNOT00000044595	leucine rich repeat containing 4C	http://www.ebi.ac.uk/gxa/gene/ENSRNOT00000044595	http://www.genecards.org/cgi-bin/carddisp.pl?gene=Lrrc4c	7.77254	7.56923	-0.203316	7.67845	7.94293	7.77574	7.70244	7.76315	7.79193	7.55544	7.75643	7.43406	7.53503	7.34247
10834074	0.0504171	0.67681	1.07856	ENSRNOT00000062080	Nxph2	ENSRNOT00000062080	neurexophilin 2	http://www.ebi.ac.uk/gxa/gene/ENSRNOT00000062080	http://www.genecards.org/cgi-bin/carddisp.pl?gene=Nxph2	4.39051	4.49962	0.109107	4.39387	4.31463	4.44458	4.39379	4.40569	4.44458	4.44458	4.51643	4.69209	4.45771	4.44233
10856747	0.0504178	0.67681	-1.1079	NM_001037768	Nagk	ENSRNOT00000042875	N-acetylglucosamine kinase	http://www.ebi.ac.uk/gxa/gene/ENSRNOT00000042875	http://www.genecards.org/cgi-bin/carddisp.pl?gene=Nagk	6.69094	6.54311	-0.147833	6.55728	6.87174	6.58831	6.65805	6.77931	6.58831	6.58831	6.5848	6.58831	6.53105	6.37786
10748525	0.0504242	0.67681	-1.07088	NM_001014121	Amz2	ENSRNOT00000000263	archaelysin family metallopeptidase 2	http://www.ebi.ac.uk/gxa/gene/ENSRNOT00000000263	http://www.genecards.org/cgi-bin/carddisp.pl?gene=Amz2	7.73225	7.63345	-0.0987995	7.69004	7.79313	7.76463	7.71588	7.69757	7.74761	7.57336	7.73779	7.55515	7.62626	7.56054
10743715	0.0504251	0.67681	-1.07293	NM_001191922	Shisa6	ENSRNOT00000057509	shisa homolog 6 (Xenopus laevis)	http://www.ebi.ac.uk/gxa/gene/ENSRNOT00000057509	http://www.genecards.org/cgi-bin/carddisp.pl?gene=Shisa6	9.07202	8.97047	-0.101554	9.04029	8.98521	9.10728	9.16834	9.059	8.90634	8.97765	9.05667	8.8552	9.04414	8.98282
10853785	0.0504784	0.67681	1.08359	NM_001105668	Mdfic	ENSRNOT00000042273	MyoD family inhibitor domain containing	http://www.ebi.ac.uk/gxa/gene/ENSRNOT00000042273	http://www.genecards.org/cgi-bin/carddisp.pl?gene=Mdfic	5.25481	5.37063	0.115816	5.41494	5.32958	5.14586	5.14118	5.24249	5.32958	5.34889	5.38085	5.32958	5.40799	5.42687
10853020	0.0504832	0.67681	-1.15882	NM_080394	Reln	ENSRNOT00000010521	reelin	http://www.ebi.ac.uk/gxa/gene/ENSRNOT00000010521	http://www.genecards.org/cgi-bin/carddisp.pl?gene=Reln	6.74604	6.53338	-0.212653	6.65397	6.93341	6.7064	6.70716	6.72924	6.82543	6.35624	6.69714	6.47272	6.43324	6.41553
10910336	0.050703	0.678728	-1.10443	NM_001012124	Rpp25	ENSRNOT00000025410	ribonuclease P 25 subunit (human)	http://www.ebi.ac.uk/gxa/gene/ENSRNOT00000025410	http://www.genecards.org/cgi-bin/carddisp.pl?gene=Rpp25	5.86816	5.72486	-0.143301	5.90569	5.94405	5.72526	5.78473	5.98105	5.52885	5.8057	5.75983	5.79544	5.74902	5.71031
10798728	0.0507422	0.678728	-1.09278	NM_017279	Psma2	ENSRNOT00000021384	proteasome (prosome, macropain) subunit, alpha type 2	http://www.ebi.ac.uk/gxa/gene/ENSRNOT00000021384	http://www.genecards.org/cgi-bin/carddisp.pl?gene=Psma2	6.80161	6.67361	-0.128002	6.7198	6.98033	6.74714	6.80569	6.7551	6.72603	6.7198	6.78284	6.59277	6.56523	6.655
10710674	0.0508048	0.678789	-1.09152	ENSRNOT00000035770	Rbbp6	ENSRNOT00000035770	retinoblastoma binding protein 6	http://www.ebi.ac.uk/gxa/gene/ENSRNOT00000035770	http://www.genecards.org/cgi-bin/carddisp.pl?gene=Rbbp6	8.0858	7.95946	-0.126344	7.95574	8.07922	8.09577	8.12528	8.17301	8.062	8.01044	8.01044	7.82616	8.01044	7.83727
10731247	0.051422	0.684767	1.17487	NM_001170600	Myh11	ENSRNOT00000037611	myosin, heavy chain 11, smooth muscle	http://www.ebi.ac.uk/gxa/gene/ENSRNOT00000037611	http://www.genecards.org/cgi-bin/carddisp.pl?gene=Myh11	5.8475	6.08	0.232503	5.89935	5.91014	5.80452	5.86756	5.7559	5.93499	6.07638	5.82455	6.04056	6.12884	6.47468
10832306	0.0514781	0.684767	1.13279	NM_001037780	Itgb2	ENSRNOT00000001639	integrin, beta 2	http://www.ebi.ac.uk/gxa/gene/ENSRNOT00000001639	http://www.genecards.org/cgi-bin/carddisp.pl?gene=Itgb2	5.5866	5.76647	0.179874	5.35724	5.68133	5.68133	5.50429	5.70881	5.68133	5.63509	5.82053	5.89587	5.68133	5.88469
10789237	0.0515619	0.684767	1.10976	NM_001033076	Defa6	ENSRNOT00000050112	defensin alpha 6	http://www.ebi.ac.uk/gxa/gene/ENSRNOT00000050112	http://www.genecards.org/cgi-bin/carddisp.pl?gene=Defa6	3.92378	4.07402	0.150244	3.95624	3.93449	4.02141	3.75195	3.9548	3.98059	3.99459	4.03077	4.1901	3.99459	4.25351
10825521	0.0516012	0.684767	1.07411	NM_013116	Tshb	ENSRNOT00000022575	thyroid stimulating hormone, beta	http://www.ebi.ac.uk/gxa/gene/ENSRNOT00000022575	http://www.genecards.org/cgi-bin/carddisp.pl?gene=Tshb	3.96375	4.06689	0.103142	4.00857	4.02644	4.02644	3.89224	3.86505	4.02644	4.11188	4.02644	4.09543	4.17316	3.96799
10714060	0.0516014	0.684767	-1.07801	NM_001108520	Patl1	ENSRNOT00000028583	protein associated with topoisomerase II homolog 1 (yeast)	http://www.ebi.ac.uk/gxa/gene/ENSRNOT00000028583	http://www.genecards.org/cgi-bin/carddisp.pl?gene=Patl1	7.54606	7.43769	-0.10837	7.5221	7.62879	7.53868	7.49913	7.5416	7.36887	7.50213	7.57293	7.4545	7.43185	7.29587
10801709	0.0516209	0.684767	1.1147	NM_001107380	Znf474	ENSRNOT00000025273	zinc finger protein 474	http://www.ebi.ac.uk/gxa/gene/ENSRNOT00000025273	http://www.genecards.org/cgi-bin/carddisp.pl?gene=Znf474	4.88198	5.03864	0.156659	4.74177	5.08163	4.85973	4.87578	4.85097	4.87799	5.04268	5.02251	5.19677	5.10743	4.98443
10773255	0.0516987	0.684767	-1.10815	NM_001107224	Stk32b		serine/threonine kinase 32B		http://www.genecards.org/cgi-bin/carddisp.pl?gene=Stk32b	5.82439	5.67624	-0.148154	5.7759	5.80346	5.81679	5.88697	5.83884	5.70691	5.51691	5.89192	5.7759	5.58715	5.57864
10772657	0.0517203	0.684767	1.0982	NM_001005882	Rbm47	ENSRNOT00000003327	RNA binding motif protein 47	http://www.ebi.ac.uk/gxa/gene/ENSRNOT00000003327	http://www.genecards.org/cgi-bin/carddisp.pl?gene=Rbm47	3.70247	3.83762	0.135143	3.67245	3.59964	3.76597	3.78129	3.69302	3.8315	3.7805	3.77359	3.92801	3.6961	4.01599
10816700	0.0518999	0.685751	-1.07085	NM_031724	Scamp3	ENSRNOT00000027815	secretory carrier membrane protein 3	http://www.ebi.ac.uk/gxa/gene/ENSRNOT00000027815	http://www.genecards.org/cgi-bin/carddisp.pl?gene=Scamp3	8.12676	8.02801	-0.0987528	8.09967	8.21443	8.08379	8.13066	8.10526	7.96498	8.1431	7.90828	8.07993	7.99972	8.07206
10723156	0.0519731	0.685751	1.07246	NM_001108489	Iqgap1	ENSRNOT00000018021	IQ motif containing GTPase activating protein 1	http://www.ebi.ac.uk/gxa/gene/ENSRNOT00000018021	http://www.genecards.org/cgi-bin/carddisp.pl?gene=Iqgap1	5.89891	5.99983	0.100924	5.7887	5.95384	5.95384	5.84434	5.95384	5.98366	6.06601	6.11017	5.93149	5.95384	5.95384
10715364	0.0519986	0.685751	-1.11881	NM_012571	Got1	ENSRNOT00000022309	glutamic-oxaloacetic transaminase 1, soluble (aspartate aminotransferase 1)	http://www.ebi.ac.uk/gxa/gene/ENSRNOT00000022309	http://www.genecards.org/cgi-bin/carddisp.pl?gene=Got1	9.49217	9.33021	-0.161963	9.36289	9.59576	9.44235	9.52312	9.53672	9.41022	9.38803	9.48862	9.16825	9.37615	9.14997
10755094	0.05203	0.685751	1.07163	NM_001113344	St6gal1	ENSRNOT00000002499	ST6 beta-galactosamide alpha-2,6-sialyltranferase 1	http://www.ebi.ac.uk/gxa/gene/ENSRNOT00000002499	http://www.genecards.org/cgi-bin/carddisp.pl?gene=St6gal1	5.88441	5.98421	0.0998065	5.81373	5.77398	5.89356	5.88812	6.05265	5.97022	6.0329	5.97022	5.99088	5.97564	5.96543
10830951	0.0520875	0.685751	1.24307	NM_001008850	RT1-M1-4	ENSRNOT00000038626	RT1 class I, locus M1, gene 4	http://www.ebi.ac.uk/gxa/gene/ENSRNOT00000038626	http://www.genecards.org/cgi-bin/carddisp.pl?gene=RT1-M1-4	4.35146	4.66537	0.313906	4.07141	4.62149	4.48213	4.08803	4.49425	4.43787	4.49854	5.00009	4.8098	4.69001	4.55591
10780343	0.0522186	0.685799	-1.08311	NM_001191113	Cpne6	ENSRNOT00000024978	copine VI	http://www.ebi.ac.uk/gxa/gene/ENSRNOT00000024978	http://www.genecards.org/cgi-bin/carddisp.pl?gene=Cpne6	10.0537	9.9385	-0.115184	9.91829	10.172	10.0213	10.0976	10.0592	9.99184	9.98571	10.0287	9.85813	9.92846	9.83819
10829831	0.0522585	0.685799	-1.18466	NM_001100860	Slc25a16	ENSRNOT00000029576	solute carrier family 25 (mitochondrial carrier, Graves disease autoantigen), member 16	http://www.ebi.ac.uk/gxa/gene/ENSRNOT00000029576	http://www.genecards.org/cgi-bin/carddisp.pl?gene=Slc25a16	7.32782	7.08335	-0.244469	7.24776	7.36705	7.36625	7.31384	7.34419	7.32744	7.19826	7.28369	6.90077	7.07735	6.71259
10910872	0.0523224	0.685799	1.07793	BC168991	Igdcc4		immunoglobulin superfamily, DCC subclass, member 4		http://www.genecards.org/cgi-bin/carddisp.pl?gene=Igdcc4	7.56351	7.67177	0.108265	7.61473	7.39937	7.62845	7.56026	7.61473	7.56087	7.73375	7.6438	7.65838	7.71281	7.72102
10798175	0.0523256	0.685799	1.11036	NM_001106108	Irf4	ENSRNOT00000024494	interferon regulatory factor 4	http://www.ebi.ac.uk/gxa/gene/ENSRNOT00000024494	http://www.genecards.org/cgi-bin/carddisp.pl?gene=Irf4	4.26308	4.41411	0.151033	4.38262	4.10544	4.28698	4.33526	4.20511	4.28867	4.32455	4.56621	4.5039	4.33526	4.4661
10812922	0.0527044	0.688667	-1.0898	NM_001191844	Elovl7	ENSRNOT00000014074	ELOVL family member 7, elongation of long chain fatty acids (yeast)	http://www.ebi.ac.uk/gxa/gene/ENSRNOT00000014074	http://www.genecards.org/cgi-bin/carddisp.pl?gene=Elovl7	6.27534	6.15128	-0.12406	6.19121	6.38808	6.23767	6.26903	6.29071	6.19981	6.22032	6.22712	6.05992	6.21871	5.9818
10863258	0.052726	0.688667	1.12038	NM_001107865	Tcf3		transcription factor 3		http://www.genecards.org/cgi-bin/carddisp.pl?gene=Tcf3	4.96365	5.12764	0.163984	5.09406	4.84722	4.9383	4.92352	5.01516	4.87494	5.27517	5.14385	5.11806	5.12002	5.23378
10787078	0.0528012	0.688667	1.08181	ENSRNOT00000014862	Dydc1	ENSRNOT00000014862	DPY30 domain containing 1	http://www.ebi.ac.uk/gxa/gene/ENSRNOT00000014862	http://www.genecards.org/cgi-bin/carddisp.pl?gene=Dydc1	3.13504	3.24848	0.113441	3.20705	3.07337	3.11634	3.16852	3.10993	3.17923	3.2561	3.28745	3.16852	3.16852	3.43107
10904812	0.0528313	0.688667	1.18247	NM_001164304	Plec	ENSRNOT00000047323	plectin	http://www.ebi.ac.uk/gxa/gene/ENSRNOT00000047323	http://www.genecards.org/cgi-bin/carddisp.pl?gene=Plec	6.92774	7.16954	0.241797	7.10179	6.67186	6.9532	6.92755	6.98432	6.94513	7.20586	6.9246	7.38164	7.2156	7.34442
10847375	0.0528386	0.688667	-1.09146	NM_001013918	RGD1309540	ENSRNOT00000040633	similar to hypothetical protein MGC40841; similar to hypothetical protein MGC4707	http://www.ebi.ac.uk/gxa/gene/ENSRNOT00000040633		9.05728	8.93102	-0.126256	8.9445	9.22754	9.03061	9.06898	9.01477	9.02745	8.92698	8.95136	8.85073	9.00897	8.82065
10704573	0.0529084	0.68881	1.09692	NM_001108473	Pnmal1	ENSRNOT00000029825	PNMA-like 1	http://www.ebi.ac.uk/gxa/gene/ENSRNOT00000029825	http://www.genecards.org/cgi-bin/carddisp.pl?gene=Pnmal1	7.04976	7.18322	0.13346	7.10877	6.86579	7.04386	7.08896	7.14142	7.10877	7.16666	7.18367	7.20088	7.09314	7.34621
10827809	0.0529762	0.688925	1.20247	NM_001008886	RT1-S3	ENSRNOT00000001036	RT1 class Ib, locus S3	http://www.ebi.ac.uk/gxa/gene/ENSRNOT00000001036	http://www.genecards.org/cgi-bin/carddisp.pl?gene=RT1-S3	6.20202	6.46803	0.266006	6.07731	6.53881	6.13329	6.06854	6.19215	6.21891	6.30354	6.40183	6.74201	6.50419	6.63768
10825582	0.0531366	0.689749	1.07388	NM_001100986	Hipk1	ENSRNOT00000056079	homeodomain interacting protein kinase 1	http://www.ebi.ac.uk/gxa/gene/ENSRNOT00000056079	http://www.genecards.org/cgi-bin/carddisp.pl?gene=Hipk1	8.86452	8.96736	0.102832	8.94505	8.76192	8.85597	8.84259	8.91709	8.84803	8.99613	8.9234	9.08543	8.9529	8.99825
10798828	0.0531573	0.689749	1.17086	ENSRNOT00000067963	RGD1562037	ENSRNOT00000067963	similar to OTTHUMP00000046255	http://www.ebi.ac.uk/gxa/gene/ENSRNOT00000067963		6.96365	7.19122	0.227568	7.08046	6.88094	6.8585	6.95217	7.04618	6.86509	7.35471	6.99431	7.3582	7.29342	7.28158
10799017	0.053233	0.689966	1.11412	ENSRNOT00000003349	Nid1	ENSRNOT00000003349	nidogen 1	http://www.ebi.ac.uk/gxa/gene/ENSRNOT00000003349	http://www.genecards.org/cgi-bin/carddisp.pl?gene=Nid1	5.62308	5.77898	0.155907	5.72962	5.70729	5.65191	5.6547	5.37187	5.73504	5.71825	5.71738	5.93125	5.83379	5.7382
10817573	0.0534171	0.691081	-1.15586	ENSRNOT00000028807	Rbm8a	ENSRNOT00000028807	RNA binding motif protein 8A	http://www.ebi.ac.uk/gxa/gene/ENSRNOT00000028807	http://www.genecards.org/cgi-bin/carddisp.pl?gene=Rbm8a	7.38484	7.17587	-0.208971	7.28892	7.71102	7.31828	7.31699	7.28899	7.30496	7.07022	7.32238	7.02316	7.09448	7.23999
10930618	0.0534372	0.691081	1.19416	ENSRNOT00000051268	ND6	ENSRNOT00000051268	NADH dehydrogenase subunit 6	http://www.ebi.ac.uk/gxa/gene/ENSRNOT00000051268	http://www.genecards.org/cgi-bin/carddisp.pl?gene=ND6	5.57071	5.82671	0.256001	5.66222	5.77944	5.46818	5.13968	5.80404	5.81415	5.86535	5.84735	5.87886	5.6948	5.85978
10739977	0.0535113	0.69121	1.2278	ENSRNOT00000044983	Rnf213	ENSRNOT00000044983	ring finger protein 213	http://www.ebi.ac.uk/gxa/gene/ENSRNOT00000044983	http://www.genecards.org/cgi-bin/carddisp.pl?gene=Rnf213	5.40214	5.69821	0.296073	5.30712	5.43877	5.49487	5.32015	5.44977	5.39459	5.60215	5.55905	5.72866	5.67181	6.23298
10883219	0.0535652	0.69121	-1.0801	NM_001134691	LOC100188932	ENSRNOT00000011373	dolichyl-diphosphooligosaccharide--protein glycosyltransferase subunit 4	http://www.ebi.ac.uk/gxa/gene/ENSRNOT00000011373		10.1413	10.0302	-0.111159	10.1271	10.2374	10.0747	10.1927	10.0747	10.0795	9.99592	10.1604	9.9383	10.0747	9.93223
10740000	0.0536324	0.691315	1.16039	ENSRNOT00000004904	Rnf213	ENSRNOT00000004904	ring finger protein 213	http://www.ebi.ac.uk/gxa/gene/ENSRNOT00000004904	http://www.genecards.org/cgi-bin/carddisp.pl?gene=Rnf213	4.70021	4.91482	0.214611	4.5484	4.78139	4.77236	4.83782	4.56106	4.7195	4.8666	4.80424	4.88077	4.99226	5.22554
10752695	0.0537042	0.691479	-1.09434	NM_032106	Robo2	ENSRNOT00000065748	roundabout, axon guidance receptor, homolog 2 (Drosophila)	http://www.ebi.ac.uk/gxa/gene/ENSRNOT00000065748	http://www.genecards.org/cgi-bin/carddisp.pl?gene=Robo2	8.50894	8.37888	-0.130055	8.4442	8.51857	8.51707	8.505	8.55985	8.53721	8.39793	8.51208	8.26862	8.31046	8.247
10824226	0.0540303	0.694906	1.11529	NM_001033665	Bcan	ENSRNOT00000025496	brevican	http://www.ebi.ac.uk/gxa/gene/ENSRNOT00000025496	http://www.genecards.org/cgi-bin/carddisp.pl?gene=Bcan	9.16362	9.32104	0.157421	9.22122	9.03509	9.19351	9.1192	9.24906	9.10041	9.368	9.21067	9.4513	9.43075	9.3651
10916920	0.0540891	0.694906	1.15247	NM_212516	Atp5l	ENSRNOT00000050878	ATP synthase, H+ transporting, mitochondrial F0 complex, subunit G	http://www.ebi.ac.uk/gxa/gene/ENSRNOT00000050878	http://www.genecards.org/cgi-bin/carddisp.pl?gene=Atp5l	7.71724	7.92197	0.204725	7.75446	7.52273	7.75067	7.70432	7.85403	7.65844	7.86911	7.90754	8.16957	7.88162	8.04553
10788881	0.0542759	0.69654	1.0951	ENSRNOT00000022097	Plekha2	ENSRNOT00000022097	pleckstrin homology domain-containing, family A (phosphoinositide binding specific) member 2	http://www.ebi.ac.uk/gxa/gene/ENSRNOT00000022097	http://www.genecards.org/cgi-bin/carddisp.pl?gene=Plekha2	6.87061	7.00168	0.131063	6.95621	6.86861	6.99832	6.68061	6.84931	7.05538	7.03362	7.07187	6.90769	6.91417	7.02734
10938461	0.0543588	0.696841	1.093	ENSRNOT00000039583	Zxdb	ENSRNOT00000039583	zinc finger, X-linked, duplicated B	http://www.ebi.ac.uk/gxa/gene/ENSRNOT00000039583	http://www.genecards.org/cgi-bin/carddisp.pl?gene=Zxdb	6.71745	6.84575	0.128299	6.78174	6.62989	6.8112	6.58071	6.78372	6.73394	6.88193	6.79471	6.9614	6.78372	6.91881
10900869	0.0544196	0.696857	1.07078	NM_173335	Olr1082	ENSRNOT00000048054	olfactory receptor 1082	http://www.ebi.ac.uk/gxa/gene/ENSRNOT00000048054	http://www.genecards.org/cgi-bin/carddisp.pl?gene=Olr1082	3.23829	3.33695	0.0986612	3.19119	3.25678	3.29495	3.18052	3.26799	3.26864	3.43671	3.21828	3.39435	3.40875	3.29495
10780808	0.054552	0.697554	-1.22706	NM_001109649	Mrp63	ENSRNOT00000039926	mitochondrial ribosomal protein 63	http://www.ebi.ac.uk/gxa/gene/ENSRNOT00000039926	http://www.genecards.org/cgi-bin/carddisp.pl?gene=Mrp63	7.91377	7.61856	-0.29521	7.71489	8.20309	7.90065	7.93265	7.81756	7.87858	7.60129	7.93322	7.29222	7.55443	7.45161
10926162	0.0545932	0.697554	-1.09491	NM_145095	Kcnh8	ENSRNOT00000017246	potassium voltage-gated channel, subfamily H (eag-related), member 8	http://www.ebi.ac.uk/gxa/gene/ENSRNOT00000017246	http://www.genecards.org/cgi-bin/carddisp.pl?gene=Kcnh8	4.88685	4.75603	-0.130817	4.72844	4.85726	4.94372	4.82002	5.08479	4.67056	4.71483	4.79958	4.7911	4.77979	4.78032
10830187	0.0547356	0.698597	1.10538	NM_001014032	Msl3l2	ENSRNOT00000001050	male-specific lethal 3-like 2 (Drosophila)	http://www.ebi.ac.uk/gxa/gene/ENSRNOT00000001050	http://www.genecards.org/cgi-bin/carddisp.pl?gene=Msl3l2	5.6883	5.83285	0.144544	5.74737	5.5718	5.77304	5.6362	5.7131	5.60597	5.90989	5.80313	5.92174	5.81722	5.93914
10742952	0.0547943	0.698597	1.11544	NM_001000777	Olr1435	ENSRNOT00000050288	olfactory receptor 1435	http://www.ebi.ac.uk/gxa/gene/ENSRNOT00000050288	http://www.genecards.org/cgi-bin/carddisp.pl?gene=Olr1435	4.76802	4.92563	0.157612	4.94756	4.60651	4.72685	4.85828	4.70089	4.74057	5.01637	5.02016	4.92187	4.90311	4.95169
10843140	0.0549765	0.698954	1.08289	BC089990	Polr3k		polymerase (RNA) III (DNA directed) polypeptide K		http://www.genecards.org/cgi-bin/carddisp.pl?gene=Polr3k	6.0215	6.13639	0.114884	6.14456	5.86126	6.10862	5.9458	6.04728	6.12413	6.08515	6.10862	6.21145	6.10862	6.18036
10797138	0.0550023	0.698954	1.09364	NM_053802	Tgfbi	ENSRNOT00000016390	transforming growth factor, beta induced	http://www.ebi.ac.uk/gxa/gene/ENSRNOT00000016390	http://www.genecards.org/cgi-bin/carddisp.pl?gene=Tgfbi	4.62984	4.75898	0.129137	4.49831	4.74163	4.69086	4.58389	4.6345	4.60025	4.69775	4.76253	4.83974	4.78235	4.87125
10887622	0.0550325	0.698954	1.26755	NM_001134933	Crip	ENSRNOT00000006835	cysteine-rich intestinal protein	http://www.ebi.ac.uk/gxa/gene/ENSRNOT00000006835	http://www.genecards.org/cgi-bin/carddisp.pl?gene=Crip	6.48991	6.83196	0.342042	6.59924	6.2919	6.49354	6.4564	6.60849	6.3652	6.86905	6.56559	7.0538	6.87761	7.26048
10816394	0.0550611	0.698954	-1.09531	NM_001007637	mrpl24	ENSRNOT00000035271	mitochondrial ribosomal protein L24	http://www.ebi.ac.uk/gxa/gene/ENSRNOT00000035271	http://www.genecards.org/cgi-bin/carddisp.pl?gene=mrpl24	6.15625	6.02491	-0.131336	5.98007	6.16678	6.18682	6.20836	6.2392	6.06648	6.01533	6.17395	5.89054	5.96715	6.03602
10922783	0.0554	0.701691	1.11501	NM_001106904	Map4k4	ENSRNOT00000019180	mitogen-activated protein kinase kinase kinase kinase 4	http://www.ebi.ac.uk/gxa/gene/ENSRNOT00000019180	http://www.genecards.org/cgi-bin/carddisp.pl?gene=Map4k4	7.4529	7.60995	0.157053	7.53355	7.24856	7.53262	7.4301	7.51965	7.4525	7.71097	7.48657	7.72268	7.6294	7.65759
10906679	0.0555103	0.701691	1.17518	NM_021690	Rapgef3	ENSRNOT00000010295	Rap guanine nucleotide exchange factor (GEF) 3	http://www.ebi.ac.uk/gxa/gene/ENSRNOT00000010295	http://www.genecards.org/cgi-bin/carddisp.pl?gene=Rapgef3	7.38189	7.61478	0.232885	7.39228	7.24169	7.48673	7.27169	7.51708	7.28525	7.64681	7.47112	7.81346	7.82325	7.64877
10920355	0.0555175	0.701691	1.07024	NM_001106859	Atrip	ENSRNOT00000028055	ATR interacting protein	http://www.ebi.ac.uk/gxa/gene/ENSRNOT00000028055	http://www.genecards.org/cgi-bin/carddisp.pl?gene=Atrip	5.65935	5.75729	0.0979402	5.55317	5.7041	5.63361	5.70293	5.70293	5.89869	5.67188	5.77323	5.70293	5.76161	5.7354
10924485	0.0556139	0.701691	-1.16655	NM_173142	Stk16	ENSRNOT00000026194	serine/threonine kinase 16	http://www.ebi.ac.uk/gxa/gene/ENSRNOT00000026194	http://www.genecards.org/cgi-bin/carddisp.pl?gene=Stk16	7.29419	7.07194	-0.222247	7.25539	7.6058	7.14262	7.15016	7.31698	7.13416	7.17414	7.24455	6.97522	7.06584	6.83775
10819644	0.0556215	0.701691	1.09863	NM_022297	Ddah1	ENSRNOT00000045016	dimethylarginine dimethylaminohydrolase 1	http://www.ebi.ac.uk/gxa/gene/ENSRNOT00000045016	http://www.genecards.org/cgi-bin/carddisp.pl?gene=Ddah1	6.81935	6.95505	0.135701	6.8356	6.87859	6.75707	6.87859	6.74688	7.08638	6.91946	7.11368	6.90758	6.92194	6.78124
10887615	0.0556365	0.701691	1.14529	NM_022501	Crip2	ENSRNOT00000006804	cysteine-rich protein 2	http://www.ebi.ac.uk/gxa/gene/ENSRNOT00000006804	http://www.genecards.org/cgi-bin/carddisp.pl?gene=Crip2	8.10946	8.30517	0.195713	8.01696	8.20757	8.20757	8.11068	8.00451	8.04672	8.4846	8.14364	8.45545	8.30414	8.39649
10773435	0.0557317	0.701774	1.07861	NM_031766	Cpz	ENSRNOT00000012109	carboxypeptidase Z	http://www.ebi.ac.uk/gxa/gene/ENSRNOT00000012109	http://www.genecards.org/cgi-bin/carddisp.pl?gene=Cpz	5.07873	5.1879	0.109169	5.14962	5.02101	5.0255	5.11131	5.0862	5.07831	5.33443	5.09018	5.16545	5.25573	5.20328
10930873	0.0558573	0.701774	1.13731	NM_001106877	Rfx2		regulatory factor X, 2 (influences HLA class II expression)		http://www.genecards.org/cgi-bin/carddisp.pl?gene=Rfx2	6.40502	6.59065	0.185627	6.39719	6.2788	6.4945	6.37501	6.4796	6.44405	6.59866	6.37234	6.85909	6.63678	6.63296
10887746	0.055922	0.701774	-1.08473	NM_031600	Ptprn2	ENSRNOT00000006942	protein tyrosine phosphatase, receptor type, N polypeptide 2	http://www.ebi.ac.uk/gxa/gene/ENSRNOT00000006942	http://www.genecards.org/cgi-bin/carddisp.pl?gene=Ptprn2	8.17591	8.05857	-0.117333	8.18152	8.13888	8.13888	8.17145	8.2488	8.01212	8.14276	7.97162	8.21953	8.08384	7.92157
10723695	0.0559684	0.701774	1.09638	BC158703	Fam181b	ENSRNOT00000014284	family with sequence similarity 181, member B	http://www.ebi.ac.uk/gxa/gene/ENSRNOT00000014284	http://www.genecards.org/cgi-bin/carddisp.pl?gene=Fam181b	5.26847	5.40122	0.132747	5.36013	5.23733	5.36013	5.27106	5.1137	5.36013	5.36013	5.25405	5.53563	5.43152	5.46585
10795231	0.0560189	0.701774	1.09148	NM_022647	Hist1h2bl		histone cluster 1, H2bl		http://www.genecards.org/cgi-bin/carddisp.pl?gene=Hist1h2bl	5.01891	5.1452	0.126286	5.08873	4.90172	5.0474	4.99901	5.05771	4.95811	5.18037	5.15265	5.26042	5.08873	5.23093
10760895	0.0560817	0.701774	1.12758	NM_138511	Gpc2	ENSRNOT00000001849	glypican 2	http://www.ebi.ac.uk/gxa/gene/ENSRNOT00000001849	http://www.genecards.org/cgi-bin/carddisp.pl?gene=Gpc2	4.32045	4.49368	0.173234	4.40467	4.18581	4.41827	4.23376	4.35973	4.31611	4.40022	4.68278	4.42309	4.47817	4.66171
10714505	0.0561033	0.701774	1.0866	NM_001037197	Kank1	ENSRNOT00000021496	KN motif and ankyrin repeat domains 1	http://www.ebi.ac.uk/gxa/gene/ENSRNOT00000021496	http://www.genecards.org/cgi-bin/carddisp.pl?gene=Kank1	5.66405	5.78387	0.119827	5.72733	5.58864	5.70471	5.58888	5.71067	5.65055	5.9066	5.71788	5.87357	5.84398	5.71067
10939644	0.0561587	0.701774	-1.08843	ENSRNOT00000051669	Enox2	ENSRNOT00000051669	ecto-NOX disulfide-thiol exchanger 2	http://www.ebi.ac.uk/gxa/gene/ENSRNOT00000051669	http://www.genecards.org/cgi-bin/carddisp.pl?gene=Enox2	4.18633	4.06409	-0.122242	4.23427	4.06819	4.1712	4.28867	4.16934	4.14077	4.14077	4.14077	3.96761	4.07883	3.91578
10791139	0.0561827	0.701774	-1.08193	NM_001109109	Lpar2	ENSRNOT00000051435	lysophosphatidic acid receptor 2	http://www.ebi.ac.uk/gxa/gene/ENSRNOT00000051435	http://www.genecards.org/cgi-bin/carddisp.pl?gene=Lpar2	4.95345	4.83985	-0.113601	5.12541	4.89122	4.92728	4.8981	4.92523	4.71626	4.79009	4.89878	4.8981	4.83775	4.8981
10936959	0.0562494	0.701859	1.11774	NM_138854	Slc38a5	ENSRNOT00000038068	solute carrier family 38, member 5	http://www.ebi.ac.uk/gxa/gene/ENSRNOT00000038068	http://www.genecards.org/cgi-bin/carddisp.pl?gene=Slc38a5	3.86642	4.027	0.160584	3.91596	3.91915	3.90023	3.89692	3.69985	4.17995	4.12579	4.15015	3.91915	3.86784	3.91915
10789929	0.0563293	0.701951	1.32034	NM_133307	Prkcd	ENSRNOT00000025858	protein kinase C, delta	http://www.ebi.ac.uk/gxa/gene/ENSRNOT00000025858	http://www.genecards.org/cgi-bin/carddisp.pl?gene=Prkcd	5.07579	5.47669	0.400907	5.13506	5.0516	5.14562	4.95637	5.09029	5.24398	5.25271	5.24398	6.27007	5.36795	5.48148
10923877	0.0563768	0.701951	-1.1195	NM_001029899	Adam23	ENSRNOT00000040525	ADAM metallopeptidase domain 23	http://www.ebi.ac.uk/gxa/gene/ENSRNOT00000040525	http://www.genecards.org/cgi-bin/carddisp.pl?gene=Adam23	7.58719	7.42434	-0.16285	7.52912	7.48217	7.60688	7.57876	7.73899	7.5099	7.58215	7.50696	7.24309	7.4403	7.26361
10726979	0.05666	0.704727	1.10869	NM_134334	Ctsd	ENSRNOT00000027407	cathepsin D	http://www.ebi.ac.uk/gxa/gene/ENSRNOT00000027407	http://www.genecards.org/cgi-bin/carddisp.pl?gene=Ctsd	8.72061	8.86946	0.14885	8.46901	8.8929	8.74703	8.74754	8.74658	8.82523	8.80773	8.91528	8.87982	8.82523	8.96349
10877482	0.0568651	0.704957	1.07969	NM_001108668	Akna	ENSRNOT00000010516	AT-hook transcription factor	http://www.ebi.ac.uk/gxa/gene/ENSRNOT00000010516	http://www.genecards.org/cgi-bin/carddisp.pl?gene=Akna	5.46303	5.57364	0.110613	5.51093	5.41091	5.44862	5.43374	5.51093	5.46871	5.60013	5.51093	5.76264	5.51718	5.58224
10745677	0.0568779	0.704957	1.11745	NM_013025	Ccl3	ENSRNOT00000015139	chemokine (C-C motif) ligand 3	http://www.ebi.ac.uk/gxa/gene/ENSRNOT00000015139	http://www.genecards.org/cgi-bin/carddisp.pl?gene=Ccl3	4.87818	5.03839	0.160212	4.92706	4.83926	4.72556	4.88729	5.01172	4.92706	5.22322	4.92706	5.16093	4.92706	5.06502
10768931	0.0569423	0.704957	-1.15859	NM_001109072	Fam163a	ENSRNOT00000036392	family with sequence similarity 163, member A	http://www.ebi.ac.uk/gxa/gene/ENSRNOT00000036392	http://www.genecards.org/cgi-bin/carddisp.pl?gene=Fam163a	6.906	6.69363	-0.21237	6.74821	7.02126	6.93211	6.98029	6.84816	6.5293	6.77347	6.89701	6.53148	6.51192	6.91863
10790734	0.0569786	0.704957	1.07587	NM_153731	Zfp709	ENSRNOT00000021742	zinc finger protein 709	http://www.ebi.ac.uk/gxa/gene/ENSRNOT00000021742	http://www.genecards.org/cgi-bin/carddisp.pl?gene=Zfp709	5.69203	5.79753	0.105504	5.73724	5.75985	5.58856	5.62759	5.74689	5.80447	5.7347	5.94934	5.80759	5.73724	5.75184
10809442	0.0570491	0.704957	-1.08359	NM_001108439	Large	ENSRNOT00000064105	like-glycosyltransferase	http://www.ebi.ac.uk/gxa/gene/ENSRNOT00000064105	http://www.genecards.org/cgi-bin/carddisp.pl?gene=Large	9.30181	9.186	-0.115813	9.20429	9.42527	9.30066	9.28199	9.29686	9.27375	9.14695	9.30905	9.05907	9.1992	9.12798
10742645	0.0570802	0.704957	1.10237	NM_019269	Slc22a5	ENSRNOT00000011340	solute carrier family 22 (organic cation/carnitine transporter), member 5	http://www.ebi.ac.uk/gxa/gene/ENSRNOT00000011340	http://www.genecards.org/cgi-bin/carddisp.pl?gene=Slc22a5	6.41714	6.55775	0.140607	6.48972	6.24995	6.4175	6.48972	6.43884	6.49514	6.62899	6.39408	6.6785	6.49711	6.65269
10753135	0.0573118	0.704957	-1.19823	NM_001025014	Tmem50b	ENSRNOT00000002775	transmembrane protein 50B	http://www.ebi.ac.uk/gxa/gene/ENSRNOT00000002775	http://www.genecards.org/cgi-bin/carddisp.pl?gene=Tmem50b	10.3396	10.0787	-0.260905	10.2141	10.5144	10.2584	10.4243	10.2867	10.3224	9.8733	10.3854	9.81609	10.1404	9.93452
10939901	0.0573163	0.704957	1.09295	NM_001108258	Gpr101	ENSRNOT00000033219	G protein-coupled receptor 101	http://www.ebi.ac.uk/gxa/gene/ENSRNOT00000033219	http://www.genecards.org/cgi-bin/carddisp.pl?gene=Gpr101	3.99571	4.12393	0.128222	4.17382	3.98846	3.90461	4.0403	3.87136	4.07484	4.054	4.16176	4.25591	4.10426	4.09281
10880361	0.0573301	0.704957	1.07843	NM_021582	Rpa2	ENSRNOT00000017549	replication protein A2	http://www.ebi.ac.uk/gxa/gene/ENSRNOT00000017549	http://www.genecards.org/cgi-bin/carddisp.pl?gene=Rpa2	5.84403	5.95295	0.108928	5.87044	5.71118	5.89384	5.77866	5.96601	5.8878	6.02004	5.88738	6.04027	5.95608	5.92614
10867701	0.0573598	0.704957	-1.17466	NM_001108657	Runx1t1	ENSRNOT00000066191	runt-related transcription factor 1; translocated to, 1 (cyclin D-related)	http://www.ebi.ac.uk/gxa/gene/ENSRNOT00000066191	http://www.genecards.org/cgi-bin/carddisp.pl?gene=Runx1t1	6.61268	6.38044	-0.232244	6.41723	6.69042	6.45505	6.81447	6.68624	6.2505	6.53187	6.65821	6.23728	6.3867	6.21807
10789952	0.0573603	0.704957	1.23196	NM_017351	Itih3	ENSRNOT00000023984	inter-alpha trypsin inhibitor, heavy chain 3	http://www.ebi.ac.uk/gxa/gene/ENSRNOT00000023984	http://www.genecards.org/cgi-bin/carddisp.pl?gene=Itih3	8.04234	8.3433	0.300956	8.08936	7.72618	8.19299	8.00105	8.20215	8.2731	8.40817	7.99146	8.6767	8.16521	8.54517
10720869	0.0574182	0.704957	-1.1262	NM_022008	Fxyd7	ENSRNOT00000028603	FXYD domain-containing ion transport regulator 7	http://www.ebi.ac.uk/gxa/gene/ENSRNOT00000028603	http://www.genecards.org/cgi-bin/carddisp.pl?gene=Fxyd7	8.54594	8.37447	-0.171469	8.68229	8.36209	8.46724	8.65439	8.5637	8.1901	8.5516	8.40556	8.2757	8.37545	8.44841
10935878	0.0574614	0.704957	1.08574	NM_001106343	Zfp275	ENSRNOT00000025218	zinc finger protein 275	http://www.ebi.ac.uk/gxa/gene/ENSRNOT00000025218	http://www.genecards.org/cgi-bin/carddisp.pl?gene=Zfp275	7.1667	7.28537	0.118674	7.19547	7.02984	7.19274	7.17949	7.23595	7.14193	7.23523	7.3675	7.33194	7.23523	7.40041
10906569	0.0576144	0.706093	1.17503	ENSRNOT00000009143	Dbx2	ENSRNOT00000009143	developing brain homeobox 2	http://www.ebi.ac.uk/gxa/gene/ENSRNOT00000009143	http://www.genecards.org/cgi-bin/carddisp.pl?gene=Dbx2	6.1519	6.38459	0.232692	6.07414	5.97421	6.26173	6.18437	6.26506	6.18936	6.53503	6.06338	6.52362	6.56254	6.43364
10933755	0.0578225	0.707487	-1.07846	NM_001106964	Tbl1x	ENSRNOT00000004901	transducin (beta)-like 1 X-linked	http://www.ebi.ac.uk/gxa/gene/ENSRNOT00000004901	http://www.genecards.org/cgi-bin/carddisp.pl?gene=Tbl1x	8.06027	7.9513	-0.108975	8.07379	8.08728	8.03077	8.02998	8.07954	8.06951	7.98879	8.06896	7.8733	7.89978	7.80745
10749630	0.0578814	0.707487	-1.12021	NM_080577	Nploc4	ENSRNOT00000054973	nuclear protein localization 4 homolog (S. cerevisiae)	http://www.ebi.ac.uk/gxa/gene/ENSRNOT00000054973	http://www.genecards.org/cgi-bin/carddisp.pl?gene=Nploc4	8.5173	8.35354	-0.163769	8.41928	8.62349	8.48816	8.51488	8.5407	8.49731	8.35167	8.53336	8.16462	8.38633	8.18793
10824165	0.0580875	0.707487	1.16834	NM_001134959	Pear1	ENSRNOT00000019502	platelet endothelial aggregation receptor 1	http://www.ebi.ac.uk/gxa/gene/ENSRNOT00000019502	http://www.genecards.org/cgi-bin/carddisp.pl?gene=Pear1	6.00178	6.22624	0.224458	6.09652	5.96363	5.88008	5.93108	6.1376	6.01239	6.29378	5.92118	6.35412	6.3578	6.41818
10750982	0.0582219	0.707487	1.12239	NM_001105883	Pvrl3	ENSRNOT00000002957	poliovirus receptor-related 3	http://www.ebi.ac.uk/gxa/gene/ENSRNOT00000002957	http://www.genecards.org/cgi-bin/carddisp.pl?gene=Pvrl3	7.3756	7.54217	0.166571	7.31331	7.25012	7.36212	7.47835	7.47408	7.45944	7.83074	7.53734	7.49922	7.47408	7.4522
10897465	0.0582368	0.707487	1.1517	NM_001130577	Cyth4	ENSRNOT00000056221	cytohesin 4	http://www.ebi.ac.uk/gxa/gene/ENSRNOT00000056221	http://www.genecards.org/cgi-bin/carddisp.pl?gene=Cyth4	6.49729	6.70106	0.203771	6.56852	6.5165	6.54367	6.25023	6.60753	6.44757	6.71622	6.66653	6.77917	6.64816	6.94872
10892387	0.058329	0.707487	1.10431	NM_001106761	Brf1	ENSRNOT00000019689	BRF1 homolog, subunit of RNA polymerase III transcription initiation factor IIIB (S. cerevisiae)	http://www.ebi.ac.uk/gxa/gene/ENSRNOT00000019689	http://www.genecards.org/cgi-bin/carddisp.pl?gene=Brf1	6.88389	7.02703	0.143146	6.99068	6.68467	6.95679	6.8305	6.95679	6.88765	6.98072	7.02154	7.11922	7.01544	7.13762
10812201	0.0583557	0.707487	-1.15647	ENSRNOT00000032974	Ell2	ENSRNOT00000032974	elongation factor RNA polymerase II 2	http://www.ebi.ac.uk/gxa/gene/ENSRNOT00000032974	http://www.genecards.org/cgi-bin/carddisp.pl?gene=Ell2	7.13465	6.92492	-0.209724	7.07032	7.24455	7.03558	7.20231	7.12047	7.10206	6.92288	7.1672	6.7229	6.96711	6.66739
10833152	0.0584601	0.707487	1.19249	NM_177425	Csrp2	ENSRNOT00000067011	cysteine and glycine-rich protein 2	http://www.ebi.ac.uk/gxa/gene/ENSRNOT00000067011	http://www.genecards.org/cgi-bin/carddisp.pl?gene=Csrp2	5.53539	5.78937	0.253979	5.79615	5.50951	5.46041	5.57226	5.33861	5.74009	5.68093	5.63375	6.20506	5.79546	5.68093
10864846	0.0584617	0.707487	1.14505	ENSRNOT00000051510	LOC680441	ENSRNOT00000051510	similar to 60S ribosomal protein L23a	http://www.ebi.ac.uk/gxa/gene/ENSRNOT00000051510		3.83622	4.03164	0.195414	3.95259	3.49156	3.86747	3.91691	3.95259	3.95259	3.95259	3.95259	4.1649	4.03634	4.13082
10726991	0.0585059	0.707487	1.07545	NR_027324	H19		H19, imprinted maternally expressed transcript		http://www.genecards.org/cgi-bin/carddisp.pl?gene=H19	4.49087	4.59581	0.104936	4.39346	4.59968	4.44972	4.50781	4.50368	4.50957	4.57217	4.54746	4.72064	4.55058	4.67444
10837351	0.0585375	0.707487	1.08379	NM_001107742	Slc43a1	ENSRNOT00000011006	solute carrier family 43, member 1	http://www.ebi.ac.uk/gxa/gene/ENSRNOT00000011006	http://www.genecards.org/cgi-bin/carddisp.pl?gene=Slc43a1	3.77519	3.89128	0.116092	3.97151	3.67334	3.75592	3.75439	3.7208	3.79875	3.9228	3.90669	3.97486	3.85879	3.8858
10915597	0.0586002	0.707487	1.08325	NM_001108997	Dock6	ENSRNOT00000064551	dedicator of cytokinesis 6	http://www.ebi.ac.uk/gxa/gene/ENSRNOT00000064551	http://www.genecards.org/cgi-bin/carddisp.pl?gene=Dock6	5.93211	6.04749	0.115372	6.00976	5.8719	5.9748	5.85101	5.9531	5.94022	6.13903	5.93068	6.12867	6.00324	6.14308
10793923	0.0586087	0.707487	-1.13225	NM_001191691	Trpc7	ENSRNOT00000016982	transient receptor potential cation channel, subfamily C, member 7	http://www.ebi.ac.uk/gxa/gene/ENSRNOT00000016982	http://www.genecards.org/cgi-bin/carddisp.pl?gene=Trpc7	4.63954	4.46034	-0.179198	4.32034	4.76588	4.5873	4.69821	4.82597	4.49977	4.43533	4.45919	4.38678	4.48938	4.4916
10859919	0.0586449	0.707487	-1.09801	NM_001191860	Actr3b	ENSRNOT00000050686	ARP3 actin-related protein 3 homolog B (yeast)	http://www.ebi.ac.uk/gxa/gene/ENSRNOT00000050686	http://www.genecards.org/cgi-bin/carddisp.pl?gene=Actr3b	8.44046	8.30557	-0.134888	8.33522	8.57275	8.4419	8.45692	8.39551	8.40793	8.31323	8.44338	8.14094	8.31071	8.21721
10794276	0.0587302	0.707487	1.06904	NM_001082409	Fbxw17	ENSRNOT00000044073	F-box and WD-40 domain protein 17	http://www.ebi.ac.uk/gxa/gene/ENSRNOT00000044073	http://www.genecards.org/cgi-bin/carddisp.pl?gene=Fbxw17	4.7901	4.88641	0.0963128	4.75757	4.82	4.76538	4.81486	4.7927	4.84012	4.92167	4.78783	4.80639	5.04437	4.9181
10920170	0.0587304	0.707487	1.07461	NM_001100548	Rbm5	ENSRNOT00000024529	RNA binding motif protein 5	http://www.ebi.ac.uk/gxa/gene/ENSRNOT00000024529	http://www.genecards.org/cgi-bin/carddisp.pl?gene=Rbm5	8.05636	8.16017	0.103809	7.96539	8.11205	8.07031	8.02202	8.11205	8.17843	8.06422	8.27434	8.24101	8.14983	8.05321
10740018	0.0587558	0.707487	1.12298	ENSRNOT00000004904	Rnf213	ENSRNOT00000004904	ring finger protein 213	http://www.ebi.ac.uk/gxa/gene/ENSRNOT00000004904	http://www.genecards.org/cgi-bin/carddisp.pl?gene=Rnf213	5.94787	6.1152	0.167336	5.79513	6.1465	6.02413	5.84469	5.92889	6.02503	6.05109	6.24885	6.00226	6.09401	6.26998
10806855	0.0588333	0.707693	-1.07525	NM_138549	Tecr	ENSRNOT00000037608	trans-2,3-enoyl-CoA reductase	http://www.ebi.ac.uk/gxa/gene/ENSRNOT00000037608	http://www.genecards.org/cgi-bin/carddisp.pl?gene=Tecr	10.5976	10.493	-0.104673	10.5019	10.7318	10.575	10.586	10.5934	10.5861	10.4999	10.5496	10.4344	10.5128	10.375
10840183	0.0590575	0.708354	1.07974	NM_024353	Plcb4	ENSRNOT00000042853	phospholipase C, beta 4	http://www.ebi.ac.uk/gxa/gene/ENSRNOT00000042853	http://www.genecards.org/cgi-bin/carddisp.pl?gene=Plcb4	5.71325	5.82393	0.110682	5.68985	5.75285	5.69204	5.67924	5.75228	5.87919	5.70604	5.89306	5.95266	5.83301	5.67966
10883808	0.0590784	0.708354	1.08663	ENSRNOT00000060408	Asap2	ENSRNOT00000060408	ArfGAP with SH3 domain, ankyrin repeat and PH domain 2	http://www.ebi.ac.uk/gxa/gene/ENSRNOT00000060408	http://www.genecards.org/cgi-bin/carddisp.pl?gene=Asap2	6.78729	6.90715	0.119862	6.89198	6.63386	6.77335	6.75105	6.88622	6.78534	7.02507	6.89942	6.92579	6.88601	6.92128
10923635	0.0591912	0.708354	1.09363	ENSRNOT00000021569	LOC100360552	ENSRNOT00000021569	rCG22430-like	http://www.ebi.ac.uk/gxa/gene/ENSRNOT00000021569		5.22644	5.35556	0.129121	5.2944	5.05052	5.32271	5.17017	5.2944	5.28954	5.49375	5.2944	5.3399	5.29566	5.4201
10806314	0.059207	0.708354	1.15904	NM_001107415	Sall1	ENSRNOT00000018629	sal-like 1 (Drosophila)	http://www.ebi.ac.uk/gxa/gene/ENSRNOT00000018629	http://www.genecards.org/cgi-bin/carddisp.pl?gene=Sall1	5.77108	5.98401	0.21293	6.03178	5.59181	5.73986	5.63032	5.86162	5.79321	6.00379	5.95257	6.21363	5.87327	6.06759
10905988	0.0592489	0.708354	1.18473	ENSRNOT00000036025	Celsr1	ENSRNOT00000036025	cadherin, EGF LAG seven-pass G-type receptor 1 (flamingo homolog, Drosophila)	http://www.ebi.ac.uk/gxa/gene/ENSRNOT00000036025	http://www.genecards.org/cgi-bin/carddisp.pl?gene=Celsr1	6.4266	6.67116	0.244561	6.58942	6.19278	6.5588	6.40192	6.39006	6.49152	6.88588	6.37301	6.84494	6.63472	6.79687
10882071	0.0592514	0.708354	1.07179	NM_001108697	RGD1308251	ENSRNOT00000018453	similar to RIKEN cDNA 2810405K02	http://www.ebi.ac.uk/gxa/gene/ENSRNOT00000018453		4.76288	4.8629	0.100021	4.80443	4.68106	4.80888	4.70506	4.81499	4.72293	4.95206	4.87111	4.80924	4.93345	4.88864
10724035	0.0593654	0.708807	1.07959	NM_057124	P2ry6	ENSRNOT00000050227	pyrimidinergic receptor P2Y, G-protein coupled, 6	http://www.ebi.ac.uk/gxa/gene/ENSRNOT00000050227	http://www.genecards.org/cgi-bin/carddisp.pl?gene=P2ry6	4.24242	4.3529	0.110484	4.31225	4.27064	4.20595	4.11101	4.31225	4.22636	4.31225	4.41684	4.45219	4.39753	4.31225
10887445	0.0594104	0.708807	1.11417	NM_144750	Aspg	ENSRNOT00000017454	asparaginase homolog (S. cerevisiae)	http://www.ebi.ac.uk/gxa/gene/ENSRNOT00000017454	http://www.genecards.org/cgi-bin/carddisp.pl?gene=Aspg	5.35245	5.50843	0.155974	5.41621	5.22357	5.25925	5.43826	5.42497	5.32402	5.57274	5.42724	5.49688	5.51759	5.71209
10712955	0.0596628	0.708807	-1.15757	NM_001006973	mrpl11	ENSRNOT00000027091	mitochondrial ribosomal protein L11	http://www.ebi.ac.uk/gxa/gene/ENSRNOT00000027091	http://www.genecards.org/cgi-bin/carddisp.pl?gene=mrpl11	8.1735	7.9624	-0.211097	8.1316	8.40295	8.06609	8.19905	8.06782	8.10852	7.95239	8.19551	7.72333	7.98846	7.80621
10914366	0.0597124	0.708807	1.18483	NM_022949	Rpl14	ENSRNOT00000063787	ribosomal protein L14	http://www.ebi.ac.uk/gxa/gene/ENSRNOT00000063787	http://www.genecards.org/cgi-bin/carddisp.pl?gene=Rpl14	8.81435	9.05903	0.244682	8.91709	8.54393	8.94031	8.70213	8.9683	8.73055	9.20905	8.93649	9.19231	9.09916	9.18665
10894939	0.0597253	0.708807	1.10153	NM_001106780	RGD1565947	ENSRNOT00000064724	similar to netrin 4	http://www.ebi.ac.uk/gxa/gene/ENSRNOT00000064724		4.38185	4.52135	0.139502	4.24744	4.41111	4.37091	4.33968	4.54012	4.44879	4.44725	4.46672	4.65998	4.44725	4.65814
10752517	0.0597664	0.708807	-1.18748	NM_001108847	Ube2l3	ENSRNOT00000065995	ubiquitin-conjugating enzyme E2L 3	http://www.ebi.ac.uk/gxa/gene/ENSRNOT00000065995	http://www.genecards.org/cgi-bin/carddisp.pl?gene=Ube2l3	9.0685	8.8206	-0.2479	8.95665	9.26984	9.01031	9.09574	9.00996	9.13359	8.73769	9.03917	8.54337	8.83667	8.63311
10717284	0.0598001	0.708807	1.11231	NM_001009650	Taar5	ENSRNOT00000061209	trace amine-associated receptor 5	http://www.ebi.ac.uk/gxa/gene/ENSRNOT00000061209	http://www.genecards.org/cgi-bin/carddisp.pl?gene=Taar5	4.52275	4.67631	0.153558	4.63179	4.41153	4.51648	4.4218	4.63215	4.60379	4.63179	4.78279	4.53593	4.63179	4.87176
10734866	0.0598065	0.708807	1.06972	NM_001109648	Tmem107	ENSRNOT00000008787	transmembrane protein 107	http://www.ebi.ac.uk/gxa/gene/ENSRNOT00000008787	http://www.genecards.org/cgi-bin/carddisp.pl?gene=Tmem107	5.83316	5.93039	0.0972337	5.88036	5.70901	5.76935	5.89692	5.91015	5.884	5.88036	5.88036	6.02036	5.93089	5.98638
10794824	0.0598343	0.708807	-1.07738	NM_001013886	Tubb2b	ENSRNOT00000023582	tubulin, beta 2b	http://www.ebi.ac.uk/gxa/gene/ENSRNOT00000023582	http://www.genecards.org/cgi-bin/carddisp.pl?gene=Tubb2b	8.81438	8.70685	-0.107532	8.73004	8.85531	8.80013	8.85276	8.83367	8.56537	8.62643	8.78557	8.76126	8.67754	8.82494
10735201	0.059911	0.708997	1.07751	NR_032144	Mir497		microRNA mir-497		http://www.genecards.org/cgi-bin/carddisp.pl?gene=Mir497	4.63444	4.74214	0.107706	4.6848	4.61608	4.7079	4.6848	4.47861	4.67091	4.68052	4.83025	4.79048	4.67929	4.80142
10726394	0.0600666	0.709776	1.09497	BC167765	LOC100302465	ENSRNOT00000038122	hypothetical LOC100302465	http://www.ebi.ac.uk/gxa/gene/ENSRNOT00000038122		4.23219	4.36308	0.130891	4.18712	4.13761	4.25447	4.27226	4.30946	4.30058	4.57986	4.42565	4.25971	4.30383	4.30883
10822253	0.0601516	0.709776	1.1162	NM_001134993	Car13	ENSRNOT00000038546	carbonic anhydrase 13	http://www.ebi.ac.uk/gxa/gene/ENSRNOT00000038546	http://www.genecards.org/cgi-bin/carddisp.pl?gene=Car13	3.66877	3.82737	0.158599	3.7123	3.45136	3.67181	3.8262	3.6822	3.87341	3.77249	3.72534	3.7604	3.80736	4.02523
10821924	0.060196	0.709776	1.11332	NM_001011947	Rai14	ENSRNOT00000046215	retinoic acid induced 14	http://www.ebi.ac.uk/gxa/gene/ENSRNOT00000046215	http://www.genecards.org/cgi-bin/carddisp.pl?gene=Rai14	3.72968	3.88456	0.154874	3.73325	3.83665	3.72534	3.54292	3.81026	3.89401	3.86018	4.09315	3.91962	3.80974	3.73065
10801176	0.0602194	0.709776	-1.35569	NM_001014780	Pcdhb6		protocadherin beta 6		http://www.genecards.org/cgi-bin/carddisp.pl?gene=Pcdhb6	4.62016	4.18113	-0.439032	4.01119	4.95673	4.24868	4.83359	5.05061	4.35476	3.91769	4.34099	4.04618	4.0976	4.32955
10815850	0.0604078	0.711281	-1.24528	NM_001191847	Mfsd1		major facilitator superfamily domain containing 1		http://www.genecards.org/cgi-bin/carddisp.pl?gene=Mfsd1	7.02394	6.70747	-0.316469	6.85894	7.25191	6.98072	7.16915	6.85894	7.08896	6.78455	6.91365	6.31825	6.67185	6.46754
10940195	0.0605467	0.711398	-1.06991	NM_017345	L1cam	ENSRNOT00000056353	L1 cell adhesion molecule	http://www.ebi.ac.uk/gxa/gene/ENSRNOT00000056353	http://www.genecards.org/cgi-bin/carddisp.pl?gene=L1cam	8.18915	8.09165	-0.0974923	8.03333	8.17802	8.2327	8.25078	8.2509	8.13686	8.07302	8.17597	8.06121	8.09106	8.0118
10785461	0.0605602	0.711398	1.12578	NM_022868	Pcdh8		protocadherin 8		http://www.genecards.org/cgi-bin/carddisp.pl?gene=Pcdh8	7.73513	7.90605	0.170925	7.8326	7.48437	7.84304	7.67226	7.84336	7.89997	8.05996	7.76	7.89282	7.83789	7.98566
10807688	0.0606001	0.711398	1.19973	ENSRNOT00000019408	Zfhx3	ENSRNOT00000019408	zinc finger homeobox 3	http://www.ebi.ac.uk/gxa/gene/ENSRNOT00000019408	http://www.genecards.org/cgi-bin/carddisp.pl?gene=Zfhx3	6.02062	6.28332	0.262705	6.15764	5.87875	6.11474	5.98504	5.9669	6.01856	6.00973	6.22551	6.6418	6.32644	6.47789
10797657	0.0606974	0.711826	1.09845	NM_031817	Omd	ENSRNOT00000020648	osteomodulin	http://www.ebi.ac.uk/gxa/gene/ENSRNOT00000020648	http://www.genecards.org/cgi-bin/carddisp.pl?gene=Omd	3.29571	3.43118	0.135468	3.24092	3.46716	3.1807	3.31943	3.27034	3.52899	3.37714	3.56328	3.40064	3.42847	3.28853
10799376	0.0608783	0.71275	-1.09356	NM_001108420	Asb13	ENSRNOT00000024200	ankyrin repeat and SOCS box-containing 13	http://www.ebi.ac.uk/gxa/gene/ENSRNOT00000024200	http://www.genecards.org/cgi-bin/carddisp.pl?gene=Asb13	8.05926	7.93023	-0.129031	7.97391	8.19131	8.08714	8.02551	8.01844	7.9417	7.91744	8.09418	7.76292	7.87951	7.98562
10872489	0.0609467	0.71275	1.17315	NM_053538	Laptm5	ENSRNOT00000015198	lysosomal protein transmembrane 5	http://www.ebi.ac.uk/gxa/gene/ENSRNOT00000015198	http://www.genecards.org/cgi-bin/carddisp.pl?gene=Laptm5	6.55544	6.78583	0.23039	6.37712	6.75918	6.68135	6.26537	6.69419	6.72974	6.79814	6.61326	6.90223	6.69419	6.97743
10825665	0.0609588	0.71275	1.10642	NM_001107711	Mov10	ENSRNOT00000018061	Moloney leukemia virus 10	http://www.ebi.ac.uk/gxa/gene/ENSRNOT00000018061	http://www.genecards.org/cgi-bin/carddisp.pl?gene=Mov10	6.10577	6.25166	0.145893	6.08246	5.91131	6.18823	6.15799	6.18884	6.08834	6.19669	6.27053	6.33692	6.221	6.39647
10718089	0.061152	0.714294	-1.09913	NM_001108464	Prr18		proline rich region 18		http://www.genecards.org/cgi-bin/carddisp.pl?gene=Prr18	5.75174	5.61537	-0.136368	5.89068	5.7989	5.74273	5.6632	5.6632	5.42433	5.58529	5.6632	5.59856	5.6632	5.75766
10720557	0.0613972	0.714559	-1.13192	NM_001177687	RGD1562079	ENSRNOT00000056877	RGD1562079	http://www.ebi.ac.uk/gxa/gene/ENSRNOT00000056877		7.32545	7.14668	-0.178778	7.25185	7.54303	7.24911	7.35645	7.22683	7.29001	7.18523	7.28557	6.96397	7.17356	6.98171
10805527	0.0616743	0.714559	1.07117	NM_001007687	Cndp1	ENSRNOT00000034970	carnosine dipeptidase 1 (metallopeptidase M20 family)	http://www.ebi.ac.uk/gxa/gene/ENSRNOT00000034970	http://www.genecards.org/cgi-bin/carddisp.pl?gene=Cndp1	4.34199	4.44118	0.099189	4.39948	4.45191	4.28374	4.28471	4.29009	4.48437	4.41861	4.5356	4.449	4.44829	4.31118
10806158	0.0616941	0.714559	1.09151	NM_001008291	Tfip11	ENSRNOT00000000828	tuftelin interacting protein 11	http://www.ebi.ac.uk/gxa/gene/ENSRNOT00000000828	http://www.genecards.org/cgi-bin/carddisp.pl?gene=Tfip11	6.12518	6.2515	0.126319	6.15241	6.02114	6.17899	6.11131	6.16205	6.09204	6.19705	6.17726	6.3688	6.39934	6.2745
10807995	0.0617069	0.714559	1.16376	NM_001191558	Mtss1l	ENSRNOT00000023645	metastasis suppressor 1-like	http://www.ebi.ac.uk/gxa/gene/ENSRNOT00000023645	http://www.genecards.org/cgi-bin/carddisp.pl?gene=Mtss1l	9.32192	9.5407	0.218788	9.3636	9.16304	9.37235	9.30519	9.40541	9.21112	9.68563	9.35365	9.74011	9.59351	9.66019
10900583	0.0617283	0.714559	1.12443	NM_031147	Cirbp	ENSRNOT00000021648	cold inducible RNA binding protein	http://www.ebi.ac.uk/gxa/gene/ENSRNOT00000021648	http://www.genecards.org/cgi-bin/carddisp.pl?gene=Cirbp	7.42446	7.59365	0.169198	7.58571	7.18191	7.49796	7.36344	7.49326	7.41066	7.70328	7.5462	7.61758	7.60505	7.67915
10834691	0.0617343	0.714559	1.07246	NM_013158	Dbh	ENSRNOT00000061201	dopamine beta-hydroxylase (dopamine beta-monooxygenase)	http://www.ebi.ac.uk/gxa/gene/ENSRNOT00000061201	http://www.genecards.org/cgi-bin/carddisp.pl?gene=Dbh	4.63542	4.73634	0.100919	4.6894	4.61097	4.65506	4.66876	4.55291	4.85327	4.65243	4.85094	4.66876	4.66876	4.72388
10773521	0.0619644	0.714559	1.15454	NM_001108364	Mxd4	ENSRNOT00000020247	Max dimerization protein 4	http://www.ebi.ac.uk/gxa/gene/ENSRNOT00000020247	http://www.genecards.org/cgi-bin/carddisp.pl?gene=Mxd4	7.89346	8.10078	0.207319	8.0077	7.66743	7.9479	7.87288	7.97138	7.8027	8.088	8.001	8.2821	8.19701	8.23385
10863639	0.0620679	0.714559	1.08401	NM_153298	Sfxn5		sideroflexin 5		http://www.genecards.org/cgi-bin/carddisp.pl?gene=Sfxn5	9.0944	9.21078	0.116374	9.1511	8.98145	9.10307	9.10595	9.13046	9.07329	9.22862	9.10786	9.3574	9.22025	9.27726
10824031	0.0621171	0.714559	-1.08717	NM_001106437	Fhdc1	ENSRNOT00000066477	FH2 domain containing 1	http://www.ebi.ac.uk/gxa/gene/ENSRNOT00000066477	http://www.genecards.org/cgi-bin/carddisp.pl?gene=Fhdc1	6.089	5.96843	-0.120579	6.16965	6.06213	6.0976	6.04245	6.07319	6.04245	5.81651	6.12716	6.01892	5.85757	5.94794
10710006	0.062163	0.714559	1.10422	NM_001198589	Tead1	ENSRNOT00000047142	TEA domain family member 1	http://www.ebi.ac.uk/gxa/gene/ENSRNOT00000047142	http://www.genecards.org/cgi-bin/carddisp.pl?gene=Tead1	6.92784	7.07087	0.143029	6.8386	6.75874	7.03545	6.98096	7.02544	6.9249	7.02494	7.21913	7.13195	7.03919	7.08509
10716168	0.0622582	0.714559	-1.06924	NM_053607	Acsl5	ENSRNOT00000022126	acyl-CoA synthetase long-chain family member 5	http://www.ebi.ac.uk/gxa/gene/ENSRNOT00000022126	http://www.genecards.org/cgi-bin/carddisp.pl?gene=Acsl5	7.882	7.78541	-0.0965842	7.78935	7.82023	7.93616	7.82269	8.04156	7.75076	7.83216	7.77664	7.74608	7.78593	7.82091
10746271	0.0623207	0.714559	-1.0848	NM_031833	Nme2	ENSRNOT00000003611	non-metastatic cells 2, protein (NM23B) expressed in	http://www.ebi.ac.uk/gxa/gene/ENSRNOT00000003611	http://www.genecards.org/cgi-bin/carddisp.pl?gene=Nme2	9.38806	9.27063	-0.117433	9.38604	9.37494	9.38307	9.35856	9.43769	9.12429	9.3444	9.45152	9.16281	9.26396	9.27679
10892218	0.0623293	0.714559	1.09609	NM_001012112	Ankrd9	ENSRNOT00000010610	ankyrin repeat domain 9	http://www.ebi.ac.uk/gxa/gene/ENSRNOT00000010610	http://www.genecards.org/cgi-bin/carddisp.pl?gene=Ankrd9	4.81013	4.9425	0.13237	4.88021	4.68135	4.72772	4.88021	4.88115	4.75909	5.05352	4.96914	4.88021	4.98175	5.01128
10927213	0.0623343	0.714559	-1.11054	NM_001024762	Prim2	ENSRNOT00000060452	primase, DNA, polypeptide 2	http://www.ebi.ac.uk/gxa/gene/ENSRNOT00000060452	http://www.genecards.org/cgi-bin/carddisp.pl?gene=Prim2	5.62164	5.47038	-0.151262	5.53956	5.82971	5.54138	5.59684	5.60073	5.59855	5.44126	5.62708	5.40118	5.34101	5.41322
10708214	0.0623611	0.714559	1.08698	NM_001107529	Prc1	ENSRNOT00000017532	protein regulator of cytokinesis 1	http://www.ebi.ac.uk/gxa/gene/ENSRNOT00000017532	http://www.genecards.org/cgi-bin/carddisp.pl?gene=Prc1	4.11704	4.23736	0.120322	4.05144	4.01629	4.16237	4.17298	4.18213	4.10094	4.2657	4.24396	4.41482	4.17861	4.22015
10832299	0.0624107	0.714559	1.15505	NM_001013238	Pttg1ip	ENSRNOT00000001638	pituitary tumor-transforming 1 interacting protein	http://www.ebi.ac.uk/gxa/gene/ENSRNOT00000001638	http://www.genecards.org/cgi-bin/carddisp.pl?gene=Pttg1ip	8.17433	8.38228	0.207952	8.1179	8.07042	8.32349	8.09375	8.26608	8.16616	8.46683	8.11653	8.53371	8.45037	8.56008
10734155	0.0624174	0.714559	1.11509	NM_152844	Llgl1	ENSRNOT00000005366	lethal giant larvae homolog 1 (Drosophila)	http://www.ebi.ac.uk/gxa/gene/ENSRNOT00000005366	http://www.genecards.org/cgi-bin/carddisp.pl?gene=Llgl1	7.00609	7.16325	0.157165	7.00476	6.77616	7.15215	6.98129	7.11609	7.01157	7.21917	7.09353	7.27809	7.15903	7.21813
10828303	0.0624624	0.714559	-1.07994	NM_001165880	Egfl8	ENSRNOT00000060504	EGF-like-domain, multiple 8	http://www.ebi.ac.uk/gxa/gene/ENSRNOT00000060504	http://www.genecards.org/cgi-bin/carddisp.pl?gene=Egfl8	6.22837	6.11742	-0.110954	6.24163	6.34239	6.17965	6.22622	6.15196	5.97937	6.03673	6.13355	6.24206	6.17965	6.13315
10885524	0.0624841	0.714559	1.11537	NM_001108036	Plekhh1	ENSRNOT00000014257	pleckstrin homology domain containing, family H (with MyTH4 domain) member 1	http://www.ebi.ac.uk/gxa/gene/ENSRNOT00000014257	http://www.genecards.org/cgi-bin/carddisp.pl?gene=Plekhh1	5.70577	5.86329	0.157518	5.88072	5.5745	5.59395	5.77344	5.70625	5.73068	5.9229	5.79361	5.893	6.05512	5.78444
10880530	0.0624965	0.714559	1.07676	ENSRNOT00000022921	Sepn1	ENSRNOT00000022921	selenoprotein N, 1	http://www.ebi.ac.uk/gxa/gene/ENSRNOT00000022921	http://www.genecards.org/cgi-bin/carddisp.pl?gene=Sepn1	7.87501	7.98171	0.1067	7.77544	7.99669	7.94541	7.878	7.77952	8.06567	7.92495	7.94649	8.06776	7.91923	7.96615
10908427	0.0625303	0.714559	1.07305	NM_013199	Dnm2	ENSRNOT00000065028	dynamin 2	http://www.ebi.ac.uk/gxa/gene/ENSRNOT00000065028	http://www.genecards.org/cgi-bin/carddisp.pl?gene=Dnm2	8.31601	8.41773	0.10172	8.31697	8.24296	8.35512	8.264	8.40101	8.32224	8.44044	8.32009	8.48873	8.3957	8.5392
10714911	0.0625583	0.714559	1.10447	ENSRNOT00000025736	Pank1	ENSRNOT00000025736	pantothenate kinase 1	http://www.ebi.ac.uk/gxa/gene/ENSRNOT00000025736	http://www.genecards.org/cgi-bin/carddisp.pl?gene=Pank1	4.81553	4.95888	0.143354	4.90933	4.8797	4.73708	4.8797	4.67183	4.76368	4.8797	5.03164	4.98028	5.0213	5.07669
10934098	0.0625789	0.714559	-1.13442	NM_001106582	Gpr165	ENSRNOT00000067298	G protein-coupled receptor 165	http://www.ebi.ac.uk/gxa/gene/ENSRNOT00000067298	http://www.genecards.org/cgi-bin/carddisp.pl?gene=Gpr165	5.0833	4.90135	-0.181954	4.83989	5.36694	5.04834	5.00184	5.1595	4.78304	4.8933	4.94903	4.93764	4.98631	4.85876
10871127	0.0628532	0.716005	1.07916	NM_001107960	Mobkl2c	ENSRNOT00000067566	MOB1, Mps One Binder kinase activator-like 2C (yeast)	http://www.ebi.ac.uk/gxa/gene/ENSRNOT00000067566	http://www.genecards.org/cgi-bin/carddisp.pl?gene=Mobkl2c	3.69914	3.80905	0.10991	3.71461	3.65752	3.86735	3.61975	3.63648	3.74597	3.94705	3.76961	3.8072	3.78174	3.80274
10843448	0.0628932	0.716005	1.31785	XR_086190	RGD1565520		similar to 60S ribosomal protein L7a			8.48753	8.88571	0.398185	8.70836	7.96538	8.59154	8.45633	8.71602	8.41274	9.27243	8.65961	9.05269	8.86753	9.04927
10747029	0.062905	0.716005	1.1134	NM_001024993	Smarce1	ENSRNOT00000014230	SWI/SNF related, matrix associated, actin dependent regulator of chromatin, subfamily e, member 1	http://www.ebi.ac.uk/gxa/gene/ENSRNOT00000014230	http://www.genecards.org/cgi-bin/carddisp.pl?gene=Smarce1	7.30807	7.46304	0.154966	7.12874	7.18983	7.49745	7.23787	7.48647	7.44423	7.56143	7.43614	7.46427	7.43321	7.43895
10868853	0.0629502	0.716005	1.0797	NM_138909	Foxe1	ENSRNOT00000012637	forkhead box E1 (thyroid transcription factor 2)	http://www.ebi.ac.uk/gxa/gene/ENSRNOT00000012637	http://www.genecards.org/cgi-bin/carddisp.pl?gene=Foxe1	4.34179	4.45242	0.110626	4.35382	4.24642	4.40507	4.40507	4.29858	4.34247	4.38845	4.42256	4.46032	4.62568	4.47501
10824344	0.0630984	0.716794	-1.14276	NM_001106441	Robld3	ENSRNOT00000026974	roadblock domain containing 3	http://www.ebi.ac.uk/gxa/gene/ENSRNOT00000026974	http://www.genecards.org/cgi-bin/carddisp.pl?gene=Robld3	5.16212	4.96959	-0.192527	5.17048	4.91554	5.1673	5.24175	5.31551	5.00329	4.92203	5.04497	4.68966	5.06318	5.0944
10869267	0.0631421	0.716794	1.08294	NM_001025697	Hsdl2	ENSRNOT00000059458	hydroxysteroid dehydrogenase like 2	http://www.ebi.ac.uk/gxa/gene/ENSRNOT00000059458	http://www.genecards.org/cgi-bin/carddisp.pl?gene=Hsdl2	6.91921	7.03416	0.11495	6.73269	6.95128	6.9662	6.98552	6.96034	7.09427	7.10838	7.03498	7.07781	6.96823	6.92127
10830932	0.0632621	0.717461	1.09289	NM_001011665	Trim26	ENSRNOT00000001019	tripartite motif-containing 26	http://www.ebi.ac.uk/gxa/gene/ENSRNOT00000001019	http://www.genecards.org/cgi-bin/carddisp.pl?gene=Trim26	5.69333	5.82148	0.128152	5.5477	5.68762	5.83994	5.61297	5.77843	5.68116	5.84824	5.77352	5.85766	5.85617	5.91216
10738307	0.0635486	0.719172	-1.0789	NM_001191075	Tubg2	ENSRNOT00000008576	tubulin, gamma 2	http://www.ebi.ac.uk/gxa/gene/ENSRNOT00000008576	http://www.genecards.org/cgi-bin/carddisp.pl?gene=Tubg2	8.58453	8.47497	-0.109555	8.5508	8.54338	8.67485	8.5768	8.57679	8.30517	8.55537	8.49867	8.5508	8.38902	8.5508
10737518	0.0636223	0.719172	-1.11259	NM_001008280	Lrrc59	ENSRNOT00000004941	leucine rich repeat containing 59	http://www.ebi.ac.uk/gxa/gene/ENSRNOT00000004941	http://www.genecards.org/cgi-bin/carddisp.pl?gene=Lrrc59	8.03769	7.88376	-0.153928	7.96424	8.21337	7.9712	8.00871	8.03092	7.97013	7.92048	8.03643	7.67055	7.91956	7.7854
10822678	0.0636245	0.719172	1.07251	NM_001191703	Samd7	ENSRNOT00000033449	sterile alpha motif domain containing 7	http://www.ebi.ac.uk/gxa/gene/ENSRNOT00000033449	http://www.genecards.org/cgi-bin/carddisp.pl?gene=Samd7	4.80828	4.90927	0.100991	4.88613	4.83812	4.84893	4.63467	4.83353	5.00588	4.8997	4.86393	4.87621	4.94973	4.86015
10838792	0.0636587	0.719172	1.10726	NM_001004265	Spint1	ENSRNOT00000017223	serine peptidase inhibitor, Kunitz type 1	http://www.ebi.ac.uk/gxa/gene/ENSRNOT00000017223	http://www.genecards.org/cgi-bin/carddisp.pl?gene=Spint1	5.74875	5.89574	0.14699	5.55707	5.70851	5.75571	5.77114	5.9513	5.82543	5.77875	5.85992	6.00051	5.97547	5.93434
10745476	0.0639058	0.719955	1.12448	NM_001039163	Tusc5	ENSRNOT00000063941	tumor suppressor candidate 5	http://www.ebi.ac.uk/gxa/gene/ENSRNOT00000063941	http://www.genecards.org/cgi-bin/carddisp.pl?gene=Tusc5	4.16822	4.33748	0.169256	4.23304	4.08633	4.17716	4.12681	4.21779	4.11642	4.26678	4.29849	4.51011	4.26678	4.5663
10745834	0.0640359	0.719955	-1.38909	NM_001100969	Appbp2	ENSRNOT00000033684	amyloid beta precursor protein (cytoplasmic tail) binding protein 2	http://www.ebi.ac.uk/gxa/gene/ENSRNOT00000033684	http://www.genecards.org/cgi-bin/carddisp.pl?gene=Appbp2	7.52486	7.05073	-0.474139	7.15841	7.93767	7.45694	7.34636	7.72495	7.62173	6.73305	7.49559	6.61918	6.99215	6.84265
10856265	0.0641139	0.719955	1.08397	NM_031539	Cd8b	ENSRNOT00000009392	CD8b molecule	http://www.ebi.ac.uk/gxa/gene/ENSRNOT00000009392	http://www.genecards.org/cgi-bin/carddisp.pl?gene=Cd8b	3.80579	3.92212	0.116326	3.90236	3.78979	3.78143	3.84632	3.70906	3.84632	3.94606	3.84632	4.11062	3.84692	3.93645
10893008	0.0641625	0.719955	-1.1233	NM_138904	Gls2	ENSRNOT00000018737	glutaminase 2 (liver, mitochondrial)	http://www.ebi.ac.uk/gxa/gene/ENSRNOT00000018737	http://www.genecards.org/cgi-bin/carddisp.pl?gene=Gls2	6.69741	6.52966	-0.167749	6.81842	6.5572	6.62357	6.64491	6.84294	6.27851	6.60197	6.66374	6.55337	6.49269	6.58769
10777677	0.0641837	0.719955	1.13217	NM_001100684	Sh3bp2	ENSRNOT00000018424	SH3-domain binding protein 2	http://www.ebi.ac.uk/gxa/gene/ENSRNOT00000018424	http://www.genecards.org/cgi-bin/carddisp.pl?gene=Sh3bp2	5.79283	5.97192	0.179088	5.91062	5.65828	5.87501	5.70686	5.81339	5.75618	6.07867	5.91542	6.21765	5.87828	5.98534
10783022	0.0642152	0.719955	-1.0977	NM_001108374	RGD1310110	ENSRNOT00000041420	similar to 3632451O06Rik protein	http://www.ebi.ac.uk/gxa/gene/ENSRNOT00000041420		5.11199	4.9775	-0.134489	5.03974	5.19031	5.02058	5.01687	5.29243	4.88377	5.00422	5.05776	4.97184	5.07983	4.86756
10801719	0.0643562	0.719955	1.09815	NM_001107379	Sncaip	ENSRNOT00000025119	synuclein, alpha interacting protein	http://www.ebi.ac.uk/gxa/gene/ENSRNOT00000025119	http://www.genecards.org/cgi-bin/carddisp.pl?gene=Sncaip	4.74608	4.88115	0.135074	4.69074	4.69651	4.80614	4.73432	4.8027	4.90592	4.88905	5.01492	4.85602	4.98256	4.63847
10779108	0.0643613	0.719955	1.0939	NM_001106025	Zmynd17	ENSRNOT00000010178	zinc finger, MYND-type containing 17	http://www.ebi.ac.uk/gxa/gene/ENSRNOT00000010178	http://www.genecards.org/cgi-bin/carddisp.pl?gene=Zmynd17	4.66848	4.79796	0.129484	4.77254	4.58392	4.59369	4.66014	4.73212	4.61181	4.70551	4.83813	4.849	4.89413	4.8892
10731343	0.0643676	0.719955	1.09192	ENSRNOT00000061706	LOC688708	ENSRNOT00000061706	similar to ATP-binding cassette, sub-family C (CFTR/MRP), member 1	http://www.ebi.ac.uk/gxa/gene/ENSRNOT00000061706		4.52014	4.647	0.126862	4.61774	4.35171	4.54462	4.59712	4.48951	4.59712	4.82708	4.56909	4.63759	4.59712	4.65401
10724052	0.0645626	0.719955	1.11682	NM_001191560	Atg16l2	ENSRNOT00000026286	ATG16 autophagy related 16-like 2 (S. cerevisiae)	http://www.ebi.ac.uk/gxa/gene/ENSRNOT00000026286	http://www.genecards.org/cgi-bin/carddisp.pl?gene=Atg16l2	5.8712	6.03059	0.159399	5.94598	5.66821	5.84984	5.94598	5.94598	5.94598	5.94598	5.98016	6.10544	5.94598	6.26004
10921190	0.0645954	0.719955	-1.17978	NM_001029910	Pdcd6ip		programmed cell death 6 interacting protein		http://www.genecards.org/cgi-bin/carddisp.pl?gene=Pdcd6ip	7.83369	7.59518	-0.238516	7.72271	8.02074	7.75881	7.82445	7.84176	7.90255	7.5305	7.82482	7.32023	7.58485	7.40812
10862609	0.064732	0.719955	1.09398	NM_001029927	Cpvl	ENSRNOT00000012196	carboxypeptidase, vitellogenic-like	http://www.ebi.ac.uk/gxa/gene/ENSRNOT00000012196	http://www.genecards.org/cgi-bin/carddisp.pl?gene=Cpvl	3.71218	3.84176	0.129585	3.65334	3.73704	3.69758	3.75869	3.71422	3.82072	3.74966	4.0931	3.75869	3.8697	3.75869
10830957	0.0648204	0.719955	1.76792	NM_001008849	RT1-M1-2	ENSRNOT00000038820	RT1 class I, locus M1, gene 2	http://www.ebi.ac.uk/gxa/gene/ENSRNOT00000038820	http://www.genecards.org/cgi-bin/carddisp.pl?gene=RT1-M1-2	5.56123	6.38329	0.822056	4.62531	6.37747	6.0976	4.68364	6.02214	6.11708	6.01935	6.89069	6.70312	6.70676	5.86273
10891861	0.0648664	0.719955	-1.13546	NM_001013101	Moap1	ENSRNOT00000048365	modulator of apoptosis 1	http://www.ebi.ac.uk/gxa/gene/ENSRNOT00000048365	http://www.genecards.org/cgi-bin/carddisp.pl?gene=Moap1	6.40056	6.21727	-0.183282	6.38964	6.38468	6.40666	6.47556	6.34624	6.34624	5.97239	6.44765	6.12411	6.34624	6.06702
10725235	0.0648849	0.719955	-1.09775	NM_138849	Syt17	ENSRNOT00000023090	synaptotagmin XVII	http://www.ebi.ac.uk/gxa/gene/ENSRNOT00000023090	http://www.genecards.org/cgi-bin/carddisp.pl?gene=Syt17	9.31699	9.18244	-0.134549	9.24623	9.50006	9.24889	9.30489	9.28489	9.33734	9.19041	9.26577	9.05558	9.1544	9.09117
10906455	0.0649516	0.719955	1.09411	NM_001100887	Glt8d3	ENSRNOT00000058349	glycosyltransferase 8 domain containing 3	http://www.ebi.ac.uk/gxa/gene/ENSRNOT00000058349	http://www.genecards.org/cgi-bin/carddisp.pl?gene=Glt8d3	7.01004	7.1398	0.129753	6.97925	6.85056	7.10223	7.05402	7.06415	7.06762	7.07837	7.31768	7.20735	7.11837	7.04939
10856576	0.0649543	0.719955	1.06883	NM_001109407	Dqx1	ENSRNOT00000011002	DEAQ box RNA-dependent ATPase 1	http://www.ebi.ac.uk/gxa/gene/ENSRNOT00000011002	http://www.genecards.org/cgi-bin/carddisp.pl?gene=Dqx1	5.0083	5.10433	0.0960372	5.03863	4.84999	5.05095	5.05095	5.05095	5.01828	5.09329	5.12027	5.17989	5.05095	5.16332
10752034	0.0649841	0.719955	-1.13766	NM_001107082	Etv5	ENSRNOT00000002445	ets variant 5	http://www.ebi.ac.uk/gxa/gene/ENSRNOT00000002445	http://www.genecards.org/cgi-bin/carddisp.pl?gene=Etv5	6.03893	5.85286	-0.18607	5.95237	6.05111	6.09489	5.90409	6.19222	5.66273	6.1073	5.86701	5.92593	5.67196	5.88224
10757555	0.0650715	0.719955	-1.2127	NM_001098793	Prkrip1	ENSRNOT00000001937	Prkr interacting protein 1 (IL11 inducible)	http://www.ebi.ac.uk/gxa/gene/ENSRNOT00000001937	http://www.genecards.org/cgi-bin/carddisp.pl?gene=Prkrip1	6.17078	5.89256	-0.278224	6.03011	6.47428	6.12313	6.19568	6.03072	6.23519	5.80046	6.01656	5.60687	6.03447	5.66181
10909777	0.0650731	0.719955	1.09955	NM_001134635	RGD1566243	ENSRNOT00000047264	similar to protein of unknown function	http://www.ebi.ac.uk/gxa/gene/ENSRNOT00000047264		4.98751	5.12442	0.136911	4.8361	5.10818	4.86809	5.06741	5.05777	5.08277	5.16366	5.28986	5.0926	5.03702	5.08061
10728328	0.0650911	0.719955	-1.06816	NM_001013196	Dnajc4	ENSRNOT00000028731	DnaJ (Hsp40) homolog, subfamily C, member 4	http://www.ebi.ac.uk/gxa/gene/ENSRNOT00000028731	http://www.genecards.org/cgi-bin/carddisp.pl?gene=Dnajc4	7.52746	7.43233	-0.095128	7.49401	7.50437	7.58702	7.57765	7.47424	7.45886	7.51125	7.54623	7.32164	7.4075	7.34849
10767465	0.0651508	0.719955	1.07026	NM_133311	Il24	ENSRNOT00000006106	interleukin 24	http://www.ebi.ac.uk/gxa/gene/ENSRNOT00000006106	http://www.genecards.org/cgi-bin/carddisp.pl?gene=Il24	3.77618	3.87415	0.0979645	3.74217	3.66353	3.75405	3.87628	3.84489	3.91525	3.84489	3.76913	3.84489	3.9005	3.97021
10863692	0.0651829	0.719955	1.09182	NM_021668	Cml1	ENSRNOT00000021167	camello-like 1	http://www.ebi.ac.uk/gxa/gene/ENSRNOT00000021167	http://www.genecards.org/cgi-bin/carddisp.pl?gene=Cml1	4.98698	5.11372	0.12674	4.90968	5.12305	4.96302	5.0616	4.87753	5.10771	5.15827	4.92482	5.19536	5.1557	5.14044
10857329	0.0652572	0.719955	-1.11595	BC087050	RGD1305225	ENSRNOT00000065913	similar to RIKEN cDNA C130022K22 gene	http://www.ebi.ac.uk/gxa/gene/ENSRNOT00000065913		6.42354	6.26526	-0.158274	6.23241	6.56376	6.32447	6.55921	6.43782	6.43263	6.23392	6.32447	6.27402	6.19154	6.13499
10772517	0.0652973	0.719955	1.07552	NM_001106004	Commd8	ENSRNOT00000059516	COMM domain containing 8	http://www.ebi.ac.uk/gxa/gene/ENSRNOT00000059516	http://www.genecards.org/cgi-bin/carddisp.pl?gene=Commd8	5.47709	5.58213	0.105038	5.38977	5.43394	5.41601	5.5226	5.62313	5.57987	5.5495	5.71219	5.51378	5.53812	5.59929
10794609	0.0653498	0.719955	-1.13288	NM_001109118	Elovl2	ENSRNOT00000019756	elongation of very long chain fatty acids (FEN1/Elo2, SUR4/Elo3, yeast)-like 2	http://www.ebi.ac.uk/gxa/gene/ENSRNOT00000019756	http://www.genecards.org/cgi-bin/carddisp.pl?gene=Elovl2	7.68217	7.50218	-0.179993	7.60532	7.94264	7.63733	7.65099	7.57457	7.55652	7.28132	7.68316	7.52545	7.42566	7.54095
10927610	0.065443	0.719955	1.11406	XM_002730023	LOC100360067		SEC61, gamma subunit-like			4.78199	4.93781	0.155824	4.60209	4.64427	4.90604	4.88445	4.87309	4.87309	4.82222	4.994	5.10401	4.89674	4.93682
10830164	0.065485	0.719955	-1.20324	NM_001109338	Slc35f1	ENSRNOT00000000468	solute carrier family 35, member F1	http://www.ebi.ac.uk/gxa/gene/ENSRNOT00000000468	http://www.genecards.org/cgi-bin/carddisp.pl?gene=Slc35f1	6.52458	6.25765	-0.266926	6.45355	6.79904	6.41526	6.3995	6.55555	6.31743	6.12227	6.60092	6.45444	5.98913	6.06173
10843483	0.065512	0.719955	1.10236	NM_001107815	Traf2	ENSRNOT00000008253	Tnf receptor-associated factor 2	http://www.ebi.ac.uk/gxa/gene/ENSRNOT00000008253	http://www.genecards.org/cgi-bin/carddisp.pl?gene=Traf2	5.71059	5.85118	0.140593	5.55436	5.74171	5.78162	5.75307	5.72216	5.69226	6.02932	5.75463	5.87451	5.80842	5.94794
10928855	0.0657487	0.721879	1.15298	NM_001191810	Tns1	ENSRNOT00000035277	tensin 1	http://www.ebi.ac.uk/gxa/gene/ENSRNOT00000035277	http://www.genecards.org/cgi-bin/carddisp.pl?gene=Tns1	6.83211	7.03748	0.205368	6.96793	6.66978	6.92492	6.6786	6.91931	6.86891	7.1017	6.78779	7.07843	7.13953	7.24849
10891373	0.0658632	0.722278	1.11973	NM_001109279	Snw1	ENSRNOT00000057807	SNW domain containing 1	http://www.ebi.ac.uk/gxa/gene/ENSRNOT00000057807	http://www.genecards.org/cgi-bin/carddisp.pl?gene=Snw1	6.44305	6.60621	0.163155	6.52078	6.2798	6.39602	6.52078	6.49789	6.62003	6.54225	6.84112	6.52078	6.68597	6.42711
10808896	0.0659085	0.722278	-1.09273	NM_001012504	Set	ENSRNOT00000051397	SET nuclear oncogene	http://www.ebi.ac.uk/gxa/gene/ENSRNOT00000051397	http://www.genecards.org/cgi-bin/carddisp.pl?gene=Set	7.67636	7.54841	-0.127942	7.69706	7.7076	7.59083	7.70655	7.67975	7.58735	7.53602	7.72455	7.43859	7.63053	7.37344
10773170	0.0661217	0.723288	-1.10933	NM_053978	Rab28	ENSRNOT00000023176	RAB28, member RAS oncogene family	http://www.ebi.ac.uk/gxa/gene/ENSRNOT00000023176	http://www.genecards.org/cgi-bin/carddisp.pl?gene=Rab28	7.04878	6.89909	-0.149685	6.98497	7.22864	6.96867	7.02821	7.03339	6.96867	6.90207	7.11719	6.77231	6.83156	6.80275
10786129	0.0661242	0.723288	1.14979	NM_001107287	Farp1		FERM, RhoGEF (Arhgef) and pleckstrin domain protein 1 (chondrocyte-derived)		http://www.genecards.org/cgi-bin/carddisp.pl?gene=Farp1	7.17982	7.38119	0.201373	7.31301	7.04656	7.24714	7.0268	7.2656	7.19349	7.6024	7.14665	7.4964	7.44425	7.40398
10710669	0.0663372	0.723621	-1.29211	NM_080691	Cacng3	ENSRNOT00000016632	calcium channel, voltage-dependent, gamma subunit 3	http://www.ebi.ac.uk/gxa/gene/ENSRNOT00000016632	http://www.genecards.org/cgi-bin/carddisp.pl?gene=Cacng3	9.03479	8.66506	-0.36973	8.91033	9.45592	8.88103	9.0497	8.87697	9.1092	8.56505	9.04019	8.49056	8.41248	8.37288
10807131	0.0663724	0.723621	1.08902	NM_001013191	Cbfb	ENSRNOT00000019656	core-binding factor, beta subunit	http://www.ebi.ac.uk/gxa/gene/ENSRNOT00000019656	http://www.genecards.org/cgi-bin/carddisp.pl?gene=Cbfb	6.86557	6.9886	0.123025	6.87454	6.94286	6.87238	6.90199	6.73609	7.04382	6.86931	7.18012	6.926	6.9336	6.97875
10887092	0.0663928	0.723621	-1.14185	NR_031880	Mir134		microRNA mir-134		http://www.genecards.org/cgi-bin/carddisp.pl?gene=Mir134	6.52302	6.33165	-0.191367	6.36171	6.7193	6.57439	6.44269	6.51701	6.32181	6.1067	6.52698	6.42958	6.42958	6.17525
10851947	0.066402	0.723621	1.10615	NM_031557	Ptgis	ENSRNOT00000010891	prostaglandin I2 (prostacyclin) synthase	http://www.ebi.ac.uk/gxa/gene/ENSRNOT00000010891	http://www.genecards.org/cgi-bin/carddisp.pl?gene=Ptgis	4.69202	4.83757	0.145542	4.71444	4.55691	4.68054	4.73188	4.77635	4.56702	4.90384	4.87606	4.87069	4.86711	4.94067
10839508	0.0666409	0.725057	1.24249	NM_053850	Blvra	ENSRNOT00000015843	biliverdin reductase A	http://www.ebi.ac.uk/gxa/gene/ENSRNOT00000015843	http://www.genecards.org/cgi-bin/carddisp.pl?gene=Blvra	5.84667	6.1599	0.313235	5.96538	5.57174	5.66988	5.78503	6.24131	5.76379	6.31326	6.04095	6.39361	6.3126	6.13522
10893858	0.0667164	0.725057	1.09211	ENSRNOT00000040170	Mex3d	ENSRNOT00000040170	mex-3 homolog D (C. elegans)	http://www.ebi.ac.uk/gxa/gene/ENSRNOT00000040170	http://www.genecards.org/cgi-bin/carddisp.pl?gene=Mex3d	5.26102	5.38813	0.127113	5.33713	5.11642	5.29086	5.3109	5.24977	5.25406	5.45733	5.3109	5.50878	5.49239	5.3053
10881521	0.0667196	0.725057	1.07534	NM_053827	Plod1	ENSRNOT00000066464	procollagen-lysine 1, 2-oxoglutarate 5-dioxygenase 1	http://www.ebi.ac.uk/gxa/gene/ENSRNOT00000066464	http://www.genecards.org/cgi-bin/carddisp.pl?gene=Plod1	6.69475	6.79955	0.104793	6.6591	6.67867	6.70713	6.67677	6.75209	6.65533	6.75209	6.71922	6.92216	6.89676	6.85171
10751190	0.0668799	0.725286	-1.1072	NM_213627	Zdhhc23	ENSRNOT00000034122	zinc finger, DHHC-type containing 23	http://www.ebi.ac.uk/gxa/gene/ENSRNOT00000034122	http://www.genecards.org/cgi-bin/carddisp.pl?gene=Zdhhc23	6.74658	6.59966	-0.146915	6.83851	6.66122	6.66979	6.70018	6.8632	6.47769	6.77551	6.72825	6.51444	6.47919	6.62291
10781344	0.0668872	0.725286	-1.09447	NM_001013186	Bin3	ENSRNOT00000024614	bridging integrator 3	http://www.ebi.ac.uk/gxa/gene/ENSRNOT00000024614	http://www.genecards.org/cgi-bin/carddisp.pl?gene=Bin3	6.84989	6.71967	-0.130229	6.84013	6.98024	6.71607	6.81656	6.89648	6.75359	6.78711	6.85227	6.54397	6.66077	6.72029
10769825	0.0669266	0.725286	1.21688	NM_001131001	Fcer1g	ENSRNOT00000029179	Fc fragment of IgE, high affinity I, receptor for; gamma polypeptide	http://www.ebi.ac.uk/gxa/gene/ENSRNOT00000029179	http://www.genecards.org/cgi-bin/carddisp.pl?gene=Fcer1g	7.81325	8.09644	0.283191	7.51829	8.31203	7.92023	7.61546	7.70025	8.15188	8.05756	8.15504	8.01341	8.24104	7.95973
10729397	0.0669959	0.725366	1.0715	ENSRNOT00000029109	Fam189a2	ENSRNOT00000029109	family with sequence similarity 189, member A2	http://www.ebi.ac.uk/gxa/gene/ENSRNOT00000029109	http://www.genecards.org/cgi-bin/carddisp.pl?gene=Fam189a2	6.13548	6.23511	0.0996252	6.08857	6.08906	6.18561	6.08027	6.2339	6.12776	6.34749	6.16478	6.22673	6.32037	6.22351
10718128	0.0670993	0.72547	1.10351	NM_001169132	Gpr31	ENSRNOT00000060121	G protein-coupled receptor 31	http://www.ebi.ac.uk/gxa/gene/ENSRNOT00000060121	http://www.genecards.org/cgi-bin/carddisp.pl?gene=Gpr31	5.08952	5.23162	0.142095	5.12686	5.03151	4.99218	5.10224	5.19481	5.11724	5.29957	5.05767	5.43279	5.2532	5.22923
10805646	0.0671295	0.72547	1.06922	NM_053338	Rrad	ENSRNOT00000016259	Ras-related associated with diabetes	http://www.ebi.ac.uk/gxa/gene/ENSRNOT00000016259	http://www.genecards.org/cgi-bin/carddisp.pl?gene=Rrad	3.77097	3.86753	0.0965624	3.70121	3.81499	3.81942	3.79223	3.727	3.81499	3.81499	3.81499	4.03654	3.90868	3.81499
10862499	0.0672268	0.725814	1.12938	ENSRNOT00000041621	RGD1565415	ENSRNOT00000041621	similar to ribosomal protein L27a	http://www.ebi.ac.uk/gxa/gene/ENSRNOT00000041621		6.79847	6.97401	0.175535	6.91691	6.58796	6.86602	6.78737	6.83409	6.76558	6.84428	6.9433	7.06137	7.08322	7.14629
10809044	0.0674767	0.725814	-1.10087	ENSRNOT00000017774	Bean	ENSRNOT00000017774	brain expressed, associated with Nedd4	http://www.ebi.ac.uk/gxa/gene/ENSRNOT00000017774	http://www.genecards.org/cgi-bin/carddisp.pl?gene=Bean	6.30702	6.16838	-0.138639	6.39149	6.11881	6.35671	6.31807	6.35003	5.99431	6.32166	6.13266	6.21081	6.12404	6.22682
10737075	0.0675329	0.725814	-1.07609	NM_001173430	Bcas3	ENSRNOT00000004657	breast carcinoma amplified sequence 3	http://www.ebi.ac.uk/gxa/gene/ENSRNOT00000004657	http://www.genecards.org/cgi-bin/carddisp.pl?gene=Bcas3	8.00054	7.89474	-0.105797	7.99736	8.03205	7.95518	8.02426	7.99384	7.94317	7.91269	8.07996	7.80372	7.84475	7.78415
10864874	0.0675432	0.725814	1.12309	NM_001024275	Rassf4	ENSRNOT00000018101	Ras association (RalGDS/AF-6) domain family member 4	http://www.ebi.ac.uk/gxa/gene/ENSRNOT00000018101	http://www.genecards.org/cgi-bin/carddisp.pl?gene=Rassf4	5.20968	5.37716	0.167475	5.04282	5.31608	5.24541	5.20319	5.24092	5.30904	5.25524	5.54431	5.29422	5.60057	5.25958
10901842	0.0675547	0.725814	1.09976	NM_001106779	Nedd1	ENSRNOT00000005463	neural precursor cell expressed, developmentally down-regulated 1	http://www.ebi.ac.uk/gxa/gene/ENSRNOT00000005463	http://www.genecards.org/cgi-bin/carddisp.pl?gene=Nedd1	4.22661	4.3638	0.137192	4.30649	4.18534	4.06264	4.28928	4.28928	4.27193	4.37003	4.57362	4.38864	4.28928	4.28928
10828827	0.0675677	0.725814	1.08581	NM_080782	Cdkn1a	ENSRNOT00000000628	cyclin-dependent kinase inhibitor 1A	http://www.ebi.ac.uk/gxa/gene/ENSRNOT00000000628	http://www.genecards.org/cgi-bin/carddisp.pl?gene=Cdkn1a	5.27142	5.3902	0.118776	5.29599	5.20124	5.23572	5.25969	5.36446	5.21496	5.39196	5.38781	5.57148	5.41049	5.36446
10735251	0.0675954	0.725814	1.11414	NM_033299	Pld2	ENSRNOT00000064355	phospholipase D2	http://www.ebi.ac.uk/gxa/gene/ENSRNOT00000064355	http://www.genecards.org/cgi-bin/carddisp.pl?gene=Pld2	7.28101	7.43693	0.155924	7.3595	7.12539	7.35633	7.25695	7.30687	7.25349	7.65078	7.30568	7.49417	7.46876	7.4487
10898268	0.067901	0.72712	-1.08467	NM_001004242	Arhgap8	ENSRNOT00000017420	Rho GTPase activating protein 8	http://www.ebi.ac.uk/gxa/gene/ENSRNOT00000017420	http://www.genecards.org/cgi-bin/carddisp.pl?gene=Arhgap8	5.75125	5.634	-0.11725	5.68738	5.65376	5.93438	5.68793	5.79278	5.56746	5.72198	5.66483	5.68793	5.53668	5.6251
10829165	0.0679629	0.72712	1.07904	NM_001013074	Pknox1	ENSRNOT00000001566	PBX/knotted 1 homeobox 1	http://www.ebi.ac.uk/gxa/gene/ENSRNOT00000001566	http://www.genecards.org/cgi-bin/carddisp.pl?gene=Pknox1	5.06607	5.17583	0.109755	5.06855	4.99148	5.12781	4.97222	5.17029	5.10599	5.27063	5.14906	5.25974	5.04898	5.22054
10910641	0.0680609	0.72712	1.17114	NM_053400	Tle3	ENSRNOT00000050105	transducin-like enhancer of split 3 (E(sp1) homolog, Drosophila)	http://www.ebi.ac.uk/gxa/gene/ENSRNOT00000050105	http://www.genecards.org/cgi-bin/carddisp.pl?gene=Tle3	6.3466	6.57452	0.227918	6.44126	6.10741	6.45486	6.30752	6.42195	6.26663	6.62525	6.41012	6.84816	6.62138	6.67558
10914811	0.0681049	0.72712	1.15171	NM_001034002	Yap1	ENSRNOT00000061822	yes-associated protein 1	http://www.ebi.ac.uk/gxa/gene/ENSRNOT00000061822	http://www.genecards.org/cgi-bin/carddisp.pl?gene=Yap1	6.35992	6.5637	0.203781	6.51027	6.14915	6.4147	6.26803	6.45744	6.29937	6.55023	6.42692	6.74504	6.69639	6.66424
10797026	0.0681056	0.72712	-1.07494	ENSRNOT00000023990	RGD1564827	ENSRNOT00000023990	similar to cathepsin M	http://www.ebi.ac.uk/gxa/gene/ENSRNOT00000023990		3.26707	3.16281	-0.104261	3.20472	3.17859	3.20808	3.33222	3.41175	3.20472	3.05577	3.20273	3.20472	3.20472	3.10421
10905465	0.0682618	0.72712	1.11995	ENSRNOT00000046399	Unc84b	ENSRNOT00000046399	unc-84 homolog B (C. elegans)	http://www.ebi.ac.uk/gxa/gene/ENSRNOT00000046399	http://www.genecards.org/cgi-bin/carddisp.pl?gene=Unc84b	6.73486	6.8983	0.163433	6.84604	6.52027	6.75225	6.8508	6.70494	6.73422	6.96645	6.81113	6.82203	7.00343	7.05252
10732941	0.068275	0.72712	1.09616	NM_053820	Ebf1	ENSRNOT00000047970	early B-cell factor 1	http://www.ebi.ac.uk/gxa/gene/ENSRNOT00000047970	http://www.genecards.org/cgi-bin/carddisp.pl?gene=Ebf1	5.45862	5.59107	0.132453	5.52648	5.51144	5.50009	5.52018	5.2349	5.62922	5.52018	5.63149	5.7282	5.52424	5.5131
10780205	0.0683268	0.72712	1.14121	NM_031056	Mmp14	ENSRNOT00000042938	matrix metallopeptidase 14 (membrane-inserted)	http://www.ebi.ac.uk/gxa/gene/ENSRNOT00000042938	http://www.genecards.org/cgi-bin/carddisp.pl?gene=Mmp14	4.78342	4.97398	0.190567	4.98133	4.83498	4.7777	4.57034	4.75273	4.94274	5.27015	4.88359	5.00543	4.85237	4.88962
10867026	0.0683476	0.72712	1.1304	AF009329	Bhlhe41		basic helix-loop-helix family, member e41		http://www.genecards.org/cgi-bin/carddisp.pl?gene=Bhlhe41	7.42976	7.60659	0.176837	7.37133	7.13671	7.54722	7.54722	7.54629	7.47577	7.54722	7.55691	7.74951	7.66942	7.64072
10901938	0.0683956	0.72712	-1.12155	NR_031778	Mir331		microRNA mir-331		http://www.genecards.org/cgi-bin/carddisp.pl?gene=Mir331	5.39797	5.23247	-0.165497	5.45776	5.4286	5.28191	5.34385	5.4777	5.34385	5.34385	5.43916	5.08381	5.07458	5.10957
10850568	0.0684005	0.72712	1.12981	ENSRNOT00000046355	LOC100361567	ENSRNOT00000046355	eukaryotic translation initiation factor 1-like	http://www.ebi.ac.uk/gxa/gene/ENSRNOT00000046355		3.35107	3.52716	0.176083	3.2474	3.12908	3.4804	3.43532	3.46316	3.58665	3.51662	3.63466	3.66315	3.33204	3.42981
10714103	0.0685268	0.727802	1.18366	NM_022617	Mpeg1		macrophage expressed gene 1		http://www.genecards.org/cgi-bin/carddisp.pl?gene=Mpeg1	5.65344	5.8967	0.243258	5.47851	6.0528	5.64804	5.40951	5.67836	5.83984	5.83055	5.8558	6.11448	5.74516	5.99435
10762934	0.0687187	0.729075	1.07904	ENSRNOT00000046920	LOC304558	ENSRNOT00000046920	similar to TPR repeat-containing protein KIAA1043	http://www.ebi.ac.uk/gxa/gene/ENSRNOT00000046920		5.34945	5.4592	0.109755	5.4197	5.24869	5.33604	5.32312	5.4197	5.32423	5.44503	5.50729	5.59568	5.37691	5.50608
10723902	0.0687712	0.729075	1.17323	NM_080786	Slco2b1	ENSRNOT00000024281	solute carrier organic anion transporter family, member 2b1	http://www.ebi.ac.uk/gxa/gene/ENSRNOT00000024281	http://www.genecards.org/cgi-bin/carddisp.pl?gene=Slco2b1	5.85385	6.08434	0.23049	5.92704	5.98949	5.88228	5.47609	5.99436	5.81719	6.11018	6.06182	6.26456	6.05588	6.19642
10885862	0.0690132	0.730978	1.0746	NM_001108041	Acot3	ENSRNOT00000051235	acyl-CoA thioesterase 3	http://www.ebi.ac.uk/gxa/gene/ENSRNOT00000051235	http://www.genecards.org/cgi-bin/carddisp.pl?gene=Acot3	4.85362	4.95742	0.103801	4.70836	4.93663	4.91803	4.87719	4.82789	4.88371	4.91871	5.03277	4.91871	5.07191	4.91871
10925936	0.0691065	0.731304	-1.07951	NM_053927	Epb4.1l3	ENSRNOT00000022849	erythrocyte protein band 4.1-like 3	http://www.ebi.ac.uk/gxa/gene/ENSRNOT00000022849	http://www.genecards.org/cgi-bin/carddisp.pl?gene=Epb4.1l3	7.88477	7.77439	-0.110381	7.83196	7.94698	7.80433	7.91377	7.92683	7.85479	7.78793	7.89655	7.64597	7.80994	7.65117
10861333	0.0693785	0.733519	-1.12845	NM_012985	Ndufa5	ENSRNOT00000008325	NADH dehydrogenase (ubiquinone) 1 alpha subcomplex 5	http://www.ebi.ac.uk/gxa/gene/ENSRNOT00000008325	http://www.genecards.org/cgi-bin/carddisp.pl?gene=Ndufa5	7.64846	7.47412	-0.174337	7.47743	7.93513	7.54867	7.76165	7.51941	7.52597	7.42364	7.55206	7.40843	7.53467	7.39997
10765413	0.0695971	0.734631	-1.11199	NM_031765	Rxrg	ENSRNOT00000006117	retinoid X receptor gamma	http://www.ebi.ac.uk/gxa/gene/ENSRNOT00000006117	http://www.genecards.org/cgi-bin/carddisp.pl?gene=Rxrg	5.50077	5.34763	-0.153141	5.34973	5.47102	5.68756	5.44381	5.55174	5.14363	5.3224	5.50525	5.40312	5.33274	5.37862
10936346	0.0696808	0.734631	1.10066	NM_001191585	Lonrf3	ENSRNOT00000017550	LON peptidase N-terminal domain and ring finger 3	http://www.ebi.ac.uk/gxa/gene/ENSRNOT00000017550	http://www.genecards.org/cgi-bin/carddisp.pl?gene=Lonrf3	6.77846	6.91683	0.138366	6.71882	6.66786	6.83122	6.8372	6.8372	6.91992	6.75796	7.10612	6.82816	7.03098	6.85781
10750551	0.0697002	0.734631	-1.10166	ENSRNOT00000047310	Epha6	ENSRNOT00000047310	Eph receptor A6	http://www.ebi.ac.uk/gxa/gene/ENSRNOT00000047310	http://www.genecards.org/cgi-bin/carddisp.pl?gene=Epha6	9.09889	8.95922	-0.139677	9.21937	9.0478	9.04521	9.08535	9.09674	9.1266	8.97272	9.10859	8.83278	8.91018	8.80443
10855701	0.0697871	0.734631	1.09115	NM_012778	Aqp1	ENSRNOT00000015692	aquaporin 1	http://www.ebi.ac.uk/gxa/gene/ENSRNOT00000015692	http://www.genecards.org/cgi-bin/carddisp.pl?gene=Aqp1	4.88695	5.0128	0.125852	4.90325	4.69049	4.89913	4.97095	4.97095	4.92278	5.0196	4.97095	5.14515	4.93403	5.08431
10817183	0.0697975	0.734631	1.12325	NM_001004095	S100a11	ENSRNOT00000013393	S100 calcium binding protein A11 (calizzarin)	http://www.ebi.ac.uk/gxa/gene/ENSRNOT00000013393	http://www.genecards.org/cgi-bin/carddisp.pl?gene=S100a11	4.69812	4.86579	0.167673	4.70778	4.55368	4.71228	4.74577	4.77109	4.58932	4.83492	4.82508	5.07953	4.91621	4.94969
10918752	0.0699469	0.735542	-1.1389	NM_001191998	Gfral	ENSRNOT00000052341	GDNF family receptor alpha like	http://www.ebi.ac.uk/gxa/gene/ENSRNOT00000052341	http://www.genecards.org/cgi-bin/carddisp.pl?gene=Gfral	3.99651	3.80887	-0.18764	3.94588	4.27865	3.80906	4.07381	3.87513	3.85882	3.70203	4.01569	3.79708	3.74659	3.733
10744494	0.0701046	0.736358	-1.12011	NM_022511	Pfn1	ENSRNOT00000005370	profilin 1	http://www.ebi.ac.uk/gxa/gene/ENSRNOT00000005370	http://www.genecards.org/cgi-bin/carddisp.pl?gene=Pfn1	9.83604	9.6724	-0.163641	9.704	10.0208	9.73087	9.90956	9.81501	9.79594	9.62808	9.85686	9.49646	9.65308	9.60397
10738140	0.0703412	0.736358	-1.10387	NM_001004274	Igfbp4	ENSRNOT00000014153	insulin-like growth factor binding protein 4	http://www.ebi.ac.uk/gxa/gene/ENSRNOT00000014153	http://www.genecards.org/cgi-bin/carddisp.pl?gene=Igfbp4	6.35466	6.21209	-0.142564	6.34558	6.29806	6.36922	6.39601	6.36441	6.08561	6.18334	6.0038	6.26002	6.34972	6.39008
10711791	0.0703448	0.736358	1.07927	NM_001143858	Dock1	ENSRNOT00000054897	dedicator of cyto-kinesis 1	http://www.ebi.ac.uk/gxa/gene/ENSRNOT00000054897	http://www.genecards.org/cgi-bin/carddisp.pl?gene=Dock1	6.67871	6.78877	0.110061	6.53309	6.83422	6.70989	6.65405	6.66231	6.85209	6.84906	6.8309	6.77327	6.74836	6.67896
10843460	0.0703972	0.736358	1.22263	NM_013015	Ptgds	ENSRNOT00000020926	prostaglandin D2 synthase (brain)	http://www.ebi.ac.uk/gxa/gene/ENSRNOT00000020926	http://www.genecards.org/cgi-bin/carddisp.pl?gene=Ptgds	8.46118	8.75118	0.289991	8.66333	8.74373	8.52442	8.25883	8.1156	8.69083	8.78091	8.48034	9.09875	8.78028	8.67595
10876045	0.0704081	0.736358	1.07779	NM_053287	B4galt1	ENSRNOT00000010874	UDP-Gal:betaGlcNAc beta 1,4- galactosyltransferase, polypeptide 1	http://www.ebi.ac.uk/gxa/gene/ENSRNOT00000010874	http://www.genecards.org/cgi-bin/carddisp.pl?gene=B4galt1	4.29303	4.4011	0.10807	4.25336	4.29028	4.38316	4.30329	4.23508	4.40817	4.32771	4.32771	4.59712	4.41818	4.32771
10905192	0.0704535	0.736358	1.08471	NM_013194	Myh9	ENSRNOT00000007398	myosin, heavy chain 9, non-muscle	http://www.ebi.ac.uk/gxa/gene/ENSRNOT00000007398	http://www.genecards.org/cgi-bin/carddisp.pl?gene=Myh9	7.16661	7.28393	0.117314	7.18649	7.11372	7.24155	7.11304	7.17826	7.13321	7.26242	7.1759	7.44213	7.32107	7.36881
10795898	0.0705265	0.736358	-1.08057	NM_012527	Chrm3	ENSRNOT00000019662	cholinergic receptor, muscarinic 3	http://www.ebi.ac.uk/gxa/gene/ENSRNOT00000019662	http://www.genecards.org/cgi-bin/carddisp.pl?gene=Chrm3	8.36131	8.24952	-0.111788	8.45306	8.3013	8.35385	8.28663	8.41172	8.29515	8.32197	8.35946	8.08418	8.26306	8.17332
10767203	0.0705278	0.736358	-1.19539	NM_001012205	Dpp10	ENSRNOT00000003527	dipeptidylpeptidase 10	http://www.ebi.ac.uk/gxa/gene/ENSRNOT00000003527	http://www.genecards.org/cgi-bin/carddisp.pl?gene=Dpp10	5.51935	5.26187	-0.257485	5.2614	5.7128	5.39196	5.5068	5.72381	5.34737	5.26099	5.39196	5.5297	5.09935	4.94185
10783553	0.070656	0.737039	-1.07602	NM_001108867	Prmt5	ENSRNOT00000016302	protein arginine methyltransferase 5	http://www.ebi.ac.uk/gxa/gene/ENSRNOT00000016302	http://www.genecards.org/cgi-bin/carddisp.pl?gene=Prmt5	7.64326	7.53755	-0.10571	7.5841	7.76557	7.62005	7.60638	7.64021	7.58769	7.61595	7.62886	7.37565	7.51284	7.50431
10712517	0.0707747	0.73761	1.08095	NM_013087	Cd81	ENSRNOT00000027760	Cd81 molecule	http://www.ebi.ac.uk/gxa/gene/ENSRNOT00000027760	http://www.genecards.org/cgi-bin/carddisp.pl?gene=Cd81	10.3294	10.4417	0.112294	10.1842	10.5481	10.3112	10.3093	10.2941	10.4541	10.4518	10.4666	10.4116	10.4115	10.4545
10756117	0.0708367	0.73761	1.07996	XR_085983	LOC688812		similar to ubiquitin-activating enzyme E1C			4.16346	4.27444	0.110978	4.1226	4.02784	4.12557	4.28354	4.25774	4.18772	4.22651	4.38334	4.32832	4.22651	4.29421
10862522	0.0710681	0.739361	1.11347	NM_001104613	Hnrnpa2b1	ENSRNOT00000015152	heterogeneous nuclear ribonucleoprotein A2/B1	http://www.ebi.ac.uk/gxa/gene/ENSRNOT00000015152	http://www.genecards.org/cgi-bin/carddisp.pl?gene=Hnrnpa2b1	7.30336	7.45842	0.155061	7.00204	7.31405	7.36639	7.45867	7.37564	7.37963	7.53905	7.43743	7.49509	7.41722	7.4821
10921274	0.0711811	0.739879	-1.11497	NM_001012129	Satb1	ENSRNOT00000017556	SATB homeobox 1	http://www.ebi.ac.uk/gxa/gene/ENSRNOT00000017556	http://www.genecards.org/cgi-bin/carddisp.pl?gene=Satb1	7.92264	7.76563	-0.15701	7.79806	7.96543	7.84952	7.94797	8.05224	7.85732	7.8017	7.91501	7.57244	7.84952	7.59781
10934548	0.0712706	0.740152	1.089	NM_001108818	RGD1562502	ENSRNOT00000003667	similar to RIKEN cDNA 2610029G23	http://www.ebi.ac.uk/gxa/gene/ENSRNOT00000003667		5.89656	6.01956	0.123004	5.71506	6.03086	5.86589	5.90222	5.96875	6.02365	5.94692	6.14802	5.96875	6.07536	5.95466
10884961	0.0714458	0.740644	-1.1072	NM_024152	Arf6	ENSRNOT00000006355	ADP-ribosylation factor 6	http://www.ebi.ac.uk/gxa/gene/ENSRNOT00000006355	http://www.genecards.org/cgi-bin/carddisp.pl?gene=Arf6	8.0436	7.89669	-0.146911	8.03724	7.94815	8.06636	8.08984	8.07642	7.99525	7.88073	8.0228	7.69612	8.04744	7.73782
10894823	0.0714594	0.740644	-1.11298	ENSRNOT00000064242	Anks1b	ENSRNOT00000064242	ankyrin repeat and sterile alpha motif domain containing 1B	http://www.ebi.ac.uk/gxa/gene/ENSRNOT00000064242	http://www.genecards.org/cgi-bin/carddisp.pl?gene=Anks1b	9.42867	9.27423	-0.154433	9.35355	9.52596	9.38848	9.46123	9.4141	9.41211	9.27516	9.49852	9.10639	9.23029	9.12293
10792789	0.0716784	0.740644	1.07192	NM_001127301	Cul4a	ENSRNOT00000026653	cullin 4A	http://www.ebi.ac.uk/gxa/gene/ENSRNOT00000026653	http://www.genecards.org/cgi-bin/carddisp.pl?gene=Cul4a	7.00422	7.10442	0.100204	6.92395	6.97998	7.06525	6.96491	7.08699	6.97132	7.13457	7.03218	7.21212	7.1042	7.17213
10931081	0.071682	0.740644	1.09867	BC091228	Stap2		signal transducing adaptor family member 2		http://www.genecards.org/cgi-bin/carddisp.pl?gene=Stap2	4.30409	4.43984	0.135755	4.46779	4.30523	4.36247	4.14828	4.23667	4.35849	4.32469	4.49664	4.53104	4.37191	4.55628
10931325	0.0716864	0.740644	1.153	NM_001109364	Ankrd57		ankyrin repeat domain 57		http://www.genecards.org/cgi-bin/carddisp.pl?gene=Ankrd57	5.19414	5.39953	0.205392	5.39021	5.20515	5.21566	5.08097	5.07871	5.19844	5.5723	5.51731	5.47054	5.11754	5.52106
10728261	0.0716977	0.740644	-1.07242	NM_053804	Kcnk4	ENSRNOT00000028704	potassium channel, subfamily K, member 4	http://www.ebi.ac.uk/gxa/gene/ENSRNOT00000028704	http://www.genecards.org/cgi-bin/carddisp.pl?gene=Kcnk4	8.23936	8.13848	-0.100876	8.20523	8.0958	8.3359	8.28533	8.27455	8.08721	8.18244	8.24961	8.06538	8.08563	8.16065
10808843	0.0719059	0.742019	-1.1012	NM_001135715	Trim67	ENSRNOT00000032359	tripartite motif-containing 67	http://www.ebi.ac.uk/gxa/gene/ENSRNOT00000032359	http://www.genecards.org/cgi-bin/carddisp.pl?gene=Trim67	5.45123	5.31215	-0.139075	5.51113	5.3155	5.5881	5.41871	5.4227	5.11529	5.22825	5.32291	5.42996	5.39907	5.37742
10820145	0.0719842	0.742019	1.09308	ENSRNOT00000039652	RGD1562101	ENSRNOT00000039652	similar to very large G-protein coupled receptor 1	http://www.ebi.ac.uk/gxa/gene/ENSRNOT00000039652		6.07976	6.20816	0.128396	5.94761	6.26768	5.96699	6.13567	6.08086	6.19289	6.19945	6.25553	6.31963	6.18927	6.09216
10779390	0.072226	0.742019	-1.13044	NM_013219	Cadps	ENSRNOT00000012153	Ca++-dependent secretion activator	http://www.ebi.ac.uk/gxa/gene/ENSRNOT00000012153	http://www.genecards.org/cgi-bin/carddisp.pl?gene=Cadps	9.07798	8.90109	-0.176888	8.85893	9.16729	9.04051	9.1497	9.17344	9.00612	8.96113	9.06922	8.69973	8.93887	8.73146
10704788	0.0722547	0.742019	1.06732	NM_001107486	Opa3		optic atrophy 3 (human)		http://www.genecards.org/cgi-bin/carddisp.pl?gene=Opa3	6.17716	6.27115	0.0939965	6.24534	6.10342	6.21011	6.21151	6.1154	6.12166	6.32254	6.29721	6.2218	6.31332	6.35039
10932507	0.0722804	0.742019	-1.06932	NM_001013957	Pqbp1	ENSRNOT00000010536	polyglutamine binding protein 1	http://www.ebi.ac.uk/gxa/gene/ENSRNOT00000010536	http://www.genecards.org/cgi-bin/carddisp.pl?gene=Pqbp1	6.82087	6.72417	-0.0966986	6.69656	6.91466	6.82519	6.76949	6.89844	6.77485	6.67993	6.822	6.6351	6.72925	6.70388
10886347	0.0723424	0.742019	1.07143	NM_001031657	Tdp1	ENSRNOT00000005167	tyrosyl-DNA phosphodiesterase 1	http://www.ebi.ac.uk/gxa/gene/ENSRNOT00000005167	http://www.genecards.org/cgi-bin/carddisp.pl?gene=Tdp1	6.32047	6.42001	0.0995396	6.20601	6.362	6.34554	6.40345	6.28533	6.4024	6.36379	6.56042	6.34744	6.3652	6.48079
10827820	0.0723794	0.742019	1.11021	NM_001008826	RT1-T24-4	ENSRNOT00000047439	RT1 class I, locus T24, gene 4	http://www.ebi.ac.uk/gxa/gene/ENSRNOT00000047439	http://www.genecards.org/cgi-bin/carddisp.pl?gene=RT1-T24-4	6.2498	6.40063	0.150837	6.17125	6.21434	6.28598	6.33172	6.2457	6.20846	6.25419	6.33975	6.54049	6.48533	6.57558
10742247	0.07238	0.742019	-1.08235	NM_001106995	Nipal4	ENSRNOT00000008544	NIPA-like domain containing 4	http://www.ebi.ac.uk/gxa/gene/ENSRNOT00000008544	http://www.genecards.org/cgi-bin/carddisp.pl?gene=Nipal4	6.06174	5.94758	-0.114167	6.08682	6.17468	6.05356	5.99674	5.99692	5.99692	5.86836	6.10921	5.82766	5.99692	5.88637
10768819	0.0724098	0.742019	1.09429	NM_001100635	Mr1	ENSRNOT00000004694	major histocompatibility complex, class I-related	http://www.ebi.ac.uk/gxa/gene/ENSRNOT00000004694	http://www.genecards.org/cgi-bin/carddisp.pl?gene=Mr1	5.36472	5.49472	0.129999	5.3271	5.36299	5.38446	5.39463	5.35441	5.41792	5.48422	5.73871	5.56547	5.40339	5.35861
10770117	0.0724648	0.742019	-1.06761	NM_001105974	Grem2	ENSRNOT00000004803	gremlin 2, cysteine knot superfamily, homolog (Xenopus laevis)	http://www.ebi.ac.uk/gxa/gene/ENSRNOT00000004803	http://www.genecards.org/cgi-bin/carddisp.pl?gene=Grem2	5.28934	5.19495	-0.09439	5.35966	5.24028	5.24336	5.36784	5.23554	5.0629	5.30638	5.16148	5.23791	5.17353	5.22748
10844331	0.0727234	0.744017	1.10954	NM_130741	Lcn2	ENSRNOT00000018776	lipocalin 2	http://www.ebi.ac.uk/gxa/gene/ENSRNOT00000018776	http://www.genecards.org/cgi-bin/carddisp.pl?gene=Lcn2	5.00758	5.15754	0.149961	5.04176	4.97026	5.07166	4.99849	4.95572	5.10544	5.4779	5.07166	5.07969	5.10147	5.10908
10842644	0.07284	0.744558	1.07341	NM_001107806	Npepl1	ENSRNOT00000034915	aminopeptidase-like 1	http://www.ebi.ac.uk/gxa/gene/ENSRNOT00000034915	http://www.genecards.org/cgi-bin/carddisp.pl?gene=Npepl1	6.16099	6.26319	0.102199	6.20635	6.10426	6.21883	6.11087	6.16463	6.17121	6.31175	6.10706	6.36531	6.29391	6.32989
10921444	0.073376	0.749361	-1.07263	ENSRNOT00000018959	Tomm6	ENSRNOT00000018959	translocase of outer mitochondrial membrane 6 homolog (yeast)	http://www.ebi.ac.uk/gxa/gene/ENSRNOT00000018959	http://www.genecards.org/cgi-bin/carddisp.pl?gene=Tomm6	9.04064	8.93949	-0.101151	9.13983	8.9415	8.96909	9.07171	9.08107	8.87663	9.01393	8.80677	8.97761	9.01078	8.9512
10730322	0.0734379	0.749361	1.08297	NM_001106355	Dhdpsl	ENSRNOT00000049914	dihydrodipicolinate synthase-like, mitochondrial	http://www.ebi.ac.uk/gxa/gene/ENSRNOT00000049914	http://www.genecards.org/cgi-bin/carddisp.pl?gene=Dhdpsl	5.26394	5.37893	0.114994	5.2273	5.23112	5.1881	5.33912	5.33405	5.24761	5.45168	5.35569	5.44027	5.26011	5.51822
10905933	0.073619	0.74992	1.07143	ENSRNOT00000042070	RGD1304694	ENSRNOT00000042070	similar to CG9646-PA	http://www.ebi.ac.uk/gxa/gene/ENSRNOT00000042070		8.30437	8.4039	0.0995389	8.35667	8.30542	8.302	8.23688	8.32085	8.3059	8.48918	8.3127	8.40353	8.55889	8.35322
10812084	0.0736208	0.74992	1.06811	NM_001008967	Vom1r63		vomeronasal 1 receptor, 63		http://www.genecards.org/cgi-bin/carddisp.pl?gene=Vom1r63	3.29698	3.39204	0.0950568	3.35317	3.1884	3.32013	3.3332	3.28999	3.49875	3.28907	3.49458	3.37806	3.3332	3.35854
10868855	0.0736863	0.749935	1.13996	NM_131911	Anp32b	ENSRNOT00000012478	acidic (leucine-rich) nuclear phosphoprotein 32 family, member B	http://www.ebi.ac.uk/gxa/gene/ENSRNOT00000012478	http://www.genecards.org/cgi-bin/carddisp.pl?gene=Anp32b	7.13939	7.32837	0.188985	7.16915	7.10482	7.13316	7.08692	7.20288	7.4525	7.14655	7.54317	7.31101	7.48266	7.03434
10875300	0.0738407	0.750853	-1.23474	NM_017139	Penk	ENSRNOT00000011892	proenkephalin	http://www.ebi.ac.uk/gxa/gene/ENSRNOT00000011892	http://www.genecards.org/cgi-bin/carddisp.pl?gene=Penk	7.13967	6.83547	-0.304205	7.18532	7.1087	7.44412	7.04904	6.91119	6.76885	6.65369	7.34126	6.91119	6.5194	6.81842
10750865	0.0739938	0.751757	1.11118	ENSRNOT00000060577	RGD1308138	ENSRNOT00000060577	similar to hypothetical protein LOC131368	http://www.ebi.ac.uk/gxa/gene/ENSRNOT00000060577		3.39154	3.54363	0.15209	3.32061	3.39998	3.34538	3.4688	3.42294	3.45586	3.50873	3.86151	3.45913	3.46027	3.5163
10831240	0.0740824	0.752004	1.11001	NM_212532	Ddah2	ENSRNOT00000001118	dimethylarginine dimethylaminohydrolase 2	http://www.ebi.ac.uk/gxa/gene/ENSRNOT00000001118	http://www.genecards.org/cgi-bin/carddisp.pl?gene=Ddah2	7.13719	7.28776	0.150567	7.25001	7.13794	7.13426	7.05415	7.1096	7.00401	7.30874	7.23989	7.37263	7.39906	7.40221
10853757	0.0742404	0.752685	-1.0662	NM_001047955	LOC500035	ENSRNOT00000050722	hypothetical protein LOC500035	http://www.ebi.ac.uk/gxa/gene/ENSRNOT00000050722		4.15741	4.06493	-0.0924813	4.29154	4.08991	4.10276	4.1647	4.13813	4.00139	4.11367	4.07696	3.9979	4.02218	4.17746
10822394	0.0744343	0.752685	1.07683	NM_001191702	Zfhx4	ENSRNOT00000011641	zinc finger homeobox 4	http://www.ebi.ac.uk/gxa/gene/ENSRNOT00000011641	http://www.genecards.org/cgi-bin/carddisp.pl?gene=Zfhx4	6.11681	6.2236	0.106786	6.27853	5.94146	6.18497	6.07148	6.10763	6.20709	6.23153	6.21402	6.27988	6.18497	6.2241
10860231	0.074498	0.752685	1.07783	NM_053455	Fgl2	ENSRNOT00000017232	fibrinogen-like 2	http://www.ebi.ac.uk/gxa/gene/ENSRNOT00000017232	http://www.genecards.org/cgi-bin/carddisp.pl?gene=Fgl2	4.86624	4.97437	0.108131	4.91684	4.81619	4.94745	4.74283	4.90787	4.82462	5.00398	5.10649	4.98202	4.98602	4.94307
10793229	0.0745506	0.752685	1.07247	NM_001007685	Klhdc8b		kelch domain containing 8B		http://www.genecards.org/cgi-bin/carddisp.pl?gene=Klhdc8b	7.08428	7.18522	0.100939	7.1593	7.05894	7.14604	7.04135	7.01575	7.1444	7.2082	7.02375	7.29225	7.18567	7.25704
10839197	0.0745679	0.752685	1.10708	ENSRNOT00000044158	Casc4	ENSRNOT00000044158	cancer susceptibility candidate 4	http://www.ebi.ac.uk/gxa/gene/ENSRNOT00000044158	http://www.genecards.org/cgi-bin/carddisp.pl?gene=Casc4	9.32582	9.47258	0.146762	9.22318	9.38382	9.37423	9.37373	9.27412	9.67245	9.38484	9.60509	9.38512	9.50268	9.2853
10777878	0.0745814	0.752685	1.08169	NM_001191682	Sfi1	ENSRNOT00000036848	Sfi1 homolog, spindle assembly associated (yeast)	http://www.ebi.ac.uk/gxa/gene/ENSRNOT00000036848	http://www.genecards.org/cgi-bin/carddisp.pl?gene=Sfi1	5.78919	5.90248	0.113292	5.79695	5.79117	5.91289	5.74505	5.69989	5.81614	5.93346	5.74972	6.02836	5.91875	5.96846
10841128	0.0746383	0.752685	1.08445	NM_001109209	RY2G5	ENSRNOT00000044574	potential ligand-binding protein	http://www.ebi.ac.uk/gxa/gene/ENSRNOT00000044574	http://www.genecards.org/cgi-bin/carddisp.pl?gene=RY2G5	3.71824	3.8352	0.116963	3.61849	3.82389	3.71816	3.82714	3.60352	3.775	3.80654	3.79797	3.80431	4.00698	3.82041
10924870	0.0747757	0.752685	1.08875	ENSRNOT00000023592	LOC100362216	ENSRNOT00000023592	hypothetical protein LOC100362216	http://www.ebi.ac.uk/gxa/gene/ENSRNOT00000023592		6.01223	6.1349	0.122674	6.21631	5.89298	5.95262	5.95972	6.03949	6.06807	6.15999	6.01671	6.19637	6.1983	6.16997
10915208	0.0748367	0.752685	1.07541	ENSRNOT00000061339	Muc16	ENSRNOT00000061339	mucin 16, cell surface associated	http://www.ebi.ac.uk/gxa/gene/ENSRNOT00000061339	http://www.genecards.org/cgi-bin/carddisp.pl?gene=Muc16	3.83325	3.93813	0.104881	3.81419	3.72148	3.87412	3.88234	3.87412	3.87412	3.85397	3.90823	3.95491	3.9125	4.12506
10743370	0.0748389	0.752685	1.08584	NM_001191920	Slc47a2	ENSRNOT00000057907	solute carrier family 47, member 2	http://www.ebi.ac.uk/gxa/gene/ENSRNOT00000057907	http://www.genecards.org/cgi-bin/carddisp.pl?gene=Slc47a2	4.5679	4.68671	0.118813	4.53356	4.64048	4.49752	4.61606	4.55186	4.60038	4.61238	4.81744	4.57784	4.65636	4.85584
10859245	0.075087	0.752685	1.06882	NM_001108650	Loh12cr1	ENSRNOT00000008645	loss of heterozygosity, 12, chromosomal region 1 homolog (human)	http://www.ebi.ac.uk/gxa/gene/ENSRNOT00000008645	http://www.genecards.org/cgi-bin/carddisp.pl?gene=Loh12cr1	6.41096	6.50698	0.0960225	6.4363	6.38182	6.36198	6.48073	6.39396	6.38748	6.5503	6.66379	6.42935	6.51193	6.49904
10872062	0.0750972	0.752685	-1.08412	NM_017284	Psmb2	ENSRNOT00000015618	proteasome (prosome, macropain) subunit, beta type 2	http://www.ebi.ac.uk/gxa/gene/ENSRNOT00000015618	http://www.genecards.org/cgi-bin/carddisp.pl?gene=Psmb2	9.25034	9.13382	-0.116521	9.11569	9.35851	9.29923	9.31411	9.16415	9.16426	9.12352	9.28057	9.0139	9.09352	9.12713
10937678	0.0751002	0.752685	-1.23491	NM_001007756	Gemin8	ENSRNOT00000048155	gem (nuclear organelle) associated protein 8	http://www.ebi.ac.uk/gxa/gene/ENSRNOT00000048155	http://www.genecards.org/cgi-bin/carddisp.pl?gene=Gemin8	7.04176	6.73735	-0.304409	6.78168	7.43476	6.87758	7.09688	7.01788	7.08434	6.64701	6.92241	6.57857	6.7974	6.39435
10762848	0.0751064	0.752685	1.07816	NM_001013124	Ung	ENSRNOT00000056865	uracil-DNA glycosylase	http://www.ebi.ac.uk/gxa/gene/ENSRNOT00000056865	http://www.genecards.org/cgi-bin/carddisp.pl?gene=Ung	4.0654	4.17397	0.108575	4.09018	4.09018	4.09018	4.0139	4.04254	4.09018	4.19462	4.37323	4.07387	4.09018	4.22174
10707388	0.075124	0.752685	1.11049	NM_001107516	Tubgcp5	ENSRNOT00000055989	tubulin, gamma complex associated protein 5	http://www.ebi.ac.uk/gxa/gene/ENSRNOT00000055989	http://www.genecards.org/cgi-bin/carddisp.pl?gene=Tubgcp5	6.78711	6.93831	0.151195	6.62237	6.79011	6.85532	6.79471	6.87303	7.07828	6.81084	7.12595	6.85532	6.96521	6.79424
10749509	0.0752045	0.752685	-1.09878	NM_001134498	Hrnbp3	ENSRNOT00000004524	hexaribonucleotide binding protein 3	http://www.ebi.ac.uk/gxa/gene/ENSRNOT00000004524	http://www.genecards.org/cgi-bin/carddisp.pl?gene=Hrnbp3	9.63261	9.49671	-0.135902	9.54921	9.63711	9.67195	9.73488	9.56992	9.61932	9.44773	9.65957	9.30125	9.53181	9.4206
10838854	0.0752428	0.752685	-1.10951	NM_001108958	Rtf1	ENSRNOT00000056392	Rtf1, Paf1/RNA polymerase II complex component, homolog (S. cerevisiae)	http://www.ebi.ac.uk/gxa/gene/ENSRNOT00000056392	http://www.genecards.org/cgi-bin/carddisp.pl?gene=Rtf1	7.78728	7.63736	-0.149925	7.71941	7.89969	7.81453	7.80761	7.69518	7.75131	7.61891	7.84325	7.46561	7.6619	7.48317
10718600	0.0753661	0.753274	1.08698	NR_031938	Mir291a		microRNA mir-291a		http://www.genecards.org/cgi-bin/carddisp.pl?gene=Mir291a	3.37853	3.49886	0.120328	3.22012	3.38264	3.46485	3.47193	3.35313	3.46809	3.43594	3.442	3.5214	3.442	3.68375
10704819	0.0755646	0.754614	1.07944	ENSRNOT00000047105	LOC686781	ENSRNOT00000047105	similar to NFkB interacting protein 1	http://www.ebi.ac.uk/gxa/gene/ENSRNOT00000047105		5.78946	5.89974	0.110279	5.84179	5.83272	5.82506	5.7267	5.72103	5.76174	6.04946	5.90101	5.93346	5.78739	5.96538
10904528	0.0756971	0.755293	-1.08913	NM_001130546	Lynx1	ENSRNOT00000007988	Ly6/neurotoxin 1	http://www.ebi.ac.uk/gxa/gene/ENSRNOT00000007988	http://www.genecards.org/cgi-bin/carddisp.pl?gene=Lynx1	9.52692	9.40374	-0.123181	9.46874	9.50256	9.49214	9.5029	9.66825	9.29251	9.60385	9.32463	9.34529	9.46962	9.38654
10872561	0.0757984	0.75566	1.08687	NM_001039339	Zdhhc18	ENSRNOT00000009235	zinc finger, DHHC-type containing 18	http://www.ebi.ac.uk/gxa/gene/ENSRNOT00000009235	http://www.genecards.org/cgi-bin/carddisp.pl?gene=Zdhhc18	5.85992	5.9801	0.120179	5.85948	5.75072	5.91018	5.83425	5.94496	5.78346	6.01773	6.0085	6.12106	5.92526	6.02457
10771089	0.0758904	0.755933	1.10534	NM_001191101	Hfm1	ENSRNOT00000033855	HFM1, ATP-dependent DNA helicase homolog (S. cerevisiae)	http://www.ebi.ac.uk/gxa/gene/ENSRNOT00000033855	http://www.genecards.org/cgi-bin/carddisp.pl?gene=Hfm1	4.94895	5.09344	0.144486	5.00438	4.86084	5.01234	5.01234	4.85488	5.20854	5.20526	5.25049	4.95835	4.96354	4.97446
10823524	0.0759747	0.756129	-1.07526	NM_001014171	Veph1	ENSRNOT00000016621	ventricular zone expressed PH domain homolog 1 (zebrafish)	http://www.ebi.ac.uk/gxa/gene/ENSRNOT00000016621	http://www.genecards.org/cgi-bin/carddisp.pl?gene=Veph1	4.79206	4.68737	-0.104689	4.8932	4.74023	4.76191	4.73883	4.82613	4.63872	4.71331	4.83416	4.53665	4.72772	4.67367
10938935	0.0761012	0.756236	1.09487	NM_053946	Magt1	ENSRNOT00000068479	magnesium transporter 1	http://www.ebi.ac.uk/gxa/gene/ENSRNOT00000068479	http://www.genecards.org/cgi-bin/carddisp.pl?gene=Magt1	6.15998	6.29073	0.130754	6.02783	6.35289	6.01489	6.24672	6.15756	6.35108	6.19997	6.38064	6.27674	6.26198	6.27398
10798046	0.0761297	0.756236	1.10999	XM_002725247	RGD1308930		similar to Protein phosphatase 1, regulatory subunit 3D (Protein phosphatase 1, regulatory subunit 6) (Protein phosphatase 1 binding subunit R6)			6.07348	6.22402	0.15054	6.14731	5.93323	6.14731	6.08857	6.05098	5.96482	6.36426	6.19524	6.27347	6.19467	6.35167
10712032	0.0761793	0.756236	1.08128	NM_173334	Olr287		olfactory receptor 287		http://www.genecards.org/cgi-bin/carddisp.pl?gene=Olr287	4.62358	4.73632	0.112738	4.75312	4.68531	4.50445	4.48971	4.68531	4.68531	4.82162	4.68531	4.75907	4.66917	4.79743
10889007	0.0765529	0.75924	-1.08536	NM_023023	Dpysl5	ENSRNOT00000012273	dihydropyrimidinase-like 5	http://www.ebi.ac.uk/gxa/gene/ENSRNOT00000012273	http://www.genecards.org/cgi-bin/carddisp.pl?gene=Dpysl5	6.50721	6.38903	-0.118179	6.56156	6.37274	6.53837	6.44046	6.62293	6.2904	6.45334	6.33861	6.48902	6.2831	6.47973
10876172	0.0766579	0.75924	-1.15524	NM_001108659	Dctn3	ENSRNOT00000019561	dynactin 3	http://www.ebi.ac.uk/gxa/gene/ENSRNOT00000019561	http://www.genecards.org/cgi-bin/carddisp.pl?gene=Dctn3	7.0182	6.81001	-0.208197	6.90843	7.16125	7.03689	7.06149	6.92296	7.10562	6.59615	6.99036	6.57399	6.81579	6.77812
10889759	0.0766765	0.75924	-1.06544	NM_030856	Lrrn3	ENSRNOT00000008655	leucine rich repeat neuronal 3	http://www.ebi.ac.uk/gxa/gene/ENSRNOT00000008655	http://www.genecards.org/cgi-bin/carddisp.pl?gene=Lrrn3	8.47824	8.38679	-0.0914547	8.53535	8.50256	8.48809	8.44081	8.42439	8.53802	8.36865	8.42439	8.25652	8.34753	8.38561
10898147	0.0768264	0.759711	-1.06808	NM_001130579	Serhl2	ENSRNOT00000036586	serine hydrolase-like 2	http://www.ebi.ac.uk/gxa/gene/ENSRNOT00000036586	http://www.genecards.org/cgi-bin/carddisp.pl?gene=Serhl2	5.49831	5.40329	-0.0950177	5.49783	5.42693	5.5247	5.58215	5.45994	5.34014	5.35245	5.31851	5.55594	5.46576	5.38695
10935058	0.0768538	0.759711	1.12198	NM_001009675	Tceal1	ENSRNOT00000044372	transcription elongation factor A (SII)-like 1	http://www.ebi.ac.uk/gxa/gene/ENSRNOT00000044372	http://www.genecards.org/cgi-bin/carddisp.pl?gene=Tceal1	5.67134	5.83739	0.166052	5.65025	5.6329	5.6508	5.60853	5.81422	5.99959	5.68419	6.09349	5.79978	5.71236	5.73494
10729252	0.077044	0.760948	1.08406	NM_148892	Ostf1	ENSRNOT00000016871	osteoclast stimulating factor 1	http://www.ebi.ac.uk/gxa/gene/ENSRNOT00000016871	http://www.genecards.org/cgi-bin/carddisp.pl?gene=Ostf1	7.30216	7.4186	0.11644	7.36751	7.14186	7.27006	7.39807	7.33329	7.26658	7.34812	7.4498	7.50866	7.47552	7.4629
10921120	0.0771291	0.761146	1.17032	NM_133296	Slc6a20	ENSRNOT00000007467	solute carrier family 6 (proline IMINO transporter), member 20	http://www.ebi.ac.uk/gxa/gene/ENSRNOT00000007467	http://www.genecards.org/cgi-bin/carddisp.pl?gene=Slc6a20	5.6445	5.8714	0.226906	5.62558	6.04538	5.50362	5.65667	5.39123	6.01193	5.64837	5.89803	5.86865	5.88877	5.91267
10708896	0.0773087	0.762276	1.10398	NM_001170434	Lrrc32	ENSRNOT00000020520	leucine rich repeat containing 32	http://www.ebi.ac.uk/gxa/gene/ENSRNOT00000020520	http://www.genecards.org/cgi-bin/carddisp.pl?gene=Lrrc32	5.02886	5.17157	0.142716	5.15996	4.97292	4.95326	5.05888	4.99926	5.01714	5.21409	5.17564	5.06499	5.14109	5.41648
10855209	0.0775983	0.762778	1.08472	BC089951	RGD1304879	ENSRNOT00000059263	similar to Zinc finger protein 398 (Zinc finger DNA binding protein p52/p71)	http://www.ebi.ac.uk/gxa/gene/ENSRNOT00000059263		5.40111	5.51843	0.117319	5.39249	5.18758	5.48746	5.45058	5.48746	5.42037	5.62165	5.52812	5.54511	5.50789	5.48746
10748953	0.0776181	0.762778	1.07113	NM_019383	Atp5h	ENSRNOT00000004836	ATP synthase, H+ transporting, mitochondrial F0 complex, subunit d	http://www.ebi.ac.uk/gxa/gene/ENSRNOT00000004836	http://www.genecards.org/cgi-bin/carddisp.pl?gene=Atp5h	8.73024	8.82937	0.0991276	8.68629	8.60576	8.89987	8.67397	8.78531	8.84456	8.87677	8.81769	8.78211	8.86976	8.78531
10816770	0.07766	0.762778	-1.09803	NM_020308	Adam15	ENSRNOT00000027970	a disintegrin and metallopeptidase domain 15 (metargidin)	http://www.ebi.ac.uk/gxa/gene/ENSRNOT00000027970	http://www.genecards.org/cgi-bin/carddisp.pl?gene=Adam15	5.06392	4.92901	-0.134912	4.96691	5.22581	4.97017	5.13532	5.02138	4.94005	4.94998	4.85008	4.75625	5.02138	5.0563
10705928	0.0777249	0.762778	1.06787	NM_001191623	Wdr62	ENSRNOT00000035096	WD repeat domain 62	http://www.ebi.ac.uk/gxa/gene/ENSRNOT00000035096	http://www.genecards.org/cgi-bin/carddisp.pl?gene=Wdr62	4.23915	4.33388	0.0947319	4.26578	4.23856	4.1355	4.28774	4.26817	4.25542	4.41768	4.22129	4.28743	4.43431	4.38714
10885851	0.0777489	0.762778	1.08269	NM_138907	Acot2	ENSRNOT00000013515	acyl-CoA thioesterase 2	http://www.ebi.ac.uk/gxa/gene/ENSRNOT00000013515	http://www.genecards.org/cgi-bin/carddisp.pl?gene=Acot2	6.23513	6.34974	0.114616	6.10314	6.25952	6.26902	6.27198	6.27198	6.46796	6.33415	6.49279	6.21737	6.31421	6.27198
10906835	0.0778324	0.762778	1.08163	NM_001024356	H1fnt	ENSRNOT00000046402	H1 histone family, member N, testis-specific	http://www.ebi.ac.uk/gxa/gene/ENSRNOT00000046402	http://www.genecards.org/cgi-bin/carddisp.pl?gene=H1fnt	4.59585	4.70906	0.113204	4.66136	4.58078	4.55679	4.63318	4.54717	4.56917	4.55095	4.79555	4.75136	4.7663	4.82101
10798010	0.0780032	0.762778	1.0879	NM_001107348	Rreb1	ENSRNOT00000060218	ras responsive element binding protein 1	http://www.ebi.ac.uk/gxa/gene/ENSRNOT00000060218	http://www.genecards.org/cgi-bin/carddisp.pl?gene=Rreb1	7.64713	7.76868	0.121552	7.76923	7.6417	7.71797	7.50693	7.59981	7.80863	7.58316	7.73463	7.86388	7.80472	7.81707
10752754	0.0780548	0.762778	1.06995	NM_001100560	Nrip1	ENSRNOT00000002152	nuclear receptor interacting protein 1	http://www.ebi.ac.uk/gxa/gene/ENSRNOT00000002152	http://www.genecards.org/cgi-bin/carddisp.pl?gene=Nrip1	7.36926	7.46681	0.0975466	7.27231	7.36627	7.37226	7.41774	7.41774	7.32131	7.53615	7.43339	7.50811	7.41774	7.58417
10730830	0.0780654	0.762778	-1.20309	ENSRNOT00000029471	Rccd1	ENSRNOT00000029471	RCC1 domain containing 1	http://www.ebi.ac.uk/gxa/gene/ENSRNOT00000029471	http://www.genecards.org/cgi-bin/carddisp.pl?gene=Rccd1	4.78066	4.51392	-0.266747	4.91289	5.0294	4.749	4.66685	4.54516	4.70738	4.25804	4.64022	4.16971	4.74513	4.56301
10737949	0.0780712	0.762778	1.18145	NM_138521	Ppp1r1b	ENSRNOT00000037752	protein phosphatase 1, regulatory (inhibitor) subunit 1B	http://www.ebi.ac.uk/gxa/gene/ENSRNOT00000037752	http://www.genecards.org/cgi-bin/carddisp.pl?gene=Ppp1r1b	7.62929	7.86984	0.240553	7.76588	7.48787	7.64623	7.60621	7.64025	7.47916	8.05861	7.65162	8.05013	7.88321	8.09631
10834310	0.0781137	0.762778	1.15499	NM_001106557	Edf1	ENSRNOT00000022196	endothelial differentiation-related factor 1	http://www.ebi.ac.uk/gxa/gene/ENSRNOT00000022196	http://www.genecards.org/cgi-bin/carddisp.pl?gene=Edf1	7.7342	7.94209	0.207886	7.97306	7.39789	7.77397	7.7532	7.7729	7.72436	8.0017	7.82282	8.08502	8.02146	7.99717
10799888	0.0783071	0.762778	-1.34093	ENSRNOT00000050803	RGD1564552	ENSRNOT00000050803	similar to ribosomal protein L21	http://www.ebi.ac.uk/gxa/gene/ENSRNOT00000050803		5.02848	4.60524	-0.423239	5.06535	5.29544	5.16407	4.93386	4.68367	5.40406	4.39213	4.45642	4.26417	4.74357	4.37109
10850321	0.0783272	0.762778	1.06485	NM_001107783	Kif16b	ENSRNOT00000036273	kinesin family member 16B	http://www.ebi.ac.uk/gxa/gene/ENSRNOT00000036273	http://www.genecards.org/cgi-bin/carddisp.pl?gene=Kif16b	5.76795	5.8586	0.0906505	5.71096	5.80644	5.72556	5.78107	5.81574	5.8783	5.81574	6.0318	5.83656	5.81982	5.7694
10880552	0.0783445	0.762778	1.08081	NM_001109271	Ldlrap1	ENSRNOT00000000163	low density lipoprotein receptor adaptor protein 1	http://www.ebi.ac.uk/gxa/gene/ENSRNOT00000000163	http://www.genecards.org/cgi-bin/carddisp.pl?gene=Ldlrap1	5.67085	5.78296	0.112116	5.72447	5.60938	5.63716	5.66626	5.71696	5.63716	5.80395	5.72447	5.82307	5.72939	5.97973
10715431	0.0783624	0.762778	-1.07581	NM_134401	Crtac1	ENSRNOT00000020568	cartilage acidic protein 1	http://www.ebi.ac.uk/gxa/gene/ENSRNOT00000020568	http://www.genecards.org/cgi-bin/carddisp.pl?gene=Crtac1	8.15764	8.05222	-0.105418	8.06255	8.04252	8.15412	8.29281	8.23621	7.92036	8.09964	8.10056	8.06389	8.06027	8.06863
10761074	0.078418	0.762778	1.13149	ENSRNOT00000001943	RGD1565457	ENSRNOT00000001943	similar to Rasa4 protein	http://www.ebi.ac.uk/gxa/gene/ENSRNOT00000001943		4.71911	4.89733	0.178222	4.65307	4.80334	4.72952	4.72976	4.67987	4.70101	5.00123	4.69795	5.01184	4.80334	5.16863
10903689	0.0784918	0.762778	1.08242	NM_001025701	Rad21	ENSRNOT00000006209	RAD21 homolog (S. pombe)	http://www.ebi.ac.uk/gxa/gene/ENSRNOT00000006209	http://www.genecards.org/cgi-bin/carddisp.pl?gene=Rad21	8.06432	8.17858	0.114262	8.13797	7.89319	8.13797	7.99813	8.15433	8.09829	8.26208	8.13406	8.28395	8.13652	8.15656
10751757	0.0786202	0.762778	-1.0687	ENSRNOT00000002353	Tmem44	ENSRNOT00000002353	transmembrane protein 44	http://www.ebi.ac.uk/gxa/gene/ENSRNOT00000002353	http://www.genecards.org/cgi-bin/carddisp.pl?gene=Tmem44	7.03208	6.93623	-0.0958532	7.20208	6.97942	6.98791	7.01156	6.97942	6.86195	7.00149	6.84988	6.96719	6.95742	6.97942
10850175	0.0786457	0.762778	-1.24704	NM_001106515	Fermt1	ENSRNOT00000028901	fermitin family homolog 1 (Drosophila)	http://www.ebi.ac.uk/gxa/gene/ENSRNOT00000028901	http://www.genecards.org/cgi-bin/carddisp.pl?gene=Fermt1	3.96633	3.64782	-0.318511	3.78289	4.10611	3.90428	3.82748	4.21088	3.68231	3.52657	4.26176	3.40153	3.55233	3.46242
10858648	0.0786631	0.762778	1.08868	NM_001002804	C1rl	ENSRNOT00000015678	complement component 1, r subcomponent-like	http://www.ebi.ac.uk/gxa/gene/ENSRNOT00000015678	http://www.genecards.org/cgi-bin/carddisp.pl?gene=C1rl	4.36397	4.48655	0.122584	4.37248	4.28366	4.4183	4.3374	4.40798	4.31896	4.45133	4.70786	4.49035	4.51479	4.43602
10777350	0.0787846	0.763075	1.07148	NM_001134604	Cytl1	ENSRNOT00000035427	cytokine like 1	http://www.ebi.ac.uk/gxa/gene/ENSRNOT00000035427	http://www.genecards.org/cgi-bin/carddisp.pl?gene=Cytl1	5.01539	5.11499	0.0996002	5.13569	4.8724	5.02331	5.02331	5.02222	4.98972	5.12069	5.16195	5.16838	5.179	5.07019
10773683	0.0788721	0.763075	1.07309	NM_001107231	Zfp278	ENSRNOT00000025378	zinc finger protein 278	http://www.ebi.ac.uk/gxa/gene/ENSRNOT00000025378	http://www.genecards.org/cgi-bin/carddisp.pl?gene=Zfp278	5.30894	5.41071	0.101767	5.34944	5.16084	5.34944	5.34944	5.33557	5.27065	5.34944	5.41642	5.49037	5.44987	5.48752
10715258	0.0788893	0.763075	1.10811	NM_022587	Entpd1	ENSRNOT00000054719	ectonucleoside triphosphate diphosphohydrolase 1	http://www.ebi.ac.uk/gxa/gene/ENSRNOT00000054719	http://www.genecards.org/cgi-bin/carddisp.pl?gene=Entpd1	6.36981	6.51791	0.1481	6.34843	6.62007	6.34692	6.2799	6.25373	6.54116	6.43209	6.67231	6.57101	6.38669	6.50421
10771881	0.079277	0.765155	-1.12117	ENSRNOT00000065436	Grsf1	ENSRNOT00000065436	G-rich RNA sequence binding factor 1	http://www.ebi.ac.uk/gxa/gene/ENSRNOT00000065436	http://www.genecards.org/cgi-bin/carddisp.pl?gene=Grsf1	7.74237	7.57736	-0.165009	7.82895	7.4952	7.82259	7.77366	7.79145	7.40062	7.7517	7.70993	7.55996	7.464	7.57795
10927992	0.079338	0.765155	1.11005	NM_133392	Stk17b	ENSRNOT00000016856	serine/threonine kinase 17b	http://www.ebi.ac.uk/gxa/gene/ENSRNOT00000016856	http://www.genecards.org/cgi-bin/carddisp.pl?gene=Stk17b	5.83097	5.98159	0.150621	5.77981	5.99804	5.89829	5.71908	5.75964	6.10314	5.92485	6.16929	5.86529	5.99615	5.83085
10893035	0.0794033	0.765155	1.06848	NM_031340	Timeless	ENSRNOT00000043939	timeless homolog (Drosophila)	http://www.ebi.ac.uk/gxa/gene/ENSRNOT00000043939	http://www.genecards.org/cgi-bin/carddisp.pl?gene=Timeless	5.16106	5.25662	0.0955549	5.19527	5.18487	5.19119	5.19374	5.04023	5.14512	5.15266	5.36286	5.31038	5.28958	5.2791
10741970	0.0794153	0.765155	1.1101	BC101877	Dock2	ENSRNOT00000059810	dedicator of cytokinesis 2	http://www.ebi.ac.uk/gxa/gene/ENSRNOT00000059810	http://www.genecards.org/cgi-bin/carddisp.pl?gene=Dock2	4.37966	4.53035	0.150691	4.47754	4.32351	4.38073	4.30342	4.41311	4.43956	4.40651	4.55486	4.45975	4.48787	4.83357
10727008	0.0794313	0.765155	1.10881	NM_019130	Ins2	ENSRNOT00000027656	insulin 2	http://www.ebi.ac.uk/gxa/gene/ENSRNOT00000027656	http://www.genecards.org/cgi-bin/carddisp.pl?gene=Ins2	5.21162	5.36063	0.149011	5.33415	5.14255	5.12888	5.31236	5.14015	5.1712	5.31147	5.30091	5.36725	5.42557	5.58738
10901960	0.079569	0.765298	1.10836	ENSRNOT00000049211	RGD1562547	ENSRNOT00000049211	similar to ribosomal protein L31	http://www.ebi.ac.uk/gxa/gene/ENSRNOT00000049211		6.22243	6.37086	0.148429	6.4313	5.99631	6.22849	6.2664	6.18966	6.26583	6.34406	6.41622	6.52018	6.3756	6.3033
10857883	0.0795769	0.765298	-1.0988	NM_001195476	LOC679934	ENSRNOT00000013600	similar to chromosome 3 open reading frame 10	http://www.ebi.ac.uk/gxa/gene/ENSRNOT00000013600		9.81889	9.68295	-0.135935	9.77799	9.92079	9.77066	9.79914	9.82586	9.74741	9.77066	9.82511	9.51764	9.74814	9.48876
10794464	0.0798353	0.767153	-1.16202	NM_001079531	Tpmt		thiopurine S-methyltransferase		http://www.genecards.org/cgi-bin/carddisp.pl?gene=Tpmt	5.47639	5.25975	-0.216638	5.37359	5.60229	5.37777	5.56016	5.46813	5.37777	5.37777	5.51549	4.884	5.27668	5.12677
10936198	0.0800547	0.768012	1.06976	NM_022231	Xiap	ENSRNOT00000009336	X-linked inhibitor of apoptosis	http://www.ebi.ac.uk/gxa/gene/ENSRNOT00000009336	http://www.genecards.org/cgi-bin/carddisp.pl?gene=Xiap	5.86119	5.95848	0.0972914	5.75696	5.88693	5.88492	5.88849	5.88864	6.09417	5.88849	6.06511	5.92731	5.90417	5.87163
10820393	0.0802722	0.768012	1.066	BC167070	Fam151b	ENSRNOT00000031909	family with sequence similarity 151, member B	http://www.ebi.ac.uk/gxa/gene/ENSRNOT00000031909	http://www.genecards.org/cgi-bin/carddisp.pl?gene=Fam151b	7.10337	7.19557	0.0922048	7.17016	6.9648	7.18519	7.03704	7.15964	7.10665	7.18149	7.17689	7.25187	7.26032	7.1962
10804046	0.0803019	0.768012	-1.08611	NM_053448	Hdac3	ENSRNOT00000067516	histone deacetylase 3	http://www.ebi.ac.uk/gxa/gene/ENSRNOT00000067516	http://www.genecards.org/cgi-bin/carddisp.pl?gene=Hdac3	8.42396	8.30479	-0.119168	8.31832	8.54726	8.43254	8.34784	8.47384	8.42959	8.33306	8.41306	8.2091	8.26724	8.1767
10894150	0.0803021	0.768012	1.0693	NM_001191876	Syde1	ENSRNOT00000009606	synapse defective 1, Rho GTPase, homolog 1 (C. elegans)	http://www.ebi.ac.uk/gxa/gene/ENSRNOT00000009606	http://www.genecards.org/cgi-bin/carddisp.pl?gene=Syde1	5.61001	5.70668	0.0966733	5.72001	5.55655	5.6376	5.61348	5.52241	5.61931	5.64638	5.67706	5.85387	5.69509	5.74837
10740135	0.0803226	0.768012	1.0826	NM_001107072	Fscn2	ENSRNOT00000054975	fascin homolog 2, actin-bundling protein, retinal (Strongylocentrotus purpuratus)	http://www.ebi.ac.uk/gxa/gene/ENSRNOT00000054975	http://www.genecards.org/cgi-bin/carddisp.pl?gene=Fscn2	5.02121	5.13571	0.114497	4.98842	4.95975	5.05991	5.01929	5.07869	4.99876	5.15081	5.15221	5.05635	5.1043	5.35182
10911947	0.0803274	0.768012	1.07669	NM_001108172	Ttk	ENSRNOT00000051612	Ttk protein kinase	http://www.ebi.ac.uk/gxa/gene/ENSRNOT00000051612	http://www.genecards.org/cgi-bin/carddisp.pl?gene=Ttk	3.29405	3.40065	0.106604	3.38145	3.16178	3.23155	3.38968	3.30578	3.29169	3.39786	3.44156	3.52974	3.40009	3.34298
10935890	0.080469	0.768012	1.15423	NM_017087	Bgn	ENSRNOT00000023920	biglycan	http://www.ebi.ac.uk/gxa/gene/ENSRNOT00000023920	http://www.genecards.org/cgi-bin/carddisp.pl?gene=Bgn	7.05975	7.26668	0.206931	6.73355	7.38649	7.12968	6.98365	7.06536	7.13383	7.27345	7.18917	7.29618	7.2925	7.41493
10742802	0.0804881	0.768012	1.13744	NM_012656	Sparc	ENSRNOT00000017486	secreted protein, acidic, cysteine-rich (osteonectin)	http://www.ebi.ac.uk/gxa/gene/ENSRNOT00000017486	http://www.genecards.org/cgi-bin/carddisp.pl?gene=Sparc	9.86091	10.0467	0.185794	9.90668	9.78254	9.95651	9.58772	10.0711	9.89242	10.1161	9.90098	10.2225	10.0818	10.0664
10771655	0.0805497	0.768012	1.20316	NM_139089	Cxcl10	ENSRNOT00000003075	chemokine (C-X-C motif) ligand 10	http://www.ebi.ac.uk/gxa/gene/ENSRNOT00000003075	http://www.genecards.org/cgi-bin/carddisp.pl?gene=Cxcl10	4.62543	4.89227	0.266832	4.76606	4.61275	4.60901	4.56559	4.57376	4.70935	4.84463	5.23836	4.62849	4.65937	5.2734
10757898	0.0805809	0.768012	1.09568	NM_053734	Ncf1	ENSRNOT00000002028	neutrophil cytosolic factor 1	http://www.ebi.ac.uk/gxa/gene/ENSRNOT00000002028	http://www.genecards.org/cgi-bin/carddisp.pl?gene=Ncf1	5.07653	5.20835	0.131823	5.34662	5.01323	5.07258	4.97003	4.98019	5.14763	5.1654	5.20736	5.2904	5.21966	5.21966
10797388	0.0807056	0.768575	-1.07734	ENSRNOT00000024151	Pcdh24	ENSRNOT00000024151	protocadherin 24	http://www.ebi.ac.uk/gxa/gene/ENSRNOT00000024151	http://www.genecards.org/cgi-bin/carddisp.pl?gene=Pcdh24	5.88833	5.78085	-0.107478	5.98353	5.68128	5.8781	5.89412	6.00461	5.70714	5.8143	5.77898	5.80283	5.77622	5.80563
10791989	0.0808346	0.76897	1.13869	NM_001107315	Pragmin	ENSRNOT00000015166	pragma of Rnd2	http://www.ebi.ac.uk/gxa/gene/ENSRNOT00000015166	http://www.genecards.org/cgi-bin/carddisp.pl?gene=Pragmin	7.39832	7.58569	0.18737	7.46904	7.11159	7.43361	7.47788	7.49947	7.36834	7.69132	7.49952	7.77403	7.49952	7.68141
10864715	0.0808869	0.76897	1.11295	NM_001015004	Vgll4	ENSRNOT00000010338	vestigial like 4 (Drosophila)	http://www.ebi.ac.uk/gxa/gene/ENSRNOT00000010338	http://www.genecards.org/cgi-bin/carddisp.pl?gene=Vgll4	8.13539	8.28978	0.15439	8.27696	7.88409	8.20809	8.1188	8.18899	8.13902	8.29522	8.21086	8.40197	8.26857	8.42301
10783686	0.0809986	0.76897	1.09592	NM_017239	Myh6	ENSRNOT00000023302	myosin, heavy chain 6, cardiac muscle, alpha	http://www.ebi.ac.uk/gxa/gene/ENSRNOT00000023302	http://www.genecards.org/cgi-bin/carddisp.pl?gene=Myh6	4.26419	4.39633	0.132145	4.33292	4.3041	4.23715	4.18827	4.2585	4.1982	4.36015	4.47723	4.32038	4.41359	4.60845
10791166	0.0810099	0.76897	1.08043	NM_001106079	Atp13a1	ENSRNOT00000015247	ATPase type 13A1	http://www.ebi.ac.uk/gxa/gene/ENSRNOT00000015247	http://www.genecards.org/cgi-bin/carddisp.pl?gene=Atp13a1	7.36237	7.47398	0.111609	7.37234	7.22869	7.42456	7.37829	7.40796	7.29056	7.53374	7.41976	7.47977	7.55558	7.56445
10724347	0.0811467	0.769644	-1.11923	NM_001000544	Olr142	ENSRNOT00000022740	olfactory receptor 142	http://www.ebi.ac.uk/gxa/gene/ENSRNOT00000022740	http://www.genecards.org/cgi-bin/carddisp.pl?gene=Olr142	3.60216	3.43965	-0.162505	3.77015	3.44523	3.48628	3.82711	3.48202	3.50794	3.41447	3.50967	3.28352	3.43603	3.48628
10917346	0.0812621	0.770115	-1.0941	NM_017126	Fdx1	ENSRNOT00000016263	ferredoxin 1	http://www.ebi.ac.uk/gxa/gene/ENSRNOT00000016263	http://www.genecards.org/cgi-bin/carddisp.pl?gene=Fdx1	5.99626	5.86651	-0.129749	5.90719	6.13921	6.01666	6.01574	5.90251	5.99811	5.69673	5.8085	5.97774	5.91939	5.7986
10933345	0.0814054	0.770246	1.16599	NM_001097582	Tlr7	ENSRNOT00000005620	toll-like receptor 7	http://www.ebi.ac.uk/gxa/gene/ENSRNOT00000005620	http://www.genecards.org/cgi-bin/carddisp.pl?gene=Tlr7	5.11714	5.33869	0.221555	5.00275	5.24983	5.24983	4.81836	5.26493	5.45524	5.06311	5.50854	5.48273	5.22574	5.2968
10782826	0.0814075	0.770246	-1.14726	NM_138528	Ero1l	ENSRNOT00000060920	ERO1-like (S. cerevisiae)	http://www.ebi.ac.uk/gxa/gene/ENSRNOT00000060920	http://www.genecards.org/cgi-bin/carddisp.pl?gene=Ero1l	7.95196	7.75377	-0.198188	7.81451	8.13978	7.84702	8.04053	7.91795	7.89273	7.57402	8.02598	7.56713	7.81732	7.64544
10865516	0.0815879	0.770873	1.16612	NM_001013165	Lrrc23	ENSRNOT00000051613	leucine rich repeat containing 23	http://www.ebi.ac.uk/gxa/gene/ENSRNOT00000051613	http://www.genecards.org/cgi-bin/carddisp.pl?gene=Lrrc23	6.85704	7.07876	0.221721	6.83833	6.72804	6.91102	6.81472	6.99309	6.9031	6.99045	6.92004	7.53482	7.03599	7.08815
10744751	0.0816056	0.770873	-1.16438	NM_001007671	Cyb5d2	ENSRNOT00000036942	cytochrome b5 domain containing 2	http://www.ebi.ac.uk/gxa/gene/ENSRNOT00000036942	http://www.genecards.org/cgi-bin/carddisp.pl?gene=Cyb5d2	5.75597	5.5364	-0.219565	5.65142	6.15228	5.60995	5.74409	5.6221	5.57879	5.42863	5.78657	5.44784	5.41054	5.56603
10705524	0.0817703	0.771031	1.10544	NM_001024898	Paf1	ENSRNOT00000026778	Paf1, RNA polymerase II associated factor, homolog (S. cerevisiae)	http://www.ebi.ac.uk/gxa/gene/ENSRNOT00000026778	http://www.genecards.org/cgi-bin/carddisp.pl?gene=Paf1	7.45869	7.6033	0.144614	7.55288	7.29855	7.55288	7.33625	7.55288	7.41874	7.72793	7.55288	7.63617	7.57036	7.71374
10850228	0.0818683	0.771031	1.08998	NM_019147	Jag1	ENSRNOT00000010638	jagged 1	http://www.ebi.ac.uk/gxa/gene/ENSRNOT00000010638	http://www.genecards.org/cgi-bin/carddisp.pl?gene=Jag1	5.77621	5.90051	0.124304	5.70988	5.77329	5.86594	5.82469	5.70723	5.77873	5.86796	5.8413	5.87835	5.89254	6.14419
[truncated: 10,463 more rows]
