# Supplementary material for: Chronically dysregulated NOTCH1 interactome in the dentate gyrus after traumatic brain injury
Source: PLoS One. 2017 Mar 8;12(3):e0172521. doi: 10.1371/journal.pone.0172521 (PMC5342204; doi:10.1371/journal.pone.0172521)
Supplement: S3 Table — Spreadsheet of results exported from IPA. (XLS) [file pone.0172521.s003.xls]

## Sheet: Sheet0
© 2000-2016 QIAGEN. All rights reserved.
Categories	Diseases or Functions Annotation	p-Value	Predicted Activation State	Activation z-score	Notes	Molecules	# Molecules
Organismal Survival	perinatal death	1,25E-03	Decreased	-2,952	bias	ABCA1,ACVR2B,CDK6,CLDN5,KAT6A,LHX1,PDPN,RET,ZEB1	9
Developmental Disorder	dysgenesis	6,39E-04	Decreased	-2,608	bias	ACVR2B,BCL6,CDK6,DRAXIN,KAT6A,NOTCH1,PAX6,RET,ZEB1	9
Developmental Disorder	hypoplasia of organ	6,94E-04	Decreased	-2,426	bias	ACVR2B,BCL6,CDK6,KAT6A,NOTCH1,PAX6,RET,ZEB1	8
Cell Death and Survival	cell death of carcinoma cell lines	1,71E-03	Decreased	-2,216		NAD+,NOTCH1,RET,SLC7A11,UACA,ZEB1	6
Developmental Disorder	hypoplasia of thorax	6,11E-03	Decreased	-2,000	bias	CDK6,KAT6A,NOTCH1,ZEB1	4
Hematological System Development and Function, Tissue Morphology	quantity of CD8+ T lymphocyte	1,97E-03	Increased	2,000	bias	ELK4,LAIR1,TXNIP,ZEB1	4
Gene Expression	transcription	5,60E-04	Increased	2,154	bias	ACVR2B,AFAP1L2,BCL6,BTG1,CDK6,ELK4,F2R,FZD5,ID4,IGSF1,IL10RB,KAT6A,LHX1,NAD+,NOTCH1,PAX6,RET,TMPO,TXNIP,ZC3H12A,ZEB1	21
Gene Expression	expression of RNA	5,83E-04	Increased	2,155		ACVR2B,AFAP1L2,BCL6,BTG1,CDK6,ELK4,F2R,FZD5,ID4,IGSF1,IL10RB,KAT6A,LHX1,NAD+,NOTCH1,PAX6,RET,TEP1,TMPO,TXNIP,ZC3H12A,ZEB1	22
Cell-To-Cell Signaling and Interaction	aggregation of cells	5,29E-03	Increased	2,171	bias	CP,F2R,P4HB,PDPN,RET,SLC7A11	6
Organ Morphology, Reproductive System Development and Function	quantity of gonad	2,70E-04	Increased	2,183	bias	ABCA1,ANGPT1,BCL6,CDK6,EXO1,RET	6
Molecular Transport	secretion of molecule	6,14E-03	Increased	2,735	bias	ABCA1,ANGPT1,CP,F2R,P4HB,PAX6,RET,RHBDD1	8
Molecular Transport	transport of molecule	1,45E-03	Increased	2,894	bias	ABCA1,ANGPT1,AQP4,ATP7B,BCL6,CCDC93,CP,CYBRD1,F2R,KCNJ4,P4HB,PAX6,RET,RHBDD1,SLC12A4,SLC7A11,TXNIP,UACA	18

## Sheet: Sheet1
Chronically dysregulated NOTCH1 interactome in the dentate gyrus after traumatic brain injury
Noora Puhakka1, Anna Maria Bot2, Niina Vuokila1, Konrad Jozef Debski2, Katarzyna Lukasiuk2, Asla Pitkänen1
1Department of Neurobiology, A. I. Virtanen Institute for Molecular Sciences,
University of Eastern Finland, PO Box 1627, FI-70211 Kuopio, Finland
2The Nencki Institute of Experimental Biology, Polish Academy of Sciences,
3 Pasteur Str, 02-093 Warsaw, Poland
Corresponding author: Asla Pitkänen, MD, PhD
Department of Neurobiology, A. I. Virtanen Institute for Molecular Sciences, University of Eastern Finland, PO Box 1627, FI-70211 Kuopio, Finland, Tel: +358-50-517 2091, Fax: +358-17-16 3030, E-mail: asla.pitkanen@uef.fi
